# Supplementary material for: Synthesis, Solution, and Solid State Properties of Homological Dialkylated Naphthalene Diimides—A Systematic Review of Molecules for Next-Generation Organic Electronics
Source: Molecules. 2023 Mar 25;28(7):2940. doi: 10.3390/molecules28072940 (PMC10096413; doi:10.3390/molecules28072940)
Supplement: Supplementary file 1 [file molecules-28-02940-s001.zip]

Archive with 5 entries (5 files):
- NDI_C11.cif
- NDI_C7.cif
- NDI_C9.cif
- NDI_derivatives_Chlebosz_supporting information_NMR_final_R1.pdf
- NDI_derivatives_Chlebosz_supporting information_main_final_static_R1.pdf
