# Supplementary material for: Synthesis, Solution, and Solid State Properties of Homological Dialkylated Naphthalene Diimides—A Systematic Review of Molecules for Next-Generation Organic Electronics
Source: Molecules. 2023 Mar 25;28(7):2940. doi: 10.3390/molecules28072940 (PMC10096413; doi:10.3390/molecules28072940)
Supplement: Supplementary file 1 [file molecules-28-02940-s001.zip › NDI_C11.cif]

data_ndic11_2
_audit_creation_date               2020-04-06
_audit_creation_method
;
Olex2 1.2
(compiled 2018.05.29 svn.r3508 for OlexSys, GUI svn.r5506)
;
_shelx_SHELXL_version_number       '2018/3'
_audit_contact_author_address      ?
_audit_contact_author_email        ?
_audit_contact_author_name         ''
_audit_contact_author_phone        ?
_publ_contact_author_id_orcid      ?
_publ_section_references
;
Dolomanov, O.V., Bourhis, L.J., Gildea, R.J, Howard, J.A.K. & Puschmann, H.
 (2009), J. Appl. Cryst. 42, 339-341.

Sheldrick, G.M. (2015). Acta Cryst. C71, 3-8.
;
_chemical_name_common              ?
_chemical_name_systematic          ?
_chemical_formula_moiety           'C36 H50 N2 O4'
_chemical_formula_sum              'C36 H50 N2 O4'
_chemical_formula_weight           574.78
_chemical_melting_point            ?
loop_
  _atom_type_symbol
  _atom_type_description
  _atom_type_scat_dispersion_real
  _atom_type_scat_dispersion_imag
  _atom_type_scat_source
 'C' 'C' 0.0033 0.0016 'International Tables Vol C Tables 4.2.6.8 and 6.1.1.4'
 'H' 'H' 0.0000 0.0000 'International Tables Vol C Tables 4.2.6.8 and 6.1.1.4'
 'N' 'N' 0.0061 0.0033 'International Tables Vol C Tables 4.2.6.8 and 6.1.1.4'
 'O' 'O' 0.0106 0.0060 'International Tables Vol C Tables 4.2.6.8 and 6.1.1.4'

_shelx_space_group_comment
;
The symmetry employed for this shelxl refinement is uniquely defined
by the following loop, which should always be used as a source of
symmetry information in preference to the above space-group names.
They are only intended as comments.
;
_space_group_crystal_system        'monoclinic'
_space_group_IT_number             14
_space_group_name_H-M_alt          'P 1 21/c 1'
_space_group_name_Hall             '-P 2ybc'
loop_
  _space_group_symop_operation_xyz
 'x, y, z'
 '-x, y+1/2, -z+1/2'
 '-x, -y, -z'
 'x, -y-1/2, z-1/2'

_cell_length_a                     7.8478(6)
_cell_length_b                     4.8691(3)
_cell_length_c                     42.509(3)
_cell_angle_alpha                  90
_cell_angle_beta                   92.142(6)
_cell_angle_gamma                  90
_cell_volume                       1623.19(19)
_cell_formula_units_Z              2
_cell_measurement_reflns_used      1022
_cell_measurement_temperature      290(2)
_cell_measurement_theta_max        26.5660
_cell_measurement_theta_min        2.5850
_shelx_estimated_absorpt_T_max     0.997
_shelx_estimated_absorpt_T_min     0.963
_exptl_absorpt_coefficient_mu      0.076
_exptl_absorpt_correction_T_max    1.00000
_exptl_absorpt_correction_T_min    0.91925
_exptl_absorpt_correction_type     multi-scan
_exptl_absorpt_process_details
;
CrysAlisPro 1.171.40.67a (Rigaku Oxford Diffraction, 2019)
Empirical absorption correction using spherical harmonics,
 implemented in SCALE3 ABSPACK scaling algorithm.
;
_exptl_absorpt_special_details     ?
_exptl_crystal_colour              colourless
_exptl_crystal_colour_primary      colourless
_exptl_crystal_density_diffrn      1.176
_exptl_crystal_density_meas        ?
_exptl_crystal_density_method      ?
_exptl_crystal_description         plate
_exptl_crystal_F_000               624
_exptl_crystal_size_max            0.5
_exptl_crystal_size_mid            0.3
_exptl_crystal_size_min            0.04
_exptl_transmission_factor_max     ?
_exptl_transmission_factor_min     ?
_diffrn_reflns_av_R_equivalents    0.0179
_diffrn_reflns_av_unetI/netI       0.0358
_diffrn_reflns_Laue_measured_fraction_full  0.999
_diffrn_reflns_Laue_measured_fraction_max  0.862
_diffrn_reflns_limit_h_max         9
_diffrn_reflns_limit_h_min         -8
_diffrn_reflns_limit_k_max         3
_diffrn_reflns_limit_k_min         -6
_diffrn_reflns_limit_l_max         54
_diffrn_reflns_limit_l_min         -33
_diffrn_reflns_number              5554
_diffrn_reflns_point_group_measured_fraction_full  0.999
_diffrn_reflns_point_group_measured_fraction_max  0.862
_diffrn_reflns_theta_full          25.242
_diffrn_reflns_theta_max           27.656
_diffrn_reflns_theta_min           1.918
_diffrn_ambient_temperature        290(2)
_diffrn_detector                   'CCD plate'
_diffrn_detector_area_resol_mean   16.0593
_diffrn_detector_type              EosS2
_diffrn_measured_fraction_theta_full  0.999
_diffrn_measured_fraction_theta_max  0.862
_diffrn_measurement_details
;
List of Runs (angles in degrees, time in seconds):

  # Type    Start    End  Width  t~exp~   \w     \q     \k     \f   Frames
--------------------------------------------------------------------------
  1  \w     -9.00  40.20   0.30  125.00    --   22.03  77.00 -90.00  164
  2  \w    -76.00  20.00   0.30  125.00    --  -23.20 -38.00   0.00  320
  3  \w    -97.00  -7.90   0.30  125.00    --  -23.20 -57.00 -60.00  297
;
_diffrn_measurement_device         'four-circle diffractometer'
_diffrn_measurement_device_type    'New Xcalibur, EosS2'
_diffrn_measurement_method         '\w scans'
_diffrn_orient_matrix_type        
 'CrysAlisPro convention (1999,Acta A55,543-557)'
_diffrn_orient_matrix_UB_11        -0.0187535000
_diffrn_orient_matrix_UB_12        -0.0330957000
_diffrn_orient_matrix_UB_13        -0.0160172000
_diffrn_orient_matrix_UB_21        -0.0843749000
_diffrn_orient_matrix_UB_22        -0.0354810000
_diffrn_orient_matrix_UB_23        0.0037807000
_diffrn_orient_matrix_UB_31        -0.0262609000
_diffrn_orient_matrix_UB_32        0.1374525000
_diffrn_orient_matrix_UB_33        -0.0028825000
_diffrn_radiation_monochromator    graphite
_diffrn_radiation_probe            x-ray
_diffrn_radiation_type             MoK\a
_diffrn_radiation_wavelength       0.71073
_diffrn_source                     'fine-focus sealed X-ray tube'
_diffrn_source_type                'Enhance (Mo) X-ray Source'
_diffrn_special_details            ?
_reflns_Friedel_coverage           0.000
_reflns_Friedel_fraction_full      .
_reflns_Friedel_fraction_max       .
_reflns_number_gt                  2155
_reflns_number_total               3274
_reflns_odcompleteness_completeness  99.82
_reflns_odcompleteness_iscentric   1
_reflns_odcompleteness_theta       25.30
_reflns_special_details
;
 Reflections were merged by SHELXL according to the crystal
 class for the calculation of statistics and refinement.
 
 _reflns_Friedel_fraction is defined as the number of unique
 Friedel pairs measured divided by the number that would be
 possible theoretically, ignoring centric projections and
 systematic absences.
;
_reflns_threshold_expression       'I > 2\s(I)'
_computing_cell_refinement         'CrysAlisPro 1.171.40.67a (Rigaku OD, 2019)'
_computing_data_collection         'CrysAlisPro 1.171.40.67a (Rigaku OD, 2019)'
_computing_data_reduction          'CrysAlisPro 1.171.40.67a (Rigaku OD, 2019)'
_computing_molecular_graphics      'Olex2 (Dolomanov et al., 2009)'
_computing_publication_material    'Olex2 (Dolomanov et al., 2009)'
_computing_structure_refinement    'ShelXL (Sheldrick, 2015)'
_computing_structure_solution      'ShelXT (Sheldrick, 2015)'
_refine_diff_density_max           0.176
_refine_diff_density_min           -0.143
_refine_diff_density_rms           0.032
_refine_ls_extinction_coef         .
_refine_ls_extinction_method       none
_refine_ls_goodness_of_fit_ref     1.019
_refine_ls_hydrogen_treatment      constr
_refine_ls_matrix_type             full
_refine_ls_number_parameters       191
_refine_ls_number_reflns           3274
_refine_ls_number_restraints       0
_refine_ls_R_factor_all            0.0847
_refine_ls_R_factor_gt             0.0492
_refine_ls_restrained_S_all        1.019
_refine_ls_shift/su_max            0.000
_refine_ls_shift/su_mean           0.000
_refine_ls_structure_factor_coef   Fsqd
_refine_ls_weighting_details      
 'w=1/[\s^2^(Fo^2^)+(0.0482P)^2^+0.2043P] where P=(Fo^2^+2Fc^2^)/3'
_refine_ls_weighting_scheme        calc
_refine_ls_wR_factor_gt            0.1045
_refine_ls_wR_factor_ref           0.1192
_refine_special_details            ?
_olex2_refinement_description
;
1. Fixed Uiso
 At 1.2 times of:
  All C(H) groups, All C(H,H) groups
 At 1.5 times of:
  All C(H,H,H) groups
2.a Secondary CH2 refined with riding coordinates:
 C9(H9A,H9B), C10(H10A,H10B), C11(H11A,H11B), C12(H12A,H12B), C13(H13A,H13B),
 C14(H14A,H14B), C15(H15A,H15B), C16(H16A,H16B), C17(H17A,H17B), C18(H18A,H18B)
2.b Aromatic/amide H refined with riding coordinates:
 C7(H7), C8(H8)
2.c Idealised Me refined as rotating group:
 C19(H19A,H19B,H19C)
;
_atom_sites_solution_hydrogens     geom
_atom_sites_solution_primary       ?
_atom_sites_solution_secondary     ?
loop_
  _atom_site_label
  _atom_site_type_symbol
  _atom_site_fract_x
  _atom_site_fract_y
  _atom_site_fract_z
  _atom_site_U_iso_or_equiv
  _atom_site_adp_type
  _atom_site_occupancy
  _atom_site_site_symmetry_order
  _atom_site_calc_flag
  _atom_site_refinement_flags_posn
  _atom_site_refinement_flags_adp
  _atom_site_refinement_flags_occupancy
  _atom_site_disorder_assembly
  _atom_site_disorder_group
 O1 O 0.82136(15) 0.0009(3) 0.42594(3) 0.0532(4) Uani 1 1 d . . . . .
 O2 O 0.50708(15) 0.6910(3) 0.46578(3) 0.0483(3) Uani 1 1 d . . . . .
 N1 N 0.66415(16) 0.3474(3) 0.44554(3) 0.0364(3) Uani 1 1 d . . . . .
 C2 C 0.8131(2) 0.1908(3) 0.44444(4) 0.0378(4) Uani 1 1 d . . . . .
 C3 C 0.9555(2) 0.2630(3) 0.46646(4) 0.0328(4) Uani 1 1 d . . . . .
 C4 C 0.93295(19) 0.4706(3) 0.48901(4) 0.0303(4) Uani 1 1 d . . . . .
 C5 C 0.7787(2) 0.6179(3) 0.49013(4) 0.0319(4) Uani 1 1 d . . . . .
 C6 C 0.6393(2) 0.5599(3) 0.46661(4) 0.0355(4) Uani 1 1 d . . . . .
 C7 C 1.1075(2) 0.1233(3) 0.46575(4) 0.0381(4) Uani 1 1 d . . . . .
 H7 H 1.122292 -0.011989 0.450643 0.046 Uiso 1 1 calc R . . . .
 C8 C 0.7600(2) 0.8172(3) 0.51247(4) 0.0371(4) Uani 1 1 d . . . . .
 H8 H 0.658041 0.913842 0.513145 0.045 Uiso 1 1 calc R . . . .
 C9 C 0.5276(2) 0.2811(4) 0.42213(4) 0.0424(4) Uani 1 1 d . . . . .
 H9A H 0.420278 0.350717 0.429458 0.051 Uiso 1 1 calc R . . . .
 H9B H 0.517767 0.083065 0.420326 0.051 Uiso 1 1 calc R . . . .
 C10 C 0.5584(2) 0.4004(4) 0.39001(4) 0.0454(5) Uani 1 1 d . . . . .
 H10A H 0.672534 0.353154 0.383877 0.054 Uiso 1 1 calc R . . . .
 H10B H 0.550511 0.599048 0.390990 0.054 Uiso 1 1 calc R . . . .
 C11 C 0.4297(2) 0.2929(4) 0.36557(4) 0.0480(5) Uani 1 1 d . . . . .
 H11A H 0.439181 0.094431 0.364724 0.058 Uiso 1 1 calc R . . . .
 H11B H 0.316063 0.336695 0.372251 0.058 Uiso 1 1 calc R . . . .
 C12 C 0.4502(2) 0.4065(4) 0.33282(4) 0.0475(5) Uani 1 1 d . . . . .
 H12A H 0.565287 0.369411 0.326431 0.057 Uiso 1 1 calc R . . . .
 H12B H 0.435746 0.604271 0.333441 0.057 Uiso 1 1 calc R . . . .
 C13 C 0.3256(2) 0.2887(4) 0.30839(4) 0.0486(5) Uani 1 1 d . . . . .
 H13A H 0.210603 0.321257 0.315138 0.058 Uiso 1 1 calc R . . . .
 H13B H 0.342190 0.091517 0.307437 0.058 Uiso 1 1 calc R . . . .
 C14 C 0.3413(2) 0.4059(4) 0.27567(4) 0.0478(5) Uani 1 1 d . . . . .
 H14A H 0.456095 0.373028 0.268827 0.057 Uiso 1 1 calc R . . . .
 H14B H 0.324551 0.603054 0.276542 0.057 Uiso 1 1 calc R . . . .
 C15 C 0.2155(2) 0.2858(4) 0.25151(4) 0.0482(5) Uani 1 1 d . . . . .
 H15A H 0.232486 0.088595 0.250704 0.058 Uiso 1 1 calc R . . . .
 H15B H 0.100905 0.318159 0.258456 0.058 Uiso 1 1 calc R . . . .
 C16 C 0.2290(2) 0.4005(4) 0.21866(4) 0.0488(5) Uani 1 1 d . . . . .
 H16A H 0.343526 0.368306 0.211662 0.059 Uiso 1 1 calc R . . . .
 H16B H 0.211613 0.597632 0.219397 0.059 Uiso 1 1 calc R . . . .
 C17 C 0.1030(2) 0.2785(4) 0.19480(4) 0.0486(5) Uani 1 1 d . . . . .
 H17A H -0.011410 0.310758 0.201878 0.058 Uiso 1 1 calc R . . . .
 H17B H 0.120337 0.081378 0.194176 0.058 Uiso 1 1 calc R . . . .
 C18 C 0.1146(3) 0.3906(4) 0.16176(4) 0.0569(5) Uani 1 1 d . . . . .
 H18A H 0.097741 0.587874 0.162253 0.068 Uiso 1 1 calc R . . . .
 H18B H 0.228218 0.356365 0.154433 0.068 Uiso 1 1 calc R . . . .
 C19 C -0.0143(3) 0.2658(5) 0.13868(5) 0.0729(7) Uani 1 1 d . . . . .
 H19A H -0.004437 0.350824 0.118460 0.109 Uiso 1 1 calc GR . . . .
 H19B H -0.127161 0.294942 0.146012 0.109 Uiso 1 1 calc GR . . . .
 H19C H 0.006603 0.072250 0.136914 0.109 Uiso 1 1 calc GR . . . .

loop_
  _atom_site_aniso_label
  _atom_site_aniso_U_11
  _atom_site_aniso_U_22
  _atom_site_aniso_U_33
  _atom_site_aniso_U_23
  _atom_site_aniso_U_13
  _atom_site_aniso_U_12
 O1 0.0574(8) 0.0547(8) 0.0470(8) -0.0203(7) -0.0066(6) 0.0042(7)
 O2 0.0390(7) 0.0526(8) 0.0529(8) -0.0014(6) -0.0057(6) 0.0090(6)
 N1 0.0372(8) 0.0405(8) 0.0310(8) -0.0019(7) -0.0045(6) -0.0006(6)
 C2 0.0447(11) 0.0373(9) 0.0313(9) -0.0014(8) 0.0023(8) -0.0013(8)
 C3 0.0383(10) 0.0325(9) 0.0276(9) -0.0011(7) 0.0011(7) 0.0002(7)
 C4 0.0357(9) 0.0281(8) 0.0275(8) 0.0035(7) 0.0042(6) -0.0007(7)
 C5 0.0345(9) 0.0311(8) 0.0300(9) 0.0026(7) 0.0022(7) 0.0005(7)
 C6 0.0369(10) 0.0363(9) 0.0334(9) 0.0056(8) 0.0022(7) 0.0005(8)
 C7 0.0428(10) 0.0360(9) 0.0356(9) -0.0065(8) 0.0036(8) 0.0037(8)
 C8 0.0353(10) 0.0360(9) 0.0401(10) -0.0008(8) 0.0036(8) 0.0067(8)
 C9 0.0416(10) 0.0473(10) 0.0375(10) -0.0009(8) -0.0083(8) -0.0039(8)
 C10 0.0517(11) 0.0475(11) 0.0363(10) 0.0017(9) -0.0067(8) -0.0046(9)
 C11 0.0518(11) 0.0510(11) 0.0403(11) 0.0008(9) -0.0101(9) 0.0002(9)
 C12 0.0547(12) 0.0500(11) 0.0373(10) -0.0001(9) -0.0069(9) 0.0011(9)
 C13 0.0551(12) 0.0500(11) 0.0398(11) -0.0004(9) -0.0086(9) 0.0018(9)
 C14 0.0543(12) 0.0514(11) 0.0372(10) 0.0001(9) -0.0053(9) 0.0025(9)
 C15 0.0539(12) 0.0504(11) 0.0397(11) 0.0007(9) -0.0050(9) 0.0016(9)
 C16 0.0540(12) 0.0535(11) 0.0385(10) 0.0030(9) -0.0030(9) 0.0006(9)
 C17 0.0529(11) 0.0538(11) 0.0387(11) 0.0019(9) -0.0045(9) 0.0000(9)
 C18 0.0618(13) 0.0691(14) 0.0396(11) 0.0069(10) -0.0030(9) -0.0042(11)
 C19 0.0733(15) 0.1055(19) 0.0392(11) 0.0086(12) -0.0076(11) -0.0106(13)

_geom_special_details
;
 All esds (except the esd in the dihedral angle between two l.s. planes)
 are estimated using the full covariance matrix.  The cell esds are taken
 into account individually in the estimation of esds in distances, angles
 and torsion angles; correlations between esds in cell parameters are only
 used when they are defined by crystal symmetry.  An approximate (isotropic)
 treatment of cell esds is used for estimating esds involving l.s. planes.
;
loop_
  _geom_bond_atom_site_label_1
  _geom_bond_atom_site_label_2
  _geom_bond_distance
  _geom_bond_site_symmetry_2
  _geom_bond_publ_flag
 O1 C2 1.2171(19) . ?
 O2 C6 1.2173(18) . ?
 N1 C2 1.398(2) . ?
 N1 C6 1.387(2) . ?
 N1 C9 1.4707(19) . ?
 C2 C3 1.473(2) . ?
 C3 C4 1.408(2) . ?
 C3 C7 1.375(2) . ?
 C4 C4 1.410(3) 3_766 ?
 C4 C5 1.409(2) . ?
 C5 C6 1.482(2) . ?
 C5 C8 1.369(2) . ?
 C7 H7 0.9300 . ?
 C7 C8 1.396(2) 3_766 ?
 C8 H8 0.9300 . ?
 C9 H9A 0.9700 . ?
 C9 H9B 0.9700 . ?
 C9 C10 1.512(2) . ?
 C10 H10A 0.9700 . ?
 C10 H10B 0.9700 . ?
 C10 C11 1.515(2) . ?
 C11 H11A 0.9700 . ?
 C11 H11B 0.9700 . ?
 C11 C12 1.512(2) . ?
 C12 H12A 0.9700 . ?
 C12 H12B 0.9700 . ?
 C12 C13 1.513(2) . ?
 C13 H13A 0.9700 . ?
 C13 H13B 0.9700 . ?
 C13 C14 1.513(2) . ?
 C14 H14A 0.9700 . ?
 C14 H14B 0.9700 . ?
 C14 C15 1.515(2) . ?
 C15 H15A 0.9700 . ?
 C15 H15B 0.9700 . ?
 C15 C16 1.511(2) . ?
 C16 H16A 0.9700 . ?
 C16 H16B 0.9700 . ?
 C16 C17 1.512(2) . ?
 C17 H17A 0.9700 . ?
 C17 H17B 0.9700 . ?
 C17 C18 1.513(2) . ?
 C18 H18A 0.9700 . ?
 C18 H18B 0.9700 . ?
 C18 C19 1.510(3) . ?
 C19 H19A 0.9600 . ?
 C19 H19B 0.9600 . ?
 C19 H19C 0.9600 . ?

loop_
  _geom_angle_atom_site_label_1
  _geom_angle_atom_site_label_2
  _geom_angle_atom_site_label_3
  _geom_angle
  _geom_angle_site_symmetry_1
  _geom_angle_site_symmetry_3
  _geom_angle_publ_flag
 C2 N1 C9 116.54(14) . . ?
 C6 N1 C2 124.51(13) . . ?
 C6 N1 C9 118.94(14) . . ?
 O1 C2 N1 120.04(15) . . ?
 O1 C2 C3 122.33(16) . . ?
 N1 C2 C3 117.63(14) . . ?
 C4 C3 C2 119.50(14) . . ?
 C7 C3 C2 120.40(15) . . ?
 C7 C3 C4 120.07(14) . . ?
 C3 C4 C4 119.15(18) . 3_766 ?
 C3 C4 C5 121.20(14) . . ?
 C5 C4 C4 119.65(18) . 3_766 ?
 C4 C5 C6 119.59(14) . . ?
 C8 C5 C4 119.90(15) . . ?
 C8 C5 C6 120.50(14) . . ?
 O2 C6 N1 120.84(15) . . ?
 O2 C6 C5 121.80(15) . . ?
 N1 C6 C5 117.36(14) . . ?
 C3 C7 H7 119.7 . . ?
 C3 C7 C8 120.50(15) . 3_766 ?
 C8 C7 H7 119.7 3_766 . ?
 C5 C8 C7 120.72(15) . 3_766 ?
 C5 C8 H8 119.6 . . ?
 C7 C8 H8 119.6 3_766 . ?
 N1 C9 H9A 109.0 . . ?
 N1 C9 H9B 109.0 . . ?
 N1 C9 C10 112.93(14) . . ?
 H9A C9 H9B 107.8 . . ?
 C10 C9 H9A 109.0 . . ?
 C10 C9 H9B 109.0 . . ?
 C9 C10 H10A 109.4 . . ?
 C9 C10 H10B 109.4 . . ?
 C9 C10 C11 111.21(15) . . ?
 H10A C10 H10B 108.0 . . ?
 C11 C10 H10A 109.4 . . ?
 C11 C10 H10B 109.4 . . ?
 C10 C11 H11A 108.6 . . ?
 C10 C11 H11B 108.6 . . ?
 H11A C11 H11B 107.6 . . ?
 C12 C11 C10 114.46(16) . . ?
 C12 C11 H11A 108.6 . . ?
 C12 C11 H11B 108.6 . . ?
 C11 C12 H12A 108.8 . . ?
 C11 C12 H12B 108.8 . . ?
 C11 C12 C13 113.91(16) . . ?
 H12A C12 H12B 107.7 . . ?
 C13 C12 H12A 108.8 . . ?
 C13 C12 H12B 108.8 . . ?
 C12 C13 H13A 108.6 . . ?
 C12 C13 H13B 108.6 . . ?
 C12 C13 C14 114.55(16) . . ?
 H13A C13 H13B 107.6 . . ?
 C14 C13 H13A 108.6 . . ?
 C14 C13 H13B 108.6 . . ?
 C13 C14 H14A 108.8 . . ?
 C13 C14 H14B 108.8 . . ?
 C13 C14 C15 113.83(16) . . ?
 H14A C14 H14B 107.7 . . ?
 C15 C14 H14A 108.8 . . ?
 C15 C14 H14B 108.8 . . ?
 C14 C15 H15A 108.6 . . ?
 C14 C15 H15B 108.6 . . ?
 H15A C15 H15B 107.6 . . ?
 C16 C15 C14 114.65(16) . . ?
 C16 C15 H15A 108.6 . . ?
 C16 C15 H15B 108.6 . . ?
 C15 C16 H16A 108.7 . . ?
 C15 C16 H16B 108.7 . . ?
 C15 C16 C17 114.07(16) . . ?
 H16A C16 H16B 107.6 . . ?
 C17 C16 H16A 108.7 . . ?
 C17 C16 H16B 108.7 . . ?
 C16 C17 H17A 108.5 . . ?
 C16 C17 H17B 108.5 . . ?
 C16 C17 C18 114.87(17) . . ?
 H17A C17 H17B 107.5 . . ?
 C18 C17 H17A 108.5 . . ?
 C18 C17 H17B 108.5 . . ?
 C17 C18 H18A 108.9 . . ?
 C17 C18 H18B 108.9 . . ?
 H18A C18 H18B 107.7 . . ?
 C19 C18 C17 113.31(17) . . ?
 C19 C18 H18A 108.9 . . ?
 C19 C18 H18B 108.9 . . ?
 C18 C19 H19A 109.5 . . ?
 C18 C19 H19B 109.5 . . ?
 C18 C19 H19C 109.5 . . ?
 H19A C19 H19B 109.5 . . ?
 H19A C19 H19C 109.5 . . ?
 H19B C19 H19C 109.5 . . ?

_shelx_res_file
;
TITL ndic11_2_a.res in P2(1)/c
    ndic11_2.res
    created by SHELXL-2018/3 at 08:58:08 on 06-Apr-2020
REM Old TITL NDIC11_2 in P2(1)/c
REM SHELXT solution in P2(1)/c
REM R1 0.156, Rweak 0.212, Alpha 0.034, Orientation as input
REM Formula found by SHELXT: C18 N O2
CELL 0.71073 7.847768 4.869068 42.508934 90 92.1416 90
ZERR 2 0.000566 0.000326 0.002884 0 0.006 0
LATT 1
SYMM -X,0.5+Y,0.5-Z
SFAC C H N O
UNIT 72 100 4 8

L.S. 10
PLAN  4
SIZE 0.5 0.3 0.04
TEMP 17(2)
BOND $H
list 4
fmap 2
acta
REM <olex2.extras>
REM <HklSrc "%.\\NDIC11_2.hkl">
REM </olex2.extras>

WGHT    0.048200    0.204300
FVAR       4.13841
O1    4    0.821361    0.000891    0.425938    11.00000    0.05743    0.05467 =
         0.04697   -0.02026   -0.00657    0.00422
O2    4    0.507075    0.690990    0.465777    11.00000    0.03900    0.05256 =
         0.05294   -0.00144   -0.00570    0.00902
N1    3    0.664152    0.347377    0.445539    11.00000    0.03724    0.04047 =
         0.03102   -0.00193   -0.00448   -0.00064
C2    1    0.813117    0.190762    0.444442    11.00000    0.04468    0.03731 =
         0.03132   -0.00136    0.00235   -0.00134
C3    1    0.955461    0.263030    0.466460    11.00000    0.03833    0.03246 =
         0.02757   -0.00110    0.00114    0.00019
C4    1    0.932950    0.470596    0.489005    11.00000    0.03571    0.02805 =
         0.02747    0.00346    0.00419   -0.00065
C5    1    0.778711    0.617908    0.490131    11.00000    0.03455    0.03108 =
         0.03001    0.00259    0.00222    0.00049
C6    1    0.639253    0.559923    0.466613    11.00000    0.03688    0.03626 =
         0.03342    0.00561    0.00217    0.00048
C7    1    1.107533    0.123255    0.465748    11.00000    0.04280    0.03604 =
         0.03560   -0.00651    0.00355    0.00371
AFIX  43
H7    2    1.122292   -0.011989    0.450643    11.00000   -1.20000
AFIX   0
C8    1    0.760039    0.817154    0.512471    11.00000    0.03534    0.03605 =
         0.04014   -0.00085    0.00358    0.00668
AFIX  43
H8    2    0.658041    0.913842    0.513145    11.00000   -1.20000
AFIX   0
C9    1    0.527598    0.281070    0.422133    11.00000    0.04156    0.04725 =
         0.03755   -0.00087   -0.00830   -0.00392
AFIX  23
H9A   2    0.420278    0.350717    0.429458    11.00000   -1.20000
H9B   2    0.517767    0.083065    0.420326    11.00000   -1.20000
AFIX   0
C10   1    0.558392    0.400440    0.390012    11.00000    0.05173    0.04755 =
         0.03627    0.00170   -0.00667   -0.00460
AFIX  23
H10A  2    0.672534    0.353154    0.383877    11.00000   -1.20000
H10B  2    0.550511    0.599048    0.390990    11.00000   -1.20000
AFIX   0
C11   1    0.429732    0.292908    0.365565    11.00000    0.05177    0.05104 =
         0.04032    0.00081   -0.01012    0.00023
AFIX  23
H11A  2    0.439181    0.094431    0.364724    11.00000   -1.20000
H11B  2    0.316063    0.336695    0.372251    11.00000   -1.20000
AFIX   0
C12   1    0.450178    0.406514    0.332825    11.00000    0.05471    0.04999 =
         0.03728   -0.00007   -0.00693    0.00114
AFIX  23
H12A  2    0.565287    0.369411    0.326431    11.00000   -1.20000
H12B  2    0.435746    0.604271    0.333441    11.00000   -1.20000
AFIX   0
C13   1    0.325571    0.288709    0.308385    11.00000    0.05512    0.05002 =
         0.03977   -0.00041   -0.00861    0.00179
AFIX  23
H13A  2    0.210603    0.321257    0.315138    11.00000   -1.20000
H13B  2    0.342190    0.091517    0.307437    11.00000   -1.20000
AFIX   0
C14   1    0.341324    0.405867    0.275666    11.00000    0.05428    0.05136 =
         0.03718    0.00010   -0.00527    0.00252
AFIX  23
H14A  2    0.456095    0.373028    0.268827    11.00000   -1.20000
H14B  2    0.324551    0.603054    0.276542    11.00000   -1.20000
AFIX   0
C15   1    0.215510    0.285763    0.251507    11.00000    0.05390    0.05044 =
         0.03967    0.00072   -0.00497    0.00156
AFIX  23
H15A  2    0.232486    0.088595    0.250704    11.00000   -1.20000
H15B  2    0.100905    0.318159    0.258456    11.00000   -1.20000
AFIX   0
C16   1    0.228999    0.400535    0.218660    11.00000    0.05405    0.05354 =
         0.03850    0.00298   -0.00303    0.00063
AFIX  23
H16A  2    0.343526    0.368306    0.211662    11.00000   -1.20000
H16B  2    0.211613    0.597632    0.219397    11.00000   -1.20000
AFIX   0
C17   1    0.102958    0.278512    0.194801    11.00000    0.05285    0.05383 =
         0.03866    0.00188   -0.00449   -0.00001
AFIX  23
H17A  2   -0.011410    0.310758    0.201878    11.00000   -1.20000
H17B  2    0.120337    0.081378    0.194176    11.00000   -1.20000
AFIX   0
C18   1    0.114571    0.390582    0.161758    11.00000    0.06177    0.06910 =
         0.03959    0.00694   -0.00296   -0.00420
AFIX  23
H18A  2    0.097741    0.587874    0.162253    11.00000   -1.20000
H18B  2    0.228218    0.356365    0.154433    11.00000   -1.20000
AFIX   0
C19   1   -0.014348    0.265783    0.138685    11.00000    0.07330    0.10554 =
         0.03918    0.00858   -0.00756   -0.01056
AFIX 137
H19A  2   -0.004437    0.350824    0.118460    11.00000   -1.50000
H19B  2   -0.127161    0.294942    0.146012    11.00000   -1.50000
H19C  2    0.006603    0.072250    0.136914    11.00000   -1.50000
AFIX   0
HKLF 4


REM  ndic11_2_a.res in P2(1)/c
REM wR2 = 0.1192, GooF = S = 1.019, Restrained GooF = 1.019 for all data
REM R1 = 0.0492 for 2155 Fo > 4sig(Fo) and 0.0847 for all 3274 data
REM 191 parameters refined using 0 restraints

END

WGHT      0.0482      0.2043

REM Highest difference peak  0.176,  deepest hole -0.143,  1-sigma level  0.032
Q1    1   0.8612  0.5603  0.4879  11.00000  0.05    0.18
Q2    1   0.9616  0.4295  0.4728  11.00000  0.05    0.14
Q3    1   0.3657  0.6812  0.3390  11.00000  0.05    0.13
Q4    1   0.7493  0.5936  0.5097  11.00000  0.05    0.12
;
_shelx_res_checksum                62545
_shelx_hkl_file
;
   0   0   4 122561. 363.513   3
   0   0   4 122908. 391.537   2
   0   0  -4 122376. 412.968   2
   0   0  -5 28.6092 20.0958   2
   0   0   5 59.1674 23.1563   3
   0   0   6 40054.5 252.930   3
   0   0   7 63.2331 25.1144   3
   0   0   8 4041.44 95.4432   3
   0   0   9 19.9386 28.3485   3
   0   0  10 38561.3 320.947   3
   0   0  11 122.140 37.8804   3
   0   0  12 14150.4 215.292   3
   0   0  13-13.0735 28.6558   3
   0   0  14 37.8934 35.1487   3
   0   0  15-14.0537 27.4728   3
   0   0  16 69.9194 35.2099   3
   0   0  17 81.6019 41.7344   3
   0   0  18 7519.36 193.675   3
   0   0  19 149.772 50.8536   3
   0   0  20 8143.57 214.239   3
   0   0  21 117.461 46.5440   3
   0   0  22 1670.36 108.020   3
   0   0  23 11.3492 38.2803   3
   0   0  24 2109.63 124.809   3
   0   0  25 145.665 50.4071   3
   0   0  26 6703.15 225.975   3
   0   0  27 271.808 63.7313   3
   0   0  28 5309.63 210.871   3
   0   0  29 105.373 59.9953   3
   0   0  30 3125.68 170.485   3
   0   0  31 185.005 67.7975   3
   0   0  32 349.422 77.4501   3
   0   0  33 639.222 99.7269   3
   0   0  34 20397.4 461.171   3
   0   0  35 1082.75 132.627   3
   0   0  36 24438.6 521.710   3
   0   0  37 529.735 107.648   3
   0   0  38 1940.89 164.852   3
   0   0  39 189.944 76.2991   3
   0   0  40 5947.18 279.171   3
   0   0  41 326.703 100.374   3
   0   0  42 8393.58 341.558   3
   0   0  43 726.038 134.923   3
   0   0  44 13400.8 438.799   3
   0   0  45 974.560 155.267   3
   0   0  46 15783.4 486.378   3
   0   0  47 793.976 148.657   3
   0   0  48 10404.4 407.252   3
   0   0  49 371.818 118.116   3
   0   0  50 2674.00 230.667   3
   0   0  51 34.0461 95.0620   3
   0   0  52 348.982 125.258   3
   0   0  53-106.814 110.110   3
   0   0  54 308.382 121.310   3
   0  -1   0 179.090 23.8674   3
   0  -1  -1 21178.4 147.037   3
   0  -1   1 21399.0 182.414   3
   0  -1   2 44020.8 284.498   3
   0  -1   2 44019.5 336.338   1
   0  -1   3 7003.77 128.305   3
   0  -1   3 6517.41 141.417   1
   0  -1   4 70901.9 424.379   1
   0  -1   4 70747.1 266.592   2
   0   1  -4 70729.1 269.937   2
   0  -1   4 70054.7 407.767   3
   0  -1   5 14440.4 196.383   1
   0  -1   5 14206.3 138.964   2
   0  -1   5 16193.4 215.697   3
   0  -1   6 15212.5 201.838   1
   0  -1   6 15359.9 159.151   2
   0   1  -6 15709.2 159.192   2
   0  -1   6 15821.7 217.936   3
   0   1  -7 30947.9 241.770   2
   0  -1   7 30666.6 246.607   2
   0  -1   7 30447.8 315.044   3
   0  -1   7 30491.4 282.835   1
   0  -1   8 522.699 39.6403   2
   0  -1   8 590.958 64.6105   3
   0  -1   8 367.650 31.4891   1
   0  -1   9 20222.6 278.499   3
   0   1   9 20351.7 148.534   3
   0  -1   9 20642.4 238.465   1
   0  -1   9 20302.0 231.198   2
   0   1  10 3997.96 75.5119   3
   0  -1  10 4307.87 115.286   1
   0  -1  10 3940.07 109.590   2
   0  -1  10 4026.87 132.739   3
   0  -1  11 202.821 43.1449   1
   0  -1  11 12.1530 25.3992   2
   0  -1  11 10.5964 33.1776   3
   0   1  11-18.6578 16.3985   3
   0  -1  12 2148.09 109.924   3
   0   1  12 2096.54 66.6403   3
   0  -1  12 1979.79 90.8291   2
   0  -1  13 14568.5 238.024   2
   0   1  13 14971.5 184.723   3
   0  -1  13 15316.8 275.991   3
   0  -1  14 2867.99 132.151   3
   0   1  14 2721.15 86.1649   3
   0  -1  14 2755.02 113.099   2
   0   1  15 12948.6 192.120   3
   0  -1  15 13344.7 274.650   3
   0  -1  16 8130.47 244.520   3
   0   1  16 7518.89 154.987   3
   0  -1  17 14592.6 301.784   3
   0   1  17 14108.9 220.448   3
   0  -1  18 24084.1 395.046   3
   0   1  18 24672.8 301.110   3
   0  -1  19 748.382 87.0429   3
   0   1  19 694.018 64.6851   3
   0  -1  20 277.347 61.1042   3
   0   1  20 225.511 43.0407   3
   0  -1  21 4237.06 180.381   3
   0   1  21 4630.23 147.830   3
   0   1  22 1565.96 92.1597   3
   0  -1  22 1453.23 112.088   3
   0  -1  23 122.843 55.6721   3
   0   1  23 19.3622 34.6341   3
   0  -1  24 2506.49 150.469   3
   0   1  24 2711.69 124.640   3
   0  -1  25 775.009 86.3000   3
   0   1  25 822.832 76.4635   3
   0  -1  26 1332.41 114.807   3
   0   1  26 1194.35 89.2571   3
   0   1  27 305.773 56.1786   3
   0  -1  27 272.701 68.3922   3
   0  -1  28 196.867 64.2480   3
   0   1  28 183.421 50.9429   3
   0  -1  29 167.798 66.0240   3
   0   1  29 81.6040 43.3076   3
   0   1  30 113.489 43.5510   3
   0  -1  30 93.4320 53.3227   3
   0   1  31 87.6947 43.8418   3
   0  -1  31 14.3002 51.4084   3
   0  -1  32 1066.19 119.603   3
   0   1  32 1146.85 102.328   3
   0   1  33 340.102 70.8148   3
   0  -1  33 361.367 84.8394   3
   0   1  34 2050.79 139.308   3
   0  -1  34 2177.38 170.799   3
   0  -1  35 3181.47 206.781   3
   0   1  35 3073.74 171.498   3
   0   1  36 1205.09 114.694   3
   0  -1  36 1300.68 141.284   3
   0  -1  37 153.699 76.8192   3
   0   1  37 180.781 60.2101   3
   0   1  38 497.606 84.9522   3
   0  -1  38 543.462 110.931   3
   0  -1  39 963.339 136.690   3
   0   1  39 882.807 106.739   3
   0  -1  40 2631.55 206.012   3
   0   1  40 2587.50 172.074   3
   0  -1  41 2168.24 193.695   3
   0   1  41 2354.45 168.728   3
   0  -1  42 1035.39 147.576   3
   0  -1  43 1836.27 186.552   3
   0  -1  44 60.4407 85.0814   3
   0  -1  45 572.157 131.140   3
   0  -1  46 665.875 134.735   3
   0  -1  47 230.354 122.503   3
   0  -1  48 728.620 153.469   3
   0  -1  49 272.292 116.884   3
   0  -1  50 687.647 159.866   3
   0  -1  51 2158.57 228.482   3
   0  -1  52 4105.86 301.125   3
   0  -2   0 39428.8 237.289   2
   0  -2   0 39119.8 324.105   3
   0  -2  -1 64633.4 393.037   3
   0  -2   1 64692.5 275.000   2
   0  -2   1 64410.6 434.135   3
   0  -2   2 816.459 65.2387   3
   0  -2   2 911.815 93.6678   1
   0  -2  -3 10078.2 134.344   3
   0  -2   3 9762.61 245.655   1
   0  -2   3 10365.2 195.785   3
   0  -2  -4 230.518 19.7858   3
   0  -2   4 432.432 58.9008   3
   0  -2   4 360.337 58.6723   1
   0  -2   5 21237.6 292.791   3
   0  -2   5 21345.2 157.092   2
   0  -2  -5 21314.0 149.529   3
   0  -2   5 21557.8 342.415   1
   0  -2   6 1253.97 49.4688   2
   0   2  -6 1063.46 42.2661   2
   0  -2   6 1396.85 94.0202   1
   0  -2   6 1219.34 90.3082   3
   0  -2   7 18909.0 179.055   2
   0   2  -7 19145.0 181.529   2
   0  -2   7 19496.5 318.618   1
   0  -2   7 18678.0 294.840   3
   0  -2   8 814.365 87.6633   3
   0   2  -8 616.173 38.4792   2
   0  -2   8 600.855 65.2780   1
   0  -2   8 616.029 38.8502   2
   0  -2   9 18626.8 311.933   1
   0  -2   9 18997.7 314.424   3
   0  -2   9 18918.3 207.523   2
   0  -2  10 10607.2 238.396   1
   0  -2  10 11235.6 251.736   3
   0  -2  10 10763.8 170.144   2
   0  -2  11 19392.3 315.141   1
   0  -2  11 19847.2 341.070   3
   0  -2  11 19785.3 243.913   2
   0  -2  12 21138.6 360.456   3
   0  -2  12 21001.2 330.033   1
   0  -2  12 20760.7 262.455   2
   0  -2  13 11454.5 203.717   2
   0  -2  13 11383.2 245.592   1
   0  -2  13 12058.8 279.923   3
   0  -2  14 7860.59 205.480   1
   0  -2  14 8152.10 235.218   3
   0  -2  15 2751.14 145.567   3
   0  -2  15 2634.24 121.851   1
   0  -2  16 7727.09 206.998   1
   0  -2  16 7844.77 243.660   3
   0  -2  17 6978.58 201.043   1
   0   2  17 6637.25 96.9573   3
   0  -2  17 6744.72 236.324   3
   0   2  18 31936.9 238.606   3
   0  -2  18 32525.0 431.728   1
   0  -2  18 32482.6 508.740   3
   0  -2  19 8322.89 272.129   3
   0   2  19 8335.11 133.876   3
   0   2  20 9583.98 154.974   3
   0  -2  20 9123.74 282.974   3
   0  -2  21 2033.32 145.814   3
   0   2  21 1963.63 75.7322   3
   0   2  22 1952.81 79.2452   3
   0  -2  22 1875.51 136.272   3
   0  -2  23 281.785 64.3623   3
   0   2  23 229.514 34.5817   3
   0   2  24 82.2268 28.6390   3
   0  -2  24 106.591 61.8537   3
   0   2  25 133.133 30.7036   3
   0  -2  25 172.963 60.8044   3
   0  -2  26 606.682 103.978   3
   0  -2  27 141.409 73.9162   3
   0  -2  28 257.837 89.0322   3
   0  -2  29 611.007 107.396   3
   0  -2  30 407.531 118.124   3
   0  -2  31 1305.03 147.471   3
   0  -2  32 1179.04 156.954   3
   0  -2  33 464.656 118.373   3
   0  -2  34 464.069 139.606   3
   0  -2  35 15294.2 479.772   3
   0  -2  36 4546.89 274.474   3
   0  -2  37 188.262 97.8308   3
   0  -2  38 237.871 108.703   3
   0  -2  39 845.346 140.525   3
   0  -2  40 331.512 120.539   3
   0  -2  41 1098.07 161.898   3
   0  -2  42 294.215 113.513   3
   0  -2  43 80.5245 107.311   3
   0  -2  44 564.397 141.311   3
   0  -2  45 410.325 138.584   3
   0  -2  46 194.223 108.016   3
   0  -2  47 362.018 135.189   3
   0  -2  48 176.027 116.243   3
   0  -3   0 15.0644 12.5809   2
   0  -3   0 16.5215 14.9281   2
   0  -3   0-7.25055 36.2406   1
   0  -3   0-40.0637 29.3762   3
   0  -3  -1 3558.87 81.5421   2
   0  -3   1 3547.60 180.240   1
   0  -3   1 3651.87 127.986   3
   0  -3  -1 3636.69 84.6168   2
   0  -3  -1 3419.43 111.460   3
   0  -3  -1 3473.02 180.214   1
   0  -3   2 23.1962 24.9132   3
   0  -3  -2-16.6008 21.2129   3
   0  -3   2 68.7037 43.7179   1
   0  -3   3 558.788 57.7782   3
   0  -3  -3 692.139 50.7852   3
   0  -3   3 505.271 77.3308   1
   0  -3  -4 1436.04 62.5099   3
   0  -3   4 1518.81 93.8093   3
   0  -3   4 1483.61 123.175   1
   0  -3  -5 7517.45 126.214   3
   0  -3   5 7857.44 260.946   1
   0  -3   5 7934.99 213.301   3
   0  -3  -6 2152.13 59.8390   3
   0  -3   6 2347.30 143.633   1
   0  -3   6 2328.75 122.453   3
   0  -3   7 7536.35 246.523   1
   0  -3   7 7419.57 218.554   3
   0  -3   8 781.021 84.3760   3
   0  -3   8 967.777 96.1704   1
   0  -3   9 2826.07 155.461   1
   0  -3   9 2819.97 141.394   3
   0  -3  10 63.8673 46.4244   1
   0  -3  10 111.169 50.5730   3
   0  -3  11 377.992 65.4490   1
   0  -3  11 367.539 63.4444   3
   0  -3  12 235.577 56.9998   1
   0  -3  12 111.762 39.3556   3
   0  -3  13 67.6808 46.5516   1
   0  -3  13-99.9971 51.2206   3
   0  -3  14 238.945 61.4902   1
   0  -3  14 121.247 47.7537   3
   0  -3  15 207.114 48.9026   1
   0  -3  15 299.111 66.9766   3
   0  -3  16 2328.26 138.477   1
   0  -3  16 2373.59 153.885   3
   0  -3  17 284.629 54.8400   1
   0  -3  17 284.631 69.8358   3
   0  -3  18 92.7153 43.9531   1
   0  -3  18 102.241 51.8796   3
   0  -3  19 3917.44 183.512   1
   0  -3  19 3897.36 204.912   3
   0  -3  20 59.5422 56.6142   3
   0  -3  20 165.400 58.5251   1
   0  -3  21 283.197 62.6665   3
   0  -3  21 317.342 69.1187   1
   0  -3  22 491.100 77.6463   1
   0  -3  22 377.655 72.7704   3
   0  -3  23 170.770 72.2871   3
   0  -3  23 165.855 67.0815   1
   0  -3  24 160.761 74.3177   3
   0  -3  25 644.342 109.039   3
   0  -3  26 32.5158 59.6739   3
   0  -3  27 1201.61 135.526   3
   0  -3  28 11.5565 62.9017   3
   0  -3  29 969.702 130.731   3
   0  -3  30 128.770 81.2329   3
   0  -3  31-109.773 76.6467   3
   0  -3  32 113.569 95.7601   3
   0  -3  33 311.424 109.579   3
   0  -3  34 2996.69 230.700   3
   0  -3  35-21.1723 82.6504   3
   0  -3  36 642.797 127.026   3
   0  -3  37 1196.01 170.517   3
   0  -3  38 260.650 112.049   3
   0  -3  39 957.857 157.203   3
   0  -3  40 616.642 147.704   3
   0  -3  41 551.428 139.649   3
   0  -3  42 218.082 119.043   3
   0  -3  43 248.023 127.319   3
   0  -3  44 92.3372 112.935   3
   0  -4   0 124.234 64.1031   1
   0  -4  -1 431.811 92.7428   1
   0  -4   1 501.763 95.3555   1
   0  -4   2 166.966 77.2897   1
   0  -4  -2 230.558 64.8136   1
   0  -4   3 8.72016 53.9968   1
   0  -4  -3 110.733 59.0876   1
   0  -4  -4 110.487 64.4878   1
   0  -4   4 128.074 64.1600   1
   0  -4   5 65.7561 49.5539   1
   0  -4   5 254.483 61.4137   3
   0  -4  -5 173.246 67.0069   1
   0  -4   6 916.374 91.6381   3
   0  -4   6 852.000 114.921   1
   0  -4   7 501.580 81.4060   3
   0  -4   7 286.150 74.3844   1
   0  -4   8 537.172 89.5529   1
   0  -4   8 466.854 74.3963   3
   0  -4   9 346.383 64.8903   3
   0  -4   9 463.434 89.4610   1
   0  -4  10 5.60689 42.3520   3
   0  -4  10 68.0765 53.0204   1
   0  -4  11 405.014 82.3323   1
   0  -4  11 355.473 71.6049   3
   0  -4  12 196.297 63.6908   1
   0  -4  12 269.871 65.3191   3
   0  -4  13 412.683 72.5577   3
   0  -4  13 310.492 75.9968   1
   0  -4  14 304.958 78.2799   3
   0  -4  14 243.270 70.7941   1
   0  -4  15 1283.57 124.313   3
   0  -4  15 1193.34 122.991   1
   0  -4  16 2750.54 182.075   3
   0  -4  16 2726.61 182.376   1
   0  -4  17 4577.36 238.468   3
   0  -4  17 4300.94 224.781   1
   0  -4  18 13239.8 384.721   1
   0  -4  18 13260.7 403.145   3
   0  -4  19 8469.28 330.961   3
   0  -4  19 8312.56 308.359   1
   0  -4  20 131.823 69.3429   1
   0  -4  20 90.2218 69.1382   3
   0  -4  21 681.594 107.502   3
   0  -4  21 1064.06 117.610   1
   0  -4  22 153.779 70.4193   1
   0  -4  22 12.4025 59.4538   3
   0  -4  23 810.743 120.643   3
   0  -4  23 1243.85 128.827   1
   0  -4  24 42.3985 66.2956   3
   0  -4  24 183.981 74.8072   1
   0  -4  25 601.252 108.626   3
   0  -4  25 676.606 100.019   1
   0  -4  26 732.456 111.905   1
   0  -4  26 504.375 108.049   3
   0  -4  27 68.2709 71.1440   3
   0  -4  28 548.840 120.509   3
   0  -4  29 212.447 105.898   3
   0  -4  30 386.196 116.808   3
   0  -4  31 146.522 90.9556   3
   0  -4  32-3.50121 83.0387   3
   0  -4  33 75.7987 91.5289   3
   0  -4  34 316.295 116.801   3
   0  -4  35 66.6398 99.0272   3
   0  -4  36 108.182 99.0652   3
   0  -4  37 77.9297 100.714   3
   0  -4  38-42.1749 103.827   3
   0  -5   0 233.998 94.6839   1
   0  -5   1 71.5852 62.1406   1
   0  -5  -1 41.7864 59.4174   1
   0  -5   2 116.858 80.7136   1
   0  -5  -2-59.6996 53.9476   1
   0  -5   3 27.4125 54.3541   1
   0  -5  -3-53.2190 64.0646   1
   0  -5   4 386.932 88.5810   1
   0  -5  -4 155.119 80.1173   1
   0  -5   5 41.1268 65.6539   1
   0  -5  -5 58.0309 60.4206   1
   0  -5  -6 167.582 85.7528   1
   0  -5   6 278.161 86.6212   1
   0  -5  -7-8.77420 54.3058   1
   0  -5   7 25.0713 49.8152   1
   0  -5   8 219.650 80.1336   1
   0  -5  -8 148.075 75.1579   1
   0  -5   9 152.756 69.7727   1
   0  -5  -9 78.6941 70.3193   1
   0  -5  10 51.7537 60.7617   1
   0  -5 -10-5.43903 54.3911   1
   0  -5 -11 481.055 102.466   1
   0  -5  11 649.653 112.029   1
   0  -5  12 157.386 67.9850   1
   0  -5 -12 273.471 99.9961   1
   0  -5  13 491.538 107.881   1
   0  -5 -13 438.987 113.972   1
   0  -5  14 1316.55 145.065   1
   0  -5  15 263.129 87.2147   1
   0  -5  16 403.865 93.4899   1
   0  -5  17 1832.00 173.193   1
   0  -5  18 210.079 76.5347   1
   0  -5  19 1085.65 137.323   1
   0  -5  20 8.39729 57.2558   1
   0  -5  21 135.132 75.2117   1
   0  -5  22 110.061 64.1294   1
   0  -5  24 41.9910 64.9566   3
   0  -5  25 260.828 89.8392   3
   0  -5  26 225.967 97.8350   3
   0  -5  27 162.506 92.5057   3
   0  -5  28 352.064 107.759   3
   0  -5  29 475.342 129.390   3
   0  -5  30 403.917 118.452   3
   0  -5  31 625.707 138.291   3
   0  -5  32 322.933 119.121   3
   0  -6   2 789.588 146.016   1
   0  -6   3 139.276 89.7536   1
   0  -6   4 149.895 76.2418   1
   0  -6   5 102.671 78.4030   1
   0  -6   6 45.4728 66.5519   1
   0  -6   7 134.633 82.1230   1
   0  -6   8 45.3712 58.4990   1
   0  -6   9 30.8410 70.8538   1
   0  -6  10 140.116 80.8397   1
   0  -6  11 244.312 105.346   1
   0  -6  12-19.9862 71.2448   1
   0  -6  13 239.400 86.6196   1
   0  -6  14 491.903 121.138   1
   0  -6  15 146.681 85.4928   1
   0  -6  16 784.354 143.591   1
   0  -6  17 1964.74 208.195   1
  -1   0  54 5380.22 334.066   3
  -1   0  53 315.117 134.065   3
  -1   0  52 166.014 106.262   3
  -1   0  51 97.9410 123.311   3
  -1   0  50 892.542 153.870   3
  -1   0  49 150.093 106.414   3
  -1   0  48 1646.17 181.452   3
  -1   0  47 134.735 99.9983   3
  -1   0  46 407.966 116.802   3
  -1   0  45 112.150 86.4987   3
  -1   0  44 772.972 121.943   3
  -1   0  43 177.921 89.6287   3
  -1   0  42 2943.39 207.090   3
  -1   0  41 102.426 78.8729   3
  -1   0  40 621.892 101.638   3
  -1   0  39 43.8093 58.3583   3
  -1   0  38 103.659 71.6128   3
  -1   0  37 38.1182 63.8062   3
  -1   0  36 3135.86 195.657   3
  -1   0  35-13.1039 55.4837   3
  -1   0  34 377.453 81.0052   3
  -1   0  33 120.698 62.8710   3
  -1   0  32 45.3773 53.3665   3
  -1   0  31-36.6115 43.0806   3
  -1   0  30 45.1279 49.1898   3
  -1   0  29 37.3365 45.0100   3
  -1   0  28 30.5203 52.0553   3
  -1   0  27 50.5098 43.8794   3
  -1   0  26 20.3751 38.8251   3
  -1   0  25 34.3801 38.7617   3
  -1   0  24 856.724 83.6161   3
  -1   0  23-52.0021 42.3248   3
  -1   0  22 1653.05 111.950   3
  -1   0  21 248.096 81.8838   3
  -1   0  20 101910. 772.443   3
  -1   0  19 140.959 77.3429   3
  -1   0  18 22194.0 343.458   3
  -1   0  17 29.8025 38.3081   3
  -1   0  16 3315.58 129.762   3
  -1   0  15 6.00862 30.4902   3
  -1   0  14 6412.10 168.847   3
  -1   0  13 1.80063 29.1493   3
  -1   0  12 3188.77 114.121   3
  -1   0  11-10.1687 28.7215   3
  -1   0  10 17297.9 238.737   3
  -1   0   9 30.4692 26.9693   3
  -1   0   8 4178.17 112.829   3
  -1   0   7-14.7929 25.9432   3
  -1   0   6 166789. 637.721   3
  -1   0   5-5.05176 22.1684   3
  -1   0   4 249227. 721.643   3
  -1   0   3 56.2117 30.9834   3
   1   0  -2 62189.9 344.593   3
  -1   0   2 62772.6 344.522   3
  -1   0   1 55.1239 22.9378   3
   1   0  -1 35.9515 16.8030   3
   1   0   0 7590.14 122.265   2
   1   0   0 7748.99 120.944   3
  -1   0   0 7736.91 122.053   2
   1   0   1 0.58940 19.3246   2
  -1   0  -1-10.3853 17.0958   2
   1   0   2 45471.3 302.078   2
  -1   0  -2 45930.3 300.065   2
   1   0   3-7.59837 22.6501   2
   1   0   4 22271.7 228.019   2
   1   0   5-16.2637 25.8507   2
   1   0   6 180.079 33.3789   2
   1   0   7 36.6549 30.6997   2
   1   0   8 4634.93 125.094   2
   1   0   9 91.5214 35.3601   2
   1   0  10 13795.3 229.260   2
   1   0  11 3.13525 31.7893   2
   1   0  12 25484.6 341.105   2
   1   0  13 16.6054 35.1613   2
   1   0  14 21878.0 336.424   2
   1   0  15-12.3824 35.2885   2
   1   0  16 4478.91 162.538   2
   1   0  17 10.8593 37.4717   2
   1   0  18 1500.88 109.910   2
   1   0  19-33.2777 43.5906   2
   1   0  20 2748.74 148.895   2
   1   0  21 28.8090 45.9147   2
   1   0  22 213.716 62.5879   2
   1   0  23 93.4445 54.3077   2
   1   0  24 30.8199 47.9125   2
   1   0  25 10.4404 46.2798   2
   1   0  25 26.8767 45.6363   3
   1   0  26 900.665 92.0026   3
   1   0  26 843.247 97.4518   2
   1   0  27-57.5247 44.0621   3
   1   0  28 2979.71 161.828   3
   1   0  29-2.48397 41.5171   3
   1   0  30 707.379 88.1682   3
   1   0  31-12.0102 43.8757   3
   1   0  32 2552.00 161.448   3
   1   0  33 15.3065 53.5128   3
   1   0  34 42.9995 57.1254   3
   1   0  35 52.3948 53.4763   3
   1   0  36 1243.33 123.455   3
   1   0  37 158.848 70.3532   3
   1   0  38 5691.30 261.444   3
   1   0  39 247.356 89.0243   3
   1   0  40 4901.38 256.295   3
   1   0  41 114.454 79.5332   3
   1   0  42 2443.78 193.328   3
   1   0  43 102.561 80.6575   3
   1   0  44 1749.70 172.952   3
   1   0  45 15.8869 85.1118   3
   1   0  46 1217.68 154.773   3
   1   0  47 2.70375 95.3220   3
   1   0  48 340.476 107.492   3
   1   0  49 6.50083 90.7071   3
   1   0  50 3676.05 262.432   3
   1   0  51 380.511 110.685   3
   1   0  52 770.611 148.186   3
   1   0  53-97.4579 109.380   3
  -1  -1  52 1434.81 197.884   3
  -1  -1  51 638.563 152.485   3
  -1  -1  50 860.046 164.913   3
  -1  -1  49 141.689 113.942   3
  -1  -1  48 474.555 136.822   3
  -1  -1  47 121.237 106.392   3
  -1  -1  46 307.725 113.768   3
  -1  -1  45 116.007 97.6597   3
  -1  -1  44 94.8955 96.0756   3
  -1  -1  43 106.562 95.7243   3
  -1   1  42 115.477 69.0903   3
  -1  -1  42 106.936 95.0003   3
  -1   1  41 281.867 77.7542   3
  -1  -1  41 338.941 106.195   3
  -1   1  40 90.5217 65.3337   3
  -1  -1  40 185.513 89.5481   3
  -1  -1  39 2707.73 205.455   3
  -1   1  39 2861.35 183.342   3
  -1  -1  38 5059.25 267.208   3
  -1   1  38 5278.38 238.361   3
  -1   1  37 356.458 87.8792   3
  -1  -1  37 564.550 123.987   3
  -1   1  36 5760.38 240.486   3
  -1  -1  36 5601.39 270.243   3
  -1   1  35 1540.74 132.059   3
  -1  -1  35 1481.10 148.037   3
  -1  -1  34 135.531 65.1092   3
  -1   1  34 172.712 55.5173   3
  -1  -1  33 6.65331 56.3464   3
  -1   1  33 47.8093 45.9586   3
  -1  -1  32 241.539 74.7478   3
  -1   1  32 189.401 55.8934   3
  -1  -1  31 671.282 98.9581   3
  -1   1  31 695.226 80.4954   3
  -1  -1  30 247.133 67.9055   3
  -1   1  30 287.283 61.1814   3
  -1   1  29 1084.43 95.9184   3
  -1  -1  29 1116.65 115.628   3
  -1  -1  28 87.2638 52.2395   3
  -1   1  28 14.8117 37.2024   3
  -1  -1  27 752.998 98.2331   3
  -1   1  27 721.293 79.9041   3
  -1   1  26 547.226 69.0979   3
  -1  -1  26 336.264 70.1247   3
  -1  -1  25-47.7838 46.8394   3
  -1   1  25-9.76293 31.3621   3
  -1   1  24 2820.59 129.430   3
  -1  -1  24 2866.92 166.651   3
  -1   1  23 4640.41 162.228   3
  -1  -1  23 4789.19 206.788   3
  -1  -1  22 17799.2 379.835   3
  -1   1  22 17701.9 303.069   3
  -1   1  21 34274.6 410.133   3
  -1  -1  21 34803.9 518.947   3
  -1  -1  20 5338.35 212.148   3
  -1   1  20 4949.97 153.246   3
  -1   1  19 4921.75 149.545   3
  -1  -1  19 5279.40 207.862   3
  -1   1  18 75411.5 560.035   3
  -1  -1  18 74465.8 707.345   3
  -1  -1  17 3807.86 170.481   3
  -1   1  17 3403.80 118.197   3
  -1   1  16 14684.5 233.082   3
  -1  -1  16 14680.7 301.717   3
  -1  -1  15 8107.40 219.683   3
  -1   1  15 8112.88 168.669   3
  -1  -1  14 5473.36 179.910   3
  -1   1  14 6107.49 141.533   3
  -1   1  13 36704.7 329.194   3
  -1  -1  13 37257.9 442.690   3
  -1  -1  12 55538.6 525.901   3
  -1   1  12 55374.7 386.502   3
  -1  -1  11 106784. 710.028   3
  -1   1  11 106379. 515.389   3
  -1  -1  10 99848.4 665.888   3
  -1   1  10 99760.3 482.450   3
  -1  -1   9 129177. 737.564   3
  -1   1   9 129669. 532.592   3
  -1  -1   9 129187. 708.363   1
  -1  -1   8 130823. 705.090   1
  -1  -1   8 130860. 718.109   3
  -1   1   8 131235. 520.146   3
  -1  -1   7 53852.5 438.753   1
  -1   1   7 54070.0 327.560   3
  -1  -1   7 55097.1 454.128   3
  -1  -1   6 194026. 820.661   3
  -1  -1   6 193494. 816.512   1
   1  -1  -6 194240. 615.822   3
  -1  -1   5 8119.49 183.744   1
  -1  -1   5 9857.61 201.307   3
   1  -1  -5 7235.19 124.558   3
  -1  -1   4 255850. 927.517   1
  -1  -1   4 256595. 877.118   3
  -1  -1   3 93201.7 517.311   3
  -1  -1   3 94746.5 552.479   1
  -1  -1   2 283965. 947.937   1
   1   1  -2 283598. 577.048   2
  -1  -1   2 283918. 856.714   3
  -1  -1   1 224455. 855.414   1
  -1  -1   1 225159. 515.177   2
  -1  -1   1 225046. 735.264   3
   1   1  -1 225110. 507.177   2
  -1  -1   0 117971. 614.961   1
   1   1   0 118511. 381.181   2
   1  -1   0 118071. 570.913   2
  -1  -1   0 118763. 505.127   3
  -1  -1   0 118827. 386.160   2
   1   1   1 3860.32 75.5072   2
   1  -1   1 3574.12 105.611   2
  -1  -1  -1 3854.78 93.8793   3
  -1  -1  -1 3647.45 112.167   1
  -1  -1  -1 3916.61 76.9077   2
  -1  -1  -2 9023.01 174.830   1
  -1  -1  -2 9121.32 122.119   2
   1  -1   2 8343.94 150.800   2
   1   1   2 8807.51 129.076   3
  -1  -1  -2 8858.22 132.259   3
   1   1   2 8829.02 119.795   2
   1  -1   3-4.20059 22.5059   2
   1   1   3 92.3074 30.7505   2
   1   1   3 4.40951 17.2692   3
  -1  -1  -3 39.6511 18.6154   2
  -1  -1  -3 17.9314 28.8564   1
  -1  -1  -3-47.1005 18.0127   3
   1   1   4 2730.83 78.2764   2
  -1  -1  -4 2628.87 96.4719   1
   1   1   4 2716.25 71.3880   3
   1  -1   4 2712.56 89.5329   2
   1  -1   5 50.4244 26.8431   2
   1   1   5 87.1712 26.9480   2
   1   1   5 28.8162 15.9913   3
   1  -1   6 3376.75 83.6294   1
   1   1   6 4154.00 107.289   2
   1  -1   6 3809.15 110.336   2
   1   1   7 499.074 43.2248   2
   1  -1   7 468.383 46.6755   2
   1  -1   7 262.581 37.8807   1
   1  -1   8 789.384 58.2683   2
   1   1   8 837.563 58.0647   2
   1  -1   8 794.503 42.9798   1
   1   1   9 2556.72 99.7762   2
   1  -1   9 2529.17 99.0390   2
   1  -1   9 2625.30 72.0900   1
   1  -1  10 800.550 42.2627   1
   1   1  10 823.381 63.2218   2
   1  -1  10 811.041 60.9022   2
   1  -1  11 8275.12 127.038   1
   1  -1  11 8607.83 189.799   2
   1   1  11 8206.83 190.379   2
   1   1  12 3638.26 133.702   2
   1  -1  12 3704.64 129.266   2
   1  -1  12 3541.66 85.2118   1
   1   1  13 5369.12 167.158   2
   1  -1  13 5424.59 161.323   2
   1  -1  14 13582.3 260.988   2
   1   1  14 13592.6 272.450   2
   1  -1  15 71890.0 617.745   2
   1   1  15 72079.1 650.647   2
   1  -1  16 25020.2 377.029   2
   1   1  16 24828.3 390.617   2
   1  -1  17 3292.07 142.755   2
   1   1  17 3535.56 155.270   2
   1   1  18 261.479 63.2382   2
   1  -1  18 188.949 47.8117   2
   1   1  19 3403.93 155.113   2
   1  -1  19 3561.18 156.301   2
   1  -1  20 1070.87 91.0729   2
   1  -1  21 228.653 57.2355   2
   1  -1  22 5512.20 207.728   2
   1   1  23 4800.87 162.405   3
   1  -1  23 4635.92 197.321   2
   1   1  24 10410.1 243.746   3
   1  -1  24 10614.8 309.346   3
   1  -1  24 10499.4 302.172   2
   1  -1  25 9125.47 289.051   2
   1  -1  25 8941.94 289.590   3
   1   1  25 9084.49 231.214   3
   1  -1  26 8534.33 290.996   3
   1  -1  26 8863.91 290.223   2
   1   1  26 8981.21 234.640   3
   1  -1  27 5398.88 232.256   2
   1   1  27 5565.38 190.813   3
   1  -1  27 5566.92 238.789   3
   1  -1  28 2669.13 169.512   2
   1  -1  28 2909.29 177.122   3
   1   1  28 2760.78 139.581   3
   1   1  29 3916.93 166.064   3
   1  -1  29 3607.33 193.315   3
   1  -1  29 3664.30 197.024   2
   1   1  30 394.876 66.6444   3
   1  -1  30 373.430 85.9692   3
   1  -1  31 6957.21 279.368   3
   1   1  31 6995.08 232.146   3
   1  -1  32 6652.11 275.239   3
   1   1  32 6897.52 236.244   3
   1   1  33 2924.40 175.174   3
   1  -1  33 2758.53 209.895   3
   1  -1  34 54792.2 809.265   3
   1   1  34 56887.6 697.934   3
   1  -1  35 16095.1 452.629   3
   1   1  35 17130.2 394.797   3
   1  -1  36 8089.03 326.687   3
   1   1  36 8774.19 291.792   3
   1  -1  37 6847.88 306.988   3
   1   1  37 7522.17 275.909   3
   1   1  38 5765.91 245.796   3
   1  -1  38 5337.80 278.343   3
   1  -1  39 2561.48 205.611   3
   1   1  39 2678.80 176.469   3
   1   1  40 4095.12 218.854   3
   1  -1  40 3811.15 242.813   3
   1   1  41 487.575 91.6248   3
   1  -1  41 520.932 123.264   3
   1  -1  42 865.849 135.537   3
   1  -1  43 126.063 102.933   3
   1  -1  44 210.030 107.723   3
   1  -1  45 540.851 135.478   3
   1  -1  46 649.260 142.705   3
   1  -1  47 421.516 125.644   3
   1  -1  48 551.771 154.190   3
   1  -1  49 192.395 124.692   3
   1  -1  50 290.782 123.592   3
   1  -1  51 543.710 149.391   3
   1  -1  52 163.625 118.219   3
  -1  -2  48-10.8665 107.417   3
  -1  -2  47 214.992 131.896   3
  -1  -2  46-146.972 112.843   3
  -1  -2  45-72.7587 105.502   3
  -1  -2  44 117.224 106.920   3
  -1  -2  43 110.328 94.9665   3
  -1  -2  42 56.0972 98.5212   3
  -1  -2  41 202.229 104.648   3
  -1  -2  40 233.903 112.544   3
  -1  -2  39-47.7152 86.8563   3
  -1  -2  38 1071.60 152.793   3
  -1  -2  37 344.801 106.815   3
  -1  -2  36 4077.81 255.865   3
  -1  -2  35 2618.03 207.454   3
  -1  -2  34 85.3865 81.0830   3
  -1  -2  33 953.347 127.097   3
  -1  -2  32 370.142 95.1647   3
  -1  -2  31 108.216 75.9887   3
  -1  -2  30 1017.92 124.244   3
  -1  -2  29 40.1072 59.7204   3
  -1  -2  28 463.316 96.4904   3
  -1  -2  27 6.13006 60.8404   3
  -1   2  26 48.2386 29.3934   3
  -1  -2  26 56.8405 56.4053   3
  -1   2  25 90.6712 30.9300   3
  -1  -2  25 92.6727 56.6092   3
  -1  -2  24 18.9077 51.0462   3
  -1   2  24 0.26789 26.4838   3
  -1  -2  23 866.747 107.527   3
  -1   2  23 828.048 60.4060   3
  -1  -2  22 302.307 74.2740   3
  -1   2  22 186.900 34.7605   3
  -1  -2  21 1354.71 117.675   3
  -1   2  21 1242.07 68.1869   3
  -1   2  20 2700.83 94.7583   3
  -1  -2  20 2957.73 172.861   3
  -1   2  19 18034.0 230.654   3
  -1  -2  19 17937.2 396.184   3
  -1   2  18 5045.31 118.068   3
  -1  -2  18 5241.75 213.918   3
  -1  -2  17 1366.15 119.438   3
  -1  -2  17 1280.04 102.960   1
  -1   2  17 1144.57 56.2229   3
  -1  -2  16 21716.7 378.453   1
  -1   2  16 21868.9 223.957   3
  -1  -2  16 21687.9 408.667   3
  -1  -2  15 4406.62 188.715   3
  -1  -2  15 3953.77 165.715   1
  -1  -2  14 26107.8 406.077   1
  -1  -2  14 26577.3 431.581   3
   1  -2 -14 25768.1 222.376   3
  -1  -2  13 3199.16 153.910   3
  -1  -2  13 2853.40 139.343   1
   1  -2 -13 2905.48 72.0692   3
   1  -2 -12 13390.7 149.480   3
  -1  -2  12 13931.0 297.759   3
  -1  -2  12 14307.9 293.586   1
  -1  -2  11 2887.21 133.814   3
  -1  -2  11 3055.37 138.834   1
   1  -2 -11 3067.28 71.1684   3
   1  -2 -10 1463.55 50.9823   3
  -1  -2  10 1672.02 102.938   3
  -1  -2  10 1277.28 92.5050   1
  -1  -2   9 5351.58 174.158   3
  -1  -2   9 5079.02 176.865   1
   1  -2  -9 5447.96 97.6647   3
   1   2  -9 5153.99 94.0432   2
   1   2  -8 676.611 30.9439   2
  -1  -2   8 699.777 69.7236   3
   1  -2  -8 612.711 33.1704   3
  -1  -2   8 681.524 70.1546   1
   1  -2  -7 4729.49 97.9483   3
  -1  -2   7 4721.26 166.226   1
  -1  -2   7 4795.69 156.580   3
  -1  -2   6 1588.48 100.609   1
  -1  -2   6 1524.90 88.9020   3
  -1  -2   5 58.4448 34.2568   3
  -1  -2   5 100.373 48.1750   1
  -1  -2   4 210.380 67.3127   1
  -1  -2   4 221.158 55.9552   3
  -1  -2   3 2754.78 130.601   1
  -1  -2   3 2682.79 106.654   3
  -1  -2   2 29621.1 414.650   1
  -1  -2   2 29515.8 333.533   3
  -1  -2   1 10528.9 196.144   3
  -1  -2   1 10156.4 246.622   1
   1  -2   0 1456.75 83.1940   2
  -1  -2   0 984.433 59.6010   3
  -1  -2   0 856.413 84.5105   1
  -1  -2  -1 884.181 33.3797   2
  -1  -2  -1 762.392 76.5408   1
   1  -2   1 1238.24 75.8796   2
  -1  -2  -1 824.378 53.8182   3
  -1  -2  -2 1918.44 114.629   1
   1  -2   2 1779.70 81.2656   2
  -1  -2  -2 2110.07 57.5806   2
  -1  -2  -2 1974.70 77.2159   3
   1  -2   3 2142.37 88.3804   2
  -1  -2  -3 2551.23 70.7317   2
  -1  -2  -3 2338.32 124.719   1
  -1  -2  -3 2265.76 77.9059   3
  -1  -2  -4-48.0616 38.9526   1
   1  -2   4 128.523 36.4000   2
  -1  -2  -4-3.74159 18.4836   3
   1   2   5 24.9780 16.1741   3
   1  -2   5 53.3441 31.0770   2
  -1  -2  -5 21.7680 14.9758   3
   1  -2   6 726.739 69.7947   1
   1  -2   6 585.823 51.2350   2
   1   2   6 730.259 35.5719   3
   1  -2   7 1281.15 89.7525   1
   1  -2   7 1298.06 75.6243   2
   1   2   7 1514.82 46.8659   3
   1  -2   8 125.488 34.9761   2
   1  -2   8 149.409 43.5466   1
   1   2   8 168.944 17.0073   3
   1  -2   9 807.517 63.9400   2
   1   2   9 913.273 33.0540   3
   1  -2   9 661.039 67.6765   1
   1  -2  10 222.878 40.6095   1
   1  -2  10 242.347 41.4519   2
   1   2  10 263.829 19.0576   3
   1  -2  11 91.6896 29.6224   2
   1   2  11 71.2533 12.3123   3
   1  -2  11 91.1217 33.2856   1
   1  -2  12 962.377 70.5033   1
   1   2  12 965.031 34.8988   3
   1  -2  12 914.479 69.2392   2
   1  -2  13 637.110 60.9191   2
   1  -2  13 548.088 52.2768   1
   1   2  13 606.255 29.9756   3
   1  -2  14 485.628 51.8584   2
   1   2  14 476.280 29.1743   3
   1  -2  14 497.225 49.9211   1
   1  -2  15 662.252 64.9483   2
   1  -2  15 781.633 66.7358   1
   1  -2  16 5002.77 151.584   1
   1  -2  16 4836.02 166.116   2
   1  -2  17 93.4675 24.5541   1
   1  -2  17 105.073 42.0686   2
   1   2  17 83.7724 20.1010   3
   1  -2  18 7573.70 186.314   1
   1   2  18 7566.54 132.819   3
   1  -2  18 7869.77 223.278   2
   1   2  19 49.1614 19.9585   3
   1  -2  19 104.561 45.6885   2
   1  -2  19-137.431 44.9513   1
   1  -2  20 2159.65 145.911   3
   1  -2  20 1892.03 120.266   2
   1   2  20 1906.72 76.0474   3
   1  -2  21 2238.17 131.621   2
   1   2  21 2120.12 83.0949   3
   1  -2  21 2061.13 149.639   3
   1  -2  22 518.148 84.7514   3
   1   2  22 478.956 44.9351   3
   1  -2  22 496.971 74.7813   2
   1   2  23 2505.13 97.6669   3
   1  -2  23 2525.24 145.204   2
   1  -2  23 2551.50 167.380   3
   1  -2  24 2692.87 172.754   3
   1   2  24 2654.11 104.832   3
   1  -2  24 2784.53 156.823   2
   1  -2  25 568.574 93.1034   3
   1  -2  25 665.966 88.0539   2
   1   2  25 740.889 61.7551   3
   1  -2  26 594.118 83.1201   2
   1  -2  26 670.871 92.1323   3
   1  -2  27 83.4751 50.9730   2
   1  -2  27 115.177 54.3589   3
   1  -2  28 1297.18 129.898   3
   1  -2  28 1264.87 116.855   2
   1  -2  29 213.368 61.2435   2
   1  -2  29 215.695 78.2355   3
   1  -2  30 7081.36 299.068   3
   1  -2  31 503.454 109.004   3
   1  -2  32 5083.56 261.301   3
   1  -2  33 1663.78 164.901   3
   1  -2  34 5741.85 290.304   3
   1  -2  35 589.361 115.935   3
   1  -2  36 237.107 89.9837   3
   1  -2  37-21.3870 77.6043   3
   1  -2  38 484.723 116.357   3
   1  -2  39 150.383 84.2622   3
   1  -2  40 647.307 140.193   3
   1  -2  41 297.442 112.315   3
   1  -2  42-32.2525 102.773   3
   1  -2  43 56.2775 105.935   3
   1  -2  44 56.7158 106.618   3
   1  -2  45 253.734 114.355   3
   1  -2  46 473.417 153.055   3
   1  -2  47-135.084 131.096   3
   1  -2  48 300.657 133.090   3
  -1  -3  44 148.354 117.313   3
  -1  -3  43 916.627 163.844   3
  -1  -3  42-52.3203 106.965   3
  -1  -3  41 505.008 141.961   3
  -1  -3  40-59.7554 104.631   3
  -1  -3  39 193.894 107.670   3
  -1  -3  38 169.554 98.6684   3
  -1  -3  37 1173.59 159.945   3
  -1  -3  36 535.928 133.343   3
  -1  -3  35 46.4212 89.2688   3
  -1  -3  34-60.7793 87.0048   3
  -1  -3  33-4.41832 72.8697   3
  -1  -3  32 944.027 138.230   3
  -1  -3  31 912.778 136.049   3
  -1  -3  30 1543.28 164.102   3
  -1  -3  29 1569.14 160.028   3
  -1  -3  28 716.698 108.821   3
  -1  -3  27 563.957 102.382   3
  -1  -3  26 331.229 82.7892   3
  -1  -3  25-28.9594 56.2071   3
  -1  -3  24 368.148 83.1867   3
  -1  -3  23 33.7160 67.2629   3
  -1  -3  22 1525.57 137.421   3
  -1  -3  22 1408.47 123.294   1
  -1  -3  21 288.485 77.1365   1
  -1  -3  21 294.118 92.4436   3
  -1  -3  20 15014.5 400.396   3
  -1  -3  20 15631.4 382.872   1
  -1  -3  19 2454.12 156.069   1
  -1  -3  19 2723.43 179.513   3
  -1  -3  18 7354.41 261.261   1
  -1  -3  18 7387.99 271.986   3
  -1  -3  17 1002.74 106.792   3
  -1  -3  17 1036.75 104.110   1
  -1  -3  16 375.851 73.7648   3
  -1  -3  16 258.512 60.6279   1
  -1  -3  15 2404.79 147.949   1
  -1  -3  15 2255.27 145.404   3
  -1  -3  14 16.2436 46.6629   3
  -1  -3  14 93.3121 50.3631   1
  -1  -3  13 2401.12 149.571   1
  -1  -3  13 2356.50 144.764   3
  -1  -3  12 615.583 78.7605   1
  -1  -3  12 635.908 78.2875   3
  -1  -3  11 1013.26 97.9639   1
  -1  -3  11 1140.57 98.7464   3
  -1  -3  10 1139.88 105.403   1
  -1  -3  10 1249.53 99.7436   3
   1  -3  -9 59.3061 15.6504   3
  -1  -3   9 32.8807 43.5276   1
  -1  -3   9 158.020 51.0160   3
  -1  -3   8 551.970 67.5964   3
   1  -3  -8 506.604 33.7475   3
  -1  -3   8 654.039 85.5338   1
   1  -3  -7 76.4639 19.4878   3
  -1  -3   7 29.1503 35.4596   3
  -1  -3   7-12.8621 38.2161   1
  -1  -3   6 79.1757 42.4168   3
  -1  -3   6 156.534 61.5456   1
  -1  -3   5 73.4182 45.8576   1
  -1  -3   5 37.1210 36.5846   3
  -1  -3   4 3482.21 180.285   1
  -1  -3   4 3022.07 136.439   3
  -1  -3   3 8965.54 279.178   1
  -1  -3   3 8396.70 211.740   3
  -1  -3   2 1331.54 118.173   1
  -1  -3   2 1137.16 85.6357   3
   1  -3  -2 840.821 62.9278   2
  -1  -3   1 31192.7 528.663   1
   1  -3  -1 31308.2 359.448   2
  -1  -3   1 31568.0 390.420   3
   1  -3   0 4287.14 129.096   2
  -1  -3   0 4485.45 209.293   1
  -1  -3   0 4447.40 142.604   3
   1  -3   1 6448.95 154.694   2
  -1  -3  -1 6234.57 249.338   1
  -1  -3  -1 6525.54 164.063   3
   1  -3   2 2809.73 111.406   2
  -1  -3  -2 2800.49 167.455   1
  -1  -3  -2 2708.30 102.308   3
  -1  -3  -3 9663.89 180.847   3
   1  -3   3 9807.17 184.907   2
  -1  -3  -3 10267.2 306.665   1
  -1  -3  -4 2735.48 93.0303   3
  -1  -3  -4 2568.16 164.741   1
   1  -3   4 2601.36 155.371   1
   1  -3   4 2723.65 99.9244   2
  -1  -3  -5 7529.56 142.714   3
   1  -3   5 7468.48 159.884   2
  -1  -3  -5 7676.39 267.557   1
   1  -3   5 7492.58 246.689   1
  -1  -3  -6 1640.86 126.748   1
   1  -3   6 1662.35 130.665   1
   1  -3   6 1542.68 104.610   3
  -1  -3  -6 1584.63 62.2111   3
   1  -3   6 1428.34 74.4199   2
  -1  -3  -7 1137.07 110.948   1
   1  -3   7 1039.98 60.4344   2
   1  -3   7 1142.12 94.2102   3
   1  -3   7 938.840 100.856   1
   1  -3   8 182.372 52.1796   3
   1  -3   8 198.425 34.3858   2
   1  -3   8 231.504 60.4341   1
   1  -3   9 411.389 48.1088   2
   1  -3   9 463.494 67.0815   1
   1  -3   9 374.525 63.4591   3
   1  -3  10 509.951 51.4718   2
   1  -3  10 328.942 52.8448   1
   1  -3  10 476.119 70.8528   3
   1  -3  11 1263.58 103.474   1
   1  -3  11 1230.32 106.073   3
   1  -3  11 1133.21 70.9240   2
   1  -3  12 619.479 54.5000   2
   1  -3  12 758.530 88.3878   3
   1  -3  12 997.550 93.7790   1
   1  -3  13 348.720 47.6369   2
   1  -3  13 456.824 78.7419   3
   1  -3  13 502.931 73.5730   1
   1  -3  14 4615.09 186.531   1
   1  -3  14 4793.68 209.079   3
   1  -3  14 4443.08 150.314   2
   1  -3  15 2716.35 176.458   3
   1  -3  15 2530.13 140.122   1
   1  -3  15 2489.40 118.008   2
   1  -3  16 42871.3 547.925   1
   1  -3  16 41582.7 619.044   3
   1  -3  16 43407.3 484.623   2
   1  -3  17 565.478 68.1189   2
   1  -3  17 695.696 112.411   3
   1  -3  17 711.986 81.2814   1
   1  -3  18 980.450 90.5806   1
   1  -3  18 823.619 82.9877   2
   1  -3  18 1311.28 132.581   3
   1  -3  19 2632.99 171.165   3
   1  -3  19 2800.30 138.206   2
   1  -3  19 2816.93 144.408   1
   1  -3  20 219.607 73.0064   3
   1  -3  20 32.2319 34.8070   1
   1  -3  20 71.6067 44.1115   2
   1  -3  21 624.821 88.7808   3
   1  -3  21 707.182 78.4786   2
   1  -3  21 541.487 63.4374   1
   1  -3  22-8.92261 40.7512   1
   1  -3  22 137.076 45.5149   2
   1  -3  22 220.189 74.7705   3
   1  -3  23 80.9205 43.4621   2
   1  -3  23-125.127 47.0000   1
   1  -3  23 18.8418 51.5778   3
   1  -3  24 2.16571 27.7293   1
   1  -3  24 15.1658 34.5908   2
   1  -3  24-13.3782 59.2893   3
   1  -3  25-17.9753 53.5337   3
   1  -3  25 31.0909 38.6653   2
   1  -3  26 49.3212 63.0407   3
   1  -3  27 131.011 74.8097   3
   1  -3  28 80.2810 73.0797   3
   1  -3  29 884.159 125.709   3
   1  -3  30 52.8463 67.9880   3
   1  -3  31 2692.58 210.664   3
   1  -3  32 509.246 114.993   3
   1  -3  33 781.652 131.646   3
   1  -3  34 111.191 92.6556   3
   1  -3  35 1185.60 156.406   3
   1  -3  36 228.695 106.336   3
   1  -3  37 192.087 107.964   3
   1  -3  38 45.0847 93.4784   3
   1  -3  39 121.585 99.3701   3
   1  -3  40 245.068 124.827   3
   1  -3  41 394.214 141.083   3
   1  -3  42 409.568 138.982   3
   1  -3  43 98.2056 114.984   3
  -1  -4  38 1310.53 194.118   3
  -1  -4  37 1791.99 212.080   3
  -1  -4  36 998.165 169.672   3
  -1  -4  35 6.32697 99.3438   3
  -1  -4  34 47.5598 90.2805   3
  -1  -4  33 68.3666 96.3743   3
  -1  -4  32 138.156 90.1078   3
  -1  -4  31 92.8853 85.6464   3
  -1  -4  30 414.914 116.701   3
  -1  -4  29 3.68424 71.3712   3
  -1  -4  28 7.22141 68.0813   3
  -1  -4  27 343.089 95.5180   3
  -1  -4  26 824.946 126.306   3
  -1  -4  25 1687.61 170.971   3
  -1  -4  25 1754.58 158.185   1
  -1  -4  24 3281.52 223.532   3
  -1  -4  24 3296.34 206.747   1
  -1  -4  23 1499.32 144.581   1
  -1  -4  23 1384.54 150.684   3
  -1  -4  22 2168.62 178.516   3
  -1  -4  22 2099.35 169.338   1
  -1  -4  21 26.1807 46.9973   1
  -1  -4  21 167.690 83.1757   3
  -1  -4  20 722.164 104.821   3
  -1  -4  20 732.163 109.305   1
  -1  -4  19 108.697 56.2530   1
  -1  -4  19 89.9847 59.4008   3
  -1  -4  18 750.769 102.167   3
  -1  -4  18 693.376 96.1995   1
  -1  -4  17 520.711 90.7510   3
  -1  -4  17 519.652 88.7074   1
  -1  -4  16 833.334 108.576   1
  -1  -4  16 684.550 96.9814   3
  -1  -4  15 50.0891 51.4515   3
  -1  -4  15 7.53680 46.8084   1
  -1  -4  14 40.5537 41.5370   3
  -1  -4  14 56.9527 58.2944   1
  -1  -4  13 422.684 73.5987   3
  -1  -4  13 367.909 67.9936   1
  -1  -4  12 3.87465 40.9005   3
  -1  -4  12 86.0796 59.5175   1
  -1  -4  11 135.135 64.7115   1
  -1  -4  11 136.566 48.7550   3
  -1  -4  10 27.8284 46.8510   1
  -1  -4  10-25.7382 40.4304   3
  -1  -4   9 92.5642 57.9261   1
  -1  -4   9-41.4220 37.5065   3
  -1  -4   8 46.2809 46.3133   3
  -1  -4   8-62.9789 49.9761   1
  -1  -4   7 228.685 76.4427   1
  -1  -4   7 99.3106 38.2439   3
  -1  -4   6 391.826 83.9621   1
  -1  -4   6 289.370 59.1157   3
  -1  -4   5 708.245 102.285   1
  -1  -4   4 1358.04 137.130   1
  -1  -4   3 4212.18 229.471   1
  -1  -4   2 149.590 68.1673   1
  -1  -4   1 160.837 65.0135   1
  -1  -4   0 2679.90 193.292   1
   1  -4   0 2611.83 184.206   1
   1  -4   1 638.372 100.618   1
  -1  -4  -1 625.049 111.155   1
  -1  -4  -2 36.0237 58.5139   1
   1  -4   2-8.58665 44.2847   1
  -1  -4  -3 161.594 72.8447   1
   1  -4   3 115.053 63.8532   1
   1  -4   4 460.474 97.2199   1
  -1  -4  -4 351.988 87.6926   1
  -1  -4  -5 420.719 96.6007   1
   1  -4   5 254.532 53.4523   3
   1  -4   5 148.355 55.4157   1
   1  -4   6 281.628 60.9675   3
  -1  -4  -6 190.550 64.9829   1
   1  -4   6 204.151 75.0854   1
   1  -4   7 240.757 71.3570   1
   1  -4   7 300.236 59.3969   3
  -1  -4  -7 245.061 84.3071   1
  -1  -4  -8 74.4500 67.6529   1
   1  -4   8-6.94722 44.8071   1
   1  -4   8 211.543 63.6337   3
   1  -4   9 390.491 71.8219   3
  -1  -4  -9 272.717 73.2822   1
   1  -4   9 446.999 84.5768   1
  -1  -4 -10 495.783 100.402   1
   1  -4  10 355.732 62.6274   1
   1  -4  10 624.060 83.9928   3
  -1  -4 -11 892.325 126.016   1
   1  -4  11 906.499 100.054   3
   1  -4  11 483.808 71.1553   1
   1  -4  12 4.56381 46.8103   1
   1  -4  12 83.8022 57.9923   3
  -1  -4 -12-79.0180 50.8113   1
   1  -4  13 889.731 102.351   1
   1  -4  13 873.181 98.7225   3
   1  -4  14 355.213 74.3940   3
   1  -4  14 456.859 78.9160   1
   1  -4  15 1227.85 118.645   1
   1  -4  15 1206.70 120.981   3
   1  -4  16-15.4315 56.3169   3
   1  -4  16-22.3305 39.0389   1
   1  -4  17 3121.30 180.990   1
   1  -4  17 3154.38 192.498   3
   1  -4  18 236.406 57.8391   1
   1  -4  18 338.090 84.5729   3
   1  -4  19 770.829 109.396   3
   1  -4  19 481.963 69.2101   1
   1  -4  20 1658.62 155.860   3
   1  -4  20 1506.51 127.315   1
   1  -4  21 584.810 99.1972   3
   1  -4  21 411.056 68.2990   1
   1  -4  22 1042.68 130.867   3
   1  -4  23 716.330 114.198   3
   1  -4  24 514.671 98.2667   3
   1  -4  25 359.725 93.5303   3
   1  -4  26 202.537 62.4162   3
   1  -4  27-108.517 77.5369   3
   1  -4  28 233.003 92.9713   3
   1  -4  29 1.45266 73.1189   3
   1  -4  30 116.533 94.0901   3
   1  -4  31 23.5500 88.6653   3
   1  -4  32 1134.47 165.072   3
   1  -4  33 136.634 110.183   3
   1  -4  34-20.5296 97.1989   3
   1  -4  35 76.8902 100.080   3
   1  -4  36 157.876 106.761   3
   1  -4  37 97.0907 130.891   3
   1  -4  38-75.1566 114.224   3
  -1  -5  32 95.2637 110.416   3
  -1  -5  31-144.860 108.330   3
  -1  -5  30-28.9017 96.1277   3
  -1  -5  29-136.471 102.232   3
  -1  -5  28 18.9807 93.4679   3
  -1  -5  27 140.988 91.5851   3
  -1  -5  26 15.5033 54.6286   1
  -1  -5  26 97.6520 87.9103   3
  -1  -5  25 212.265 83.2359   1
  -1  -5  25 260.907 92.4422   3
  -1  -5  24 17.3325 74.3472   3
  -1  -5  24 107.759 72.2384   1
  -1  -5  23 52.3825 65.1346   1
  -1  -5  22 178.118 78.1948   1
  -1  -5  21 1277.96 155.186   1
  -1  -5  20 431.594 110.448   1
  -1  -5  19 2962.59 230.328   1
  -1  -5  18-54.8452 61.4577   1
  -1  -5  17 631.880 120.047   1
  -1  -5  16 61.2220 57.9601   1
  -1  -5  15 82.7707 66.3179   1
  -1  -5  14-0.85877 51.9680   1
  -1  -5  13 68.4968 50.3327   1
  -1  -5  12 84.5699 64.3481   1
  -1  -5  11 277.084 91.3528   1
  -1  -5  10 122.380 68.2754   1
  -1  -5   9 280.742 76.8150   1
  -1  -5   8 67.2751 68.1513   1
  -1  -5   7 241.390 86.0172   1
   1  -5  -6 104.756 73.5062   1
  -1  -5   6 9.14983 55.1702   1
  -1  -5   5 78.8000 63.4820   1
   1  -5  -5 33.2992 52.7232   1
  -1  -5   4 301.569 90.9358   1
   1  -5  -4 182.131 83.7431   1
   1  -5  -3 725.325 113.538   1
  -1  -5   3 837.688 129.139   1
  -1  -5   2 557.788 102.990   1
   1  -5  -2 561.083 107.070   1
   1  -5  -1 215.544 88.0789   1
  -1  -5   1 247.975 81.2353   1
   1  -5   0 113.398 69.0292   1
  -1  -5   0 131.484 68.1909   1
  -1  -5  -1-21.4182 55.4908   1
   1  -5   1 101.769 76.6483   1
   1  -5   2 145.832 77.5568   1
  -1  -5  -2 116.662 59.2557   1
   1  -5   3 455.603 117.399   1
  -1  -5  -3 515.962 106.204   1
  -1  -5  -4 806.191 129.925   1
   1  -5   4 701.689 116.408   1
   1  -5   5 1019.68 137.004   1
  -1  -5  -5 1006.55 143.481   1
  -1  -5  -6 1565.99 178.797   1
   1  -5   6 1457.35 154.128   1
   1  -5   7 1005.06 134.559   1
  -1  -5  -7 791.840 128.392   1
  -1  -5  -8 2330.77 208.773   1
   1  -5   8 2319.26 195.062   1
  -1  -5  -9 86.8752 72.5903   1
   1  -5   9 124.995 70.7210   1
   1  -5  10 2040.25 179.966   1
  -1  -5 -10 1867.23 186.027   1
   1  -5  11-21.2171 58.4925   1
  -1  -5 -11 12.4706 65.0555   1
   1  -5  12 1018.46 127.701   1
  -1  -5 -12 1012.44 144.567   1
   1  -5  13-87.8265 51.4883   1
  -1  -5 -13 133.487 78.3441   1
   1  -5  14 683.457 117.084   1
  -1  -5 -14 706.930 131.673   1
   1  -5  15 7380.06 321.149   1
  -1  -5 -15 6805.94 357.302   1
   1  -5  16 582.533 108.524   1
  -1  -5 -16 312.900 99.9767   1
  -1  -5 -17 2983.66 242.335   1
   1  -5  17 3151.58 215.085   1
  -1  -5 -18 73.1414 68.5128   1
  -1  -5 -19 19.8365 60.0961   1
  -1  -5 -20 102.614 78.2754   1
  -1  -5 -21 92.6158 83.5961   1
  -1  -5 -22 56.5868 70.7122   1
   1  -5  23 101.955 76.5181   3
   1  -5  24 226.493 96.2364   3
   1  -5  25-27.1599 75.9937   3
   1  -5  26 234.781 103.406   3
   1  -5  27 70.6547 82.0468   3
   1  -5  28 79.4627 89.4198   3
   1  -5  29 4.85449 86.5348   3
   1  -5  30 174.894 101.377   3
   1  -5  31 77.7664 102.208   3
   1  -6  -1 60.4108 68.7585   1
   1  -6   0 76.4938 70.5638   1
   1  -6   1-63.6156 79.2692   1
   1  -6   2 130.889 71.4905   1
   1  -6   3 407.708 107.513   1
   1  -6   4 449.257 117.863   1
   1  -6   5 1117.26 161.329   1
   1  -6   6-18.3806 60.8764   1
   1  -6   7 1525.05 190.207   1
   1  -6   8 241.277 89.6270   1
   1  -6   9 1955.03 213.179   1
   1  -6  10 722.068 139.688   1
   1  -6  11 2561.01 231.489   1
   1  -6  12 1873.94 207.896   1
  -2   0  54 536.237 143.810   3
  -2   0  53 144.777 124.290   3
  -2   0  52 553.272 134.927   3
  -2   0  51 42.5336 99.8955   3
  -2   0  50 240.709 117.657   3
  -2   0  49-112.333 96.0655   3
  -2   0  48 128.557 90.2035   3
  -2   0  47 81.7588 88.6738   3
  -2   0  46 94.7511 89.5395   3
  -2   0  45-17.0945 83.1517   3
  -2   0  44 342.094 103.484   3
  -2   0  43-41.4998 84.4595   3
  -2   0  42-158.912 89.2979   3
  -2   0  41-8.87508 78.5073   3
  -2   0  40 8118.75 334.823   3
  -2   0  39 138.144 86.9918   3
  -2   0  38 820.897 114.756   3
  -2   0  37-75.4161 69.2547   3
  -2   0  36 75.8579 54.8067   3
  -2   0  35-7.99791 57.3721   3
  -2   0  34 844.924 112.152   3
  -2   0  33 52.6538 55.8866   3
  -2   0  32 5301.14 237.374   3
  -2   0  31 122.798 80.9545   3
  -2   0  30 10477.4 321.421   3
  -2   0  29 148.863 77.5864   3
  -2   0  28 17073.6 395.182   3
  -2   0  27 123.777 70.6457   3
  -2   0  26 23732.6 451.780   3
  -2   0  25 140.481 68.6246   3
  -2   0  24 12217.2 312.363   3
  -2   0  23 47.6803 52.8104   3
  -2   0  22 3341.52 161.270   3
  -2   0  21 23.4154 39.3767   3
  -2   0  20 559.998 71.3637   3
  -2   0  19 32.8727 43.7760   3
  -2   0  18 108.757 46.1483   3
  -2   0  17 3.78972 36.9274   3
  -2   0  16 237.414 45.9482   3
  -2   0  15 12.0040 39.1292   3
  -2   0  14 6689.87 191.940   3
  -2   0  13 8.26517 33.9147   3
  -2   0  12 38566.1 434.713   3
  -2   0  11 3.07023 34.2853   3
  -2   0  10 47974.8 463.429   3
  -2   0   9 55.1911 35.6012   3
  -2   0   8 1458.60 85.8916   3
  -2   0   7-13.0111 30.2636   3
  -2   0   6 64331.0 507.591   3
  -2   0   5-41.7487 35.7577   3
  -2   0   4 522408. 1430.97   3
  -2   0   3-37.1566 37.7927   3
  -2   0   2 127975. 687.354   3
   2   0  -2 127318. 695.165   2
   2   0  -1-7.54870 32.8733   2
   2   0   0 4395.79 134.322   2
   2   0   1-24.1836 34.1325   2
   2   0   2 3762.37 123.960   2
   2   0   3 1.39033 31.6791   2
   2   0   4 116.714 22.9818   1
   2   0   4 84.3359 32.7921   2
   2   0   5-15.5967 32.7126   2
   2   0   5 18.1409 18.9816   1
   2   0   6 5850.25 161.415   2
   2   0   6 5659.72 95.0592   1
   2   0   7-0.14491 13.7811   1
   2   0   7 13.9554 33.7715   2
   2   0   8 8570.65 199.685   2
   2   0   8 8894.72 107.215   1
  -2   0  -8 8349.98 102.269   1
  -2   0  -9 8.08813 11.5094   1
   2   0   9-6.15554 37.3555   2
  -2   0 -10 1312.60 38.8635   1
   2   0  10 1348.56 91.8318   2
   2   0  11-67.7926 37.2323   2
  -2   0 -11-11.7089 11.3047   1
  -2   0 -12 3826.02 66.3378   1
   2   0  12 3752.07 147.425   2
   2   0  13 56.7064 41.0023   2
  -2   0 -13-18.4804 12.6964   1
  -2   0 -14 58984.5 274.512   1
   2   0  14 57937.5 593.481   2
   2   0  15 120.760 53.5812   2
   2   0  16 118321. 879.361   2
   2   0  17 27.1197 48.2720   2
   2   0  18 92475.2 826.544   2
   2   0  19 7.27553 43.9832   2
   2   0  20 29075.8 486.370   2
   2   0  21 58.8602 45.3056   2
   2   0  22 640.376 85.2710   2
   2   0  23 49.5976 57.8851   2
   2   0  24 752.857 96.4368   2
   2   0  25 39.8273 55.9807   2
   2   0  26 97.6417 50.9695   2
   2   0  27-7.48481 49.0294   2
   2   0  28 941.266 114.289   2
   2   0  29 49.2416 70.4067   2
   2   0  30 53301.3 794.443   2
   2   0  31 206.836 96.3562   2
   2   0  32 41398.4 724.707   2
   2   0  33 29.2118 82.8875   2
   2   0  34 5259.20 271.098   2
   2   0  35 281.625 75.8411   3
   2   0  35 94.1253 79.9746   2
   2   0  36 4354.01 232.333   3
   2   0  37 31.7492 64.1924   3
   2   0  38 266.711 84.5549   3
   2   0  39 64.1887 73.1937   3
   2   0  40 25.8129 72.7543   3
   2   0  41-13.9334 68.6957   3
   2   0  42 103.565 83.3192   3
   2   0  43-154.408 77.9089   3
   2   0  44-2.25736 80.1637   3
   2   0  45-56.0814 79.3185   3
   2   0  46 154.485 109.784   3
   2   0  47-25.0504 95.7853   3
   2   0  48-92.0907 92.2071   3
   2   0  49-53.6332 98.4133   3
   2   0  50 101.768 97.3519   3
   2   0  51-194.874 127.024   3
   2   0  52 6.35528 99.0106   3
   2   0  53 86.1155 110.155   3
  -2  -1  51-174.928 124.117   3
  -2  -1  50 115.732 109.868   3
  -2  -1  49 35.3448 109.794   3
  -2  -1  48 504.216 137.448   3
  -2  -1  47 162.364 115.795   3
  -2  -1  46 220.097 123.108   3
  -2  -1  45 355.848 114.764   3
  -2  -1  44 266.366 116.496   3
  -2  -1  43 484.588 120.515   3
  -2   1  42 51.8947 69.0350   3
  -2  -1  42 72.4863 86.2055   3
  -2  -1  41 51.6942 81.7087   3
  -2   1  41 122.600 74.2854   3
  -2   1  40 640.433 105.141   3
  -2  -1  40 715.665 128.375   3
  -2   1  39 1451.52 142.367   3
  -2  -1  39 1225.52 149.620   3
  -2  -1  38 280.510 91.6448   3
  -2   1  38 165.961 67.4774   3
  -2  -1  37 1655.36 168.090   3
  -2   1  37 1512.47 138.030   3
  -2  -1  36 232.446 94.0726   3
  -2   1  36 139.027 64.1867   3
  -2  -1  35 144.019 84.7184   3
  -2   1  35 157.929 70.6359   3
  -2  -1  34 140.159 74.5428   3
  -2   1  34 117.612 63.9906   3
  -2  -1  33 149.623 70.4526   3
  -2   1  33 109.769 58.6610   3
  -2  -1  32 256.967 77.9113   3
  -2   1  32 329.962 69.0351   3
  -2  -1  31-27.4365 50.5227   3
  -2   1  31 12.5124 42.9741   3
  -2  -1  30 232.669 77.4818   3
  -2   1  30 244.445 59.1584   3
  -2  -1  29 1105.47 119.109   3
  -2   1  29 1074.24 99.2634   3
  -2  -1  28 74.5204 61.8918   3
  -2   1  28 39.1376 43.0587   3
  -2  -1  27 2761.99 174.725   3
  -2   1  27 2891.43 153.160   3
  -2  -1  26 58.9772 56.8902   3
  -2   1  26 89.3731 43.4298   3
  -2  -1  25 2869.24 172.323   3
  -2   1  25 2774.85 142.182   3
  -2   1  24 39.1447 36.4926   3
  -2  -1  24-28.3968 48.2643   3
  -2  -1  23 7874.69 272.233   3
  -2   1  23 8288.06 232.907   3
  -2   1  22 38191.9 485.588   3
  -2  -1  22 37636.0 571.008   3
  -2   1  21 14847.2 297.994   3
  -2  -1  21 14328.2 348.324   3
  -2  -1  20 10973.9 298.205   3
  -2   1  20 11415.0 254.385   3
  -2   1  19 687.302 64.8934   3
  -2  -1  19 694.098 86.8253   3
  -2   1  18 2255.28 111.662   3
  -2  -1  18 2373.78 137.306   3
  -2   1  17 681.808 67.1458   3
  -2  -1  17 569.944 73.7105   3
  -2  -1  16 1940.22 119.562   3
  -2   1  16 1935.89 102.410   3
  -2   1  15 1446.65 87.1994   3
  -2  -1  15 1480.68 108.375   3
  -2   1  14 5013.98 152.026   3
  -2  -1  14 5256.75 188.026   3
  -2  -1  13 7839.80 226.401   3
  -2   1  13 7502.71 181.742   3
  -2  -1  12 4199.06 162.774   3
  -2   1  12 3919.50 132.003   3
  -2  -1  11 16404.5 310.454   3
  -2   1  11 16453.5 260.101   3
  -2  -1  10 527.424 65.5856   3
  -2   1  10 563.377 54.0986   3
  -2   1   9 7621.19 175.574   3
  -2  -1   9 7541.29 204.231   3
  -2   1   8 16842.8 255.649   3
  -2  -1   8 17581.6 300.830   3
  -2  -1   7 973.767 77.9316   3
  -2  -1   6 19859.1 305.706   3
  -2  -1   6 20152.9 305.313   1
  -2  -1   5 1737.10 94.9377   3
  -2  -1   5 1661.75 95.2624   1
   2   1  -4 1675.75 77.5985   2
  -2  -1   4 2279.24 123.093   3
  -2  -1   4 1838.29 101.071   1
  -2  -1   3 36427.5 392.938   3
   2   1  -3 36617.0 340.110   2
  -2  -1   3 37130.8 392.177   1
   2   1  -2 828.123 55.5634   2
  -2  -1   2 959.454 74.5801   1
  -2  -1   2 1158.26 87.2701   3
  -2  -1   1 11610.9 219.716   3
   2  -1  -1 11626.3 236.195   2
  -2  -1   1 12040.3 219.576   1
   2   1  -1 11703.1 189.864   2
  -2  -1   0 246.085 62.7410   3
   2  -1   0 58.4683 35.6565   2
  -2  -1   0 154.300 49.0860   1
   2   1   0 65.1301 30.3601   2
  -2  -1  -1 37156.1 374.554   1
   2   1   1 36407.9 340.365   2
  -2  -1  -1 36439.5 378.193   3
   2  -1   1 36636.5 408.343   2
  -2  -1  -2 380.610 50.7267   3
   2  -1   2 374.819 55.9061   2
   2   1   2 570.545 56.8200   2
  -2  -1  -2 440.875 50.1031   1
   2  -1   3 18511.7 291.512   2
   2   1   3 18528.9 250.580   2
  -2  -1  -3 18044.3 270.060   1
  -2  -1  -4 764.615 60.1992   1
   2   1   4 830.976 58.6527   2
   2  -1   4 769.667 68.1066   2
  -2  -1  -5 959.327 65.1961   1
   2   1   5 1045.33 67.9151   2
   2  -1   5 1008.78 75.0970   2
  -2  -1  -6 1889.51 88.6389   1
   2   1   6 1979.90 92.0231   2
   2  -1   6 1976.27 102.980   2
  -2  -1  -7 1472.30 78.5151   1
   2  -1   7 1463.22 89.4064   2
   2   1   7 1536.61 85.4132   2
  -2  -1  -8 3235.15 114.940   1
   2  -1   8 3133.12 130.049   2
   2   1   8 3466.20 127.686   2
  -2  -1  -9 4165.09 130.456   1
   2  -1   9 4083.85 151.592   2
   2   1   9 4156.64 142.255   2
  -2  -1 -10 4639.53 138.713   1
   2  -1  10 4412.92 159.252   2
   2   1  10 4531.41 151.387   2
   2   1  11 5860.31 177.074   2
  -2  -1 -11 5688.70 152.902   1
   2  -1  11 5927.92 187.517   2
   2  -1  11 5829.09 82.0649   1
   2  -1  12 10250.4 249.921   2
  -2  -1 -12 10019.8 207.053   1
   2   1  12 10211.5 236.528   2
   2  -1  12 10102.3 100.240   1
   2  -1  13 536.221 67.1377   2
   2   1  13 643.267 68.4976   2
   2   1  14 33362.8 452.433   2
   2  -1  14 33226.1 456.630   2
   2  -1  15 8179.35 231.655   2
   2   1  15 7967.30 228.691   2
   2   1  16 71.0477 42.1762   2
   2  -1  16 165.245 51.1969   2
   2  -1  17 267.491 60.7852   2
   2   1  17 193.081 51.7397   2
   2  -1  18 651.736 79.0517   2
   2   1  18 683.964 81.6356   2
   2  -1  19 232.877 60.4514   2
   2   1  19 216.586 55.3068   2
   2  -1  20 756.589 82.7632   2
   2   1  20 718.100 86.6988   2
   2  -1  21 2875.50 159.841   2
   2   1  21 3236.13 169.950   2
  -2   1 -21 2581.79 61.7987   1
  -2   1 -22 1260.89 50.5603   1
   2   1  22 1724.24 129.751   2
   2  -1  22 1590.46 124.535   2
   2  -1  23 6302.75 243.255   2
   2   1  23 5994.25 236.211   2
   2  -1  24 2909.49 171.802   2
   2   1  24 2971.96 172.742   2
   2  -1  25 2407.00 159.164   2
   2   1  25 2423.81 161.938   2
   2   1  26 1174.23 119.644   2
   2  -1  26 1002.56 114.819   2
   2  -1  27 45.1586 50.2972   2
   2   1  27 75.8501 59.0549   2
   2  -1  28 805.499 105.623   2
   2   1  28 923.283 113.348   2
   2  -1  29 946.045 114.461   2
   2   1  29 1057.02 125.462   2
   2   1  30 6994.66 289.959   2
   2  -1  30 7361.61 293.967   2
   2  -1  31 1684.77 150.044   2
   2   1  31 1616.58 148.904   2
   2  -1  32 1153.24 134.565   2
   2   1  33 3819.29 191.270   3
   2  -1  33 3784.01 227.151   2
   2  -1  34 290.341 88.1887   2
   2  -1  34 405.121 96.2467   3
   2   1  34 150.197 56.8207   3
   2   1  35 2157.84 147.036   3
   2  -1  35 2112.67 177.399   2
   2  -1  35 1918.08 168.707   3
   2   1  36 245.986 66.5869   3
   2  -1  36 231.499 80.4011   2
   2  -1  36 141.606 72.6980   3
   2   1  37 295.257 74.6945   3
   2  -1  37 232.143 85.5774   3
   2  -1  37 317.122 87.6110   2
   2  -1  38 150.636 81.8901   3
   2   1  38 141.796 59.5636   3
   2  -1  39 123.438 83.1992   3
   2   1  39 46.8692 56.5222   3
   2  -1  40 186.785 90.7673   3
   2   1  40-88.7505 64.3482   3
   2  -1  41 102.607 99.9366   3
   2  -1  42 356.741 115.870   3
   2  -1  43 50.9120 99.6684   3
   2  -1  44-82.0726 89.4378   3
   2  -1  45 30.3306 88.9020   3
   2  -1  46 49.3507 104.509   3
   2  -1  47 84.0715 94.1470   3
   2  -1  48 635.683 139.073   3
   2  -1  49 1219.21 185.314   3
   2  -1  50-65.5181 103.381   3
  -2  -2  47 56.4397 125.679   3
  -2  -2  46 153.986 107.807   3
  -2  -2  45 14.4146 112.820   3
  -2  -2  44-32.8444 101.039   3
  -2  -2  43 53.9501 103.894   3
  -2  -2  42-10.8628 98.8084   3
  -2  -2  41-94.2719 95.1200   3
  -2  -2  40 396.414 122.860   3
  -2  -2  39 3818.69 265.605   3
  -2  -2  38 3614.73 255.479   3
  -2  -2  37 448.400 129.437   3
  -2  -2  36 297.522 94.2841   3
  -2  -2  35 323.017 100.205   3
  -2  -2  34 58.0350 86.0250   3
  -2  -2  33 27.2652 64.1834   3
  -2  -2  32-39.7366 64.5083   3
  -2  -2  31 683.356 113.511   3
  -2  -2  30 249.058 77.9458   3
  -2  -2  29 237.376 80.8592   3
  -2  -2  28 2055.28 166.328   3
  -2   2  27 35.4072 30.0134   3
  -2  -2  27 103.842 67.5057   3
  -2   2  26 2389.36 122.924   3
  -2  -2  26 2253.01 170.445   3
  -2  -2  25 140.573 65.4418   3
  -2   2  25 138.081 41.8648   3
  -2   2  24 79.6574 34.5171   3
  -2  -2  24 186.088 68.0984   3
  -2   2  23 346.607 48.8177   3
  -2  -2  23 239.933 63.9632   3
  -2   2  22 2410.81 113.302   3
  -2  -2  22 2409.75 168.672   3
  -2  -2  21 19174.7 440.050   3
  -2   2  21 19324.0 307.219   3
  -2   2  20 41473.4 441.762   3
  -2  -2  20 40007.0 624.185   3
  -2  -2  19 24495.7 482.527   3
  -2   2  19 24838.1 336.100   3
  -2   2  18 33239.8 379.184   3
  -2  -2  18 32909.0 543.776   3
  -2  -2  17 27291.5 485.525   3
  -2  -2  16 18313.4 390.166   3
  -2  -2  15 18540.4 386.474   3
  -2  -2  14 5416.40 206.835   3
  -2  -2  14 5320.85 204.717   1
  -2  -2  13 6768.57 226.649   3
  -2  -2  13 6500.05 223.814   1
  -2  -2  12 229.614 53.9375   3
  -2  -2  12 209.970 55.2624   1
  -2  -2  11 1253.20 98.4564   3
  -2  -2  11 1359.70 103.371   1
  -2  -2  10 163.075 52.9592   3
  -2  -2  10 85.2391 45.7727   1
  -2  -2   9 52.1242 34.3839   1
  -2  -2   9 60.4773 39.2810   3
  -2  -2   8 164.051 51.2907   3
  -2  -2   8 76.2566 48.6899   1
  -2  -2   7 1950.95 117.092   3
   2   2  -7 1735.66 69.5387   2
  -2  -2   7 2174.84 128.722   1
   2   2  -6 584.656 41.2668   2
  -2  -2   6 790.668 79.5734   3
  -2  -2   6 845.276 98.4624   1
   2   2  -5 36929.8 285.247   2
  -2  -2   5 37412.1 493.214   1
  -2  -2   5 37170.8 452.805   3
   2   2  -4 10423.8 148.357   2
  -2  -2   4 10563.5 238.390   3
  -2  -2   4 10275.8 265.625   1
   2   2  -3 13479.6 167.097   2
  -2  -2   3 13062.0 289.983   1
  -2  -2   3 13712.5 262.411   3
  -2  -2   2 5665.77 171.142   3
   2  -2  -2 5631.52 177.999   2
   2   2  -2 5727.85 111.008   2
  -2  -2   2 5792.31 194.613   1
  -2  -2   1 1129.67 99.1934   1
   2   2  -1 1253.30 53.8451   2
  -2  -2   1 1206.38 79.2768   3
   2  -2  -1 1278.44 88.5045   2
  -2  -2   0 6753.48 210.705   1
   2  -2   0 6793.54 193.611   2
  -2  -2   0 6945.49 179.705   3
   2   2   0 6902.16 128.359   2
  -2  -2  -1 610.156 73.0237   1
   2   2   1 578.097 40.2011   2
   2  -2   1 562.153 55.6775   2
  -2  -2  -1 531.609 54.7206   3
   2   2   2 2717.48 88.1678   2
  -2  -2  -2 2737.68 133.622   1
  -2  -2  -2 2555.60 107.750   3
   2  -2   2 2696.13 122.316   2
  -2  -2  -3 578.798 55.2728   3
   2  -2   3 667.456 67.2424   2
   2   2   3 681.253 49.2692   2
  -2  -2  -3 737.223 76.0079   1
  -2  -2  -4 107.336 32.7358   3
  -2  -2  -4 110.167 40.7034   1
   2   2   4 189.049 33.7242   2
   2  -2   4 141.262 39.4080   2
   2  -2   5 2191.09 111.184   2
   2   2   5 2266.52 91.4615   2
  -2  -2  -5 2467.83 130.396   1
   2  -2   6 5972.47 179.875   2
  -2  -2  -6 5847.82 197.553   1
   2   2   6 5958.56 151.881   2
  -2  -2  -7 2153.33 126.695   1
   2  -2   7 2066.58 108.676   2
   2   2   7 2083.14 95.0921   2
  -2  -2  -8 11195.4 277.755   1
   2  -2   8 11095.8 248.270   2
   2   2   8 10868.3 219.456   2
  -2  -2  -9 59.8649 43.5727   1
   2   2   9 59.8589 38.5333   2
   2  -2   9-18.1109 32.3139   2
  -2  -2 -10 11787.1 284.006   1
   2  -2  10 11772.7 264.853   2
   2  -2  10 11671.2 222.778   1
   2   2  10 11791.2 246.259   2
  -2  -2 -11 387.550 62.9439   1
   2  -2  11 395.277 58.0546   2
   2   2  11 473.594 61.3318   2
   2  -2  11 330.295 46.9803   1
   2  -2  12 30391.8 352.700   1
   2  -2  12 30691.7 437.589   2
   2   2  12 30453.9 418.338   2
  -2  -2 -12 29917.6 458.403   1
   2  -2  13 8376.39 181.594   1
   2  -2  13 8372.97 231.892   2
   2   2  13 8329.26 226.136   2
   2  -2  14 29225.3 337.789   1
   2   2  14 29505.5 432.930   2
   2  -2  14 29271.7 438.671   2
   2  -2  15 3241.03 110.727   1
   2   2  15 3330.32 153.185   2
   2  -2  15 3206.21 150.160   2
   2   2  16 5618.53 201.887   2
   2  -2  16 5624.76 142.914   1
   2  -2  16 5680.05 200.820   2
   2  -2  17 237.612 56.1068   2
   2   2  17 200.389 57.1362   2
   2  -2  17 252.278 35.6237   1
   2  -2  18 2504.05 98.1042   1
   2   2  18 2775.07 148.146   2
   2  -2  18 2656.23 144.277   2
   2   2  19 120.122 56.4778   2
   2  -2  19-0.21643 38.3331   2
   2  -2  19 85.6839 23.6625   1
   2  -2  20 677.389 80.9183   2
   2   2  20 596.674 77.5542   2
   2  -2  21 847.778 92.5565   2
   2   2  21 893.157 95.9547   2
   2  -2  22 142.503 51.7348   2
   2  -2  23 4257.67 201.804   2
   2  -2  24 3070.83 174.461   2
   2  -2  25 9432.09 306.269   2
   2  -2  26 9535.62 314.861   2
   2  -2  27 8678.05 306.252   2
   2  -2  28 14733.1 402.422   2
   2  -2  29 2907.85 189.026   2
   2  -2  30 15942.4 433.219   2
   2  -2  31 28038.2 582.032   2
   2  -2  31 27180.1 611.393   3
   2  -2  32 51.4097 72.9964   3
   2  -2  32 127.651 74.5775   2
   2  -2  33 1309.48 142.682   2
   2  -2  33 1311.50 151.492   3
   2  -2  34-4.28934 61.2839   2
   2  -2  34 70.8619 72.0653   3
   2  -2  35 148.927 77.6288   3
   2  -2  35 169.467 77.8818   2
   2  -2  36 93.4968 90.6758   3
   2  -2  36 56.6826 54.5692   2
   2  -2  37 183.912 89.7017   3
   2  -2  37 201.400 97.6150   2
   2  -2  38 300.145 99.7669   3
   2  -2  39 99.9714 98.1226   3
   2  -2  40 22.7967 87.3239   3
   2  -2  41 13.7273 99.3723   3
   2  -2  42-139.249 113.191   3
   2  -2  43 11.6432 105.655   3
   2  -2  44 191.718 121.438   3
   2  -2  45 100.829 115.373   3
   2  -2  46-120.824 124.531   3
   2  -2  47 229.754 123.430   3
  -2  -3  43 457.379 163.030   3
  -2  -3  42 191.610 126.835   3
  -2  -3  41 1285.84 197.306   3
  -2  -3  40 2637.46 252.372   3
  -2  -3  39 286.711 134.624   3
  -2  -3  38 3891.14 284.863   3
  -2  -3  37 224.614 119.712   3
  -2  -3  36 209.090 104.537   3
  -2  -3  35 853.771 143.368   3
  -2  -3  34 456.217 122.016   3
  -2  -3  33 1936.67 198.180   3
  -2  -3  32 706.003 131.738   3
  -2  -3  31 2311.91 200.728   3
  -2  -3  30 917.565 131.153   3
  -2  -3  29 382.967 95.2603   3
  -2  -3  28 466.405 110.598   3
  -2  -3  27 692.877 115.166   3
  -2  -3  26-68.4894 54.4919   3
  -2  -3  25 3143.73 209.620   3
  -2  -3  24 697.345 114.693   3
  -2  -3  23 1123.48 126.595   3
  -2  -3  22 1517.70 150.560   3
  -2  -3  21 11454.1 367.832   3
  -2  -3  20 4873.02 238.638   3
  -2  -3  20 4610.77 225.803   1
  -2  -3  19 920.196 107.826   1
  -2  -3  19 1012.80 117.228   3
  -2  -3  18 1038.24 107.186   1
  -2  -3  18 968.371 108.054   3
  -2  -3  17 16.5934 43.4639   1
  -2  -3  17-11.5794 45.0426   3
  -2  -3  16 51.9571 47.7761   1
  -2  -3  16 5.98947 46.2739   3
  -2  -3  15 38.5523 42.6166   1
  -2  -3  15-3.17075 41.9591   3
  -2  -3  14 24.4478 53.7963   3
  -2  -3  14 63.8102 49.3982   1
  -2  -3  13 553.627 80.5944   1
  -2  -3  13 436.738 72.7439   3
  -2  -3  12-19.9541 45.2961   3
  -2  -3  12 79.0387 47.4974   1
  -2  -3  11 405.935 71.0298   3
  -2  -3  11 383.160 72.3795   1
  -2  -3  10 119.559 49.3313   3
  -2  -3  10 197.434 59.6608   1
  -2  -3   9 19.7870 37.8643   3
  -2  -3   9-6.42437 40.6653   1
  -2  -3   8 519.828 79.1936   1
  -2  -3   8 454.300 67.9987   3
  -2  -3   7 140.834 55.2054   1
  -2  -3   7 43.4985 37.4468   3
  -2  -3   6 2116.72 125.801   3
  -2  -3   6 2106.26 149.561   1
  -2  -3   5 166.644 47.7688   3
  -2  -3   5 170.335 57.4071   1
  -2  -3   4 5746.05 195.462   3
  -2  -3   4 5873.85 238.067   1
   2  -3  -4 5884.66 199.231   2
  -2  -3   3 809.721 95.8228   1
   2  -3  -3 798.326 76.9026   2
  -2  -3   3 752.627 73.8342   3
   2  -3  -2 7430.23 219.527   2
  -2  -3   2 6996.53 205.267   3
  -2  -3   2 7105.95 262.778   1
  -2  -3   1 838.454 76.0807   3
  -2  -3   1 870.782 105.602   1
   2  -3  -1 921.697 81.1479   2
  -2  -3   0 237.553 58.8043   1
   2  -3   0 232.062 40.9680   2
  -2  -3   0 282.072 51.8072   3
  -2  -3  -1 911.458 99.7848   1
  -2  -3  -1 871.000 72.4409   3
   2  -3   1 771.284 70.6411   2
  -2  -3  -2 40.0803 33.2769   3
  -2  -3  -2 103.954 45.4879   1
   2  -3   2 85.5806 38.4509   2
  -2  -3  -3 190.005 54.2273   1
   2  -3   3 183.177 39.2243   2
  -2  -3  -3 245.707 40.8932   3
  -2  -3  -4 103.833 32.9821   3
  -2  -3  -4 88.0995 44.7518   1
   2  -3   4 130.113 33.2123   2
  -2  -3  -5 231.952 39.0332   3
  -2  -3  -5 320.753 73.9932   1
   2  -3   5 246.615 48.1591   2
  -2  -3  -6 158.962 53.0159   1
   2  -3   6 159.368 35.4424   2
   2  -3   7 230.315 43.9982   2
  -2  -3  -7 331.782 70.7985   1
   2  -3   8 810.628 85.4700   1
   2  -3   8 911.833 82.4372   2
  -2  -3  -8 783.624 98.1196   1
   2  -3   9 214.291 54.4612   1
  -2  -3  -9 216.173 67.5026   1
   2  -3   9 95.8512 37.1199   2
   2  -3  10 4208.65 189.168   1
  -2  -3 -10 4411.07 220.253   1
   2  -3  10 4203.28 164.346   2
  -2  -3 -11 5072.94 232.847   1
   2  -3  11 5065.83 185.232   2
   2  -3  11 4440.45 194.198   1
   2  -3  12 5765.57 198.545   2
   2  -3  12 5680.79 209.870   1
  -2  -3 -12 5775.21 246.674   1
   2  -3  13 2122.52 123.714   1
  -2  -3 -13 1984.29 149.424   1
   2  -3  13 1948.61 118.155   2
   2  -3  14 852.161 82.0645   1
  -2  -3 -14 863.501 106.228   1
   2  -3  14 909.128 84.4740   2
   2  -3  15 10266.5 268.896   1
  -2  -3 -15 9891.97 325.674   1
   2  -3  15 9801.99 263.625   2
   2  -3  16 102.020 41.1809   2
   2  -3  16 87.8609 44.6836   1
  -2  -3 -16 2.71975 45.5203   1
   2  -3  17 3885.00 169.899   2
   2  -3  17 3931.98 161.291   1
   2  -3  18 8.07795 28.0297   1
   2  -3  18 101.168 50.5998   2
   2  -3  19 161.881 52.4907   2
   2  -3  19 229.169 52.0086   1
   2  -3  20 1034.27 98.3625   2
   2  -3  21 4281.45 196.045   2
   2  -3  22 2440.73 152.448   2
   2  -3  23 5180.53 220.218   2
   2  -3  24 1442.13 123.470   2
   2  -3  24 1543.77 155.333   3
   2  -3  25 2260.27 155.986   2
   2  -3  25 2587.57 194.559   3
   2  -3  26 267.206 69.4042   2
   2  -3  26 470.540 105.981   3
   2  -3  27 690.359 96.7471   2
   2  -3  27 680.996 111.412   3
   2  -3  28 54.4243 48.7505   2
   2  -3  28-179.165 85.7191   3
   2  -3  29 96.5719 56.1923   2
   2  -3  29 79.0598 68.7653   3
   2  -3  30 11.6098 45.5543   2
   2  -3  30 46.4801 76.1052   3
   2  -3  31 1077.68 146.320   3
   2  -3  32 244.615 107.993   3
   2  -3  33 470.521 111.446   3
   2  -3  34-39.7196 81.6272   3
   2  -3  35-55.9828 89.4075   3
   2  -3  36-61.3513 103.948   3
   2  -3  37 355.879 128.490   3
   2  -3  38 301.973 120.237   3
   2  -3  39 80.9487 102.181   3
   2  -3  40 249.962 123.431   3
   2  -3  41-33.9195 105.164   3
   2  -3  42-133.719 125.668   3
  -2  -4  37 179.192 117.512   3
  -2  -4  36-60.4071 111.943   3
  -2  -4  35-12.7316 95.8571   3
  -2  -4  34-98.8500 99.5338   3
  -2  -4  33 174.684 102.333   3
  -2  -4  32-31.4280 97.0656   3
  -2  -4  31 13.3334 86.1148   3
  -2  -4  30 23.9441 85.3050   3
  -2  -4  29 74.3003 86.1901   3
  -2  -4  28 112.102 85.4062   3
  -2  -4  27-16.5877 67.5066   3
  -2  -4  26 525.755 110.159   3
  -2  -4  25 40.3129 65.4567   3
  -2  -4  24 1005.47 138.160   3
  -2  -4  23 1938.02 173.818   3
  -2  -4  23 1668.72 164.142   1
  -2  -4  22 2520.32 195.091   3
  -2  -4  22 2335.42 188.259   1
  -2  -4  21 875.571 121.355   1
  -2  -4  21 780.885 119.900   3
  -2  -4  20 700.409 112.749   1
  -2  -4  20 747.103 110.624   3
  -2  -4  19 2475.89 182.811   3
  -2  -4  19 2416.51 185.936   1
  -2  -4  18 85.6644 60.8685   1
  -2  -4  18 106.185 66.5047   3
  -2  -4  17 1097.25 127.965   1
  -2  -4  17 1277.06 135.944   3
  -2  -4  16-15.6058 46.8228   1
  -2  -4  16-5.25437 54.7249   3
  -2  -4  15 66.3285 50.8564   3
  -2  -4  15 2.56449 45.8739   1
  -2  -4  14 108.036 60.1530   1
  -2  -4  14-60.6607 53.6907   3
  -2  -4  13 367.348 75.4791   3
  -2  -4  13 384.522 80.5828   1
  -2  -4  12 159.850 68.7766   1
  -2  -4  12 77.7402 53.0130   3
  -2  -4  11 1484.74 129.388   3
  -2  -4  11 1487.89 143.397   1
  -2  -4  10 822.408 101.129   3
  -2  -4  10 757.336 111.954   1
  -2  -4   9 2075.54 142.924   3
  -2  -4   9 2340.37 174.979   1
  -2  -4   8 1714.82 156.126   1
  -2  -4   8 1557.38 123.870   3
  -2  -4   7 915.681 94.4103   3
  -2  -4   7 835.935 110.188   1
  -2  -4   6 4172.96 189.791   3
  -2  -4   6 4030.20 230.548   1
  -2  -4   5 254.186 88.6167   1
  -2  -4   4 9877.31 355.090   1
  -2  -4   3 2884.82 199.218   1
  -2  -4   2 4716.12 249.310   1
  -2  -4   1 1079.91 125.284   1
  -2  -4   0 1889.36 161.859   1
  -2  -4  -1 1318.23 134.729   1
  -2  -4  -2 74.5026 60.6196   1
  -2  -4  -3 1004.28 121.859   1
  -2  -4  -4 101.028 55.6427   1
   2  -4   4-20.6946 37.1478   1
  -2  -4  -5 136.029 68.3320   1
   2  -4   5 130.191 51.0845   1
   2  -4   6 68.3863 50.2994   1
  -2  -4  -6-47.5157 57.8578   1
  -2  -4  -7 48.0842 54.1821   1
   2  -4   7 59.6581 43.1168   1
   2  -4   8 167.423 59.1576   1
  -2  -4  -8 97.3540 59.1850   1
  -2  -4  -9 89.4627 65.0200   1
   2  -4   9-6.68866 39.5867   1
   2  -4  10 32.0250 47.8347   1
   2  -4  10-5.13196 39.7364   3
  -2  -4 -10 75.0486 56.6798   1
   2  -4  11 437.919 78.0154   1
   2  -4  11 515.336 80.3726   3
  -2  -4 -11 817.094 121.068   1
   2  -4  12 3095.30 182.225   1
  -2  -4 -12 2984.38 213.902   1
   2  -4  12 2972.58 183.763   3
  -2  -4 -13 5468.66 285.401   1
   2  -4  13 5584.33 245.496   1
   2  -4  13 5244.02 245.341   3
   2  -4  14 8149.48 293.028   1
  -2  -4 -14 7963.31 340.173   1
   2  -4  14 7653.71 300.624   3
   2  -4  15 5108.11 234.863   1
  -2  -4 -15 4986.94 271.356   1
   2  -4  15 4908.74 245.995   3
   2  -4  16 1068.43 117.282   1
   2  -4  16 862.608 111.747   3
  -2  -4 -16 868.566 119.233   1
  -2  -4 -17 61.4427 57.9428   1
   2  -4  17 65.8068 68.7539   3
  -2  -4 -18 96.7274 57.4415   1
   2  -4  18 30.2755 53.4598   3
  -2  -4 -19-16.6040 49.9008   1
   2  -4  19-17.4802 54.2673   3
   2  -4  20 381.519 89.9628   3
  -2  -4 -20 126.463 64.5597   1
  -2  -4 -21 109.288 68.3929   1
   2  -4  21 236.446 79.9037   3
   2  -4  22 494.384 97.7724   3
  -2  -4 -22 310.550 74.9602   1
   2  -4  23 341.724 91.0473   3
  -2  -4 -23 464.527 117.759   1
   2  -4  24 287.382 95.8330   3
  -2  -4 -24 417.018 119.167   1
   2  -4  25 530.839 112.310   3
   2  -4  26 247.108 96.9134   3
   2  -4  27 204.701 95.2116   3
   2  -4  28 80.7432 76.1705   3
   2  -4  29 49.8639 77.9560   3
   2  -4  30 257.666 97.2005   3
   2  -4  31 289.227 109.959   3
   2  -4  32 45.8662 83.2487   3
   2  -4  33 585.908 143.026   3
   2  -4  34-13.6435 93.7991   3
   2  -4  35 478.748 134.641   3
   2  -4  36 32.5616 104.278   3
  -2  -5  31-63.8339 96.7519   3
  -2  -5  30 4.72212 92.8309   3
  -2  -5  29 31.5623 89.2138   3
  -2  -5  28-12.8933 86.4017   3
  -2  -5  27 23.3279 84.3680   3
  -2  -5  26 120.980 102.743   3
  -2  -5  25 37.4621 60.8847   1
  -2  -5  25 180.790 94.1558   3
  -2  -5  24 209.272 84.2637   1
  -2  -5  23 240.755 78.2533   1
  -2  -5  22 289.898 88.7813   1
  -2  -5  21-6.56141 65.0982   1
  -2  -5  20-64.6569 60.8448   1
  -2  -5  19 496.843 107.095   1
  -2  -5  18 135.170 75.9867   1
  -2  -5  17 140.792 65.2556   1
  -2  -5  16 269.672 86.9057   1
  -2  -5  15 244.757 88.5110   1
  -2  -5  14 426.025 94.6963   1
  -2  -5  13 476.769 106.903   1
  -2  -5  12 454.192 100.924   1
  -2  -5  11 521.378 109.221   1
  -2  -5  10 484.873 105.539   1
  -2  -5   9 137.753 68.8848   1
  -2  -5   8 367.434 101.642   1
  -2  -5   7 99.8030 72.3936   1
  -2  -5   6-20.4149 52.3747   1
  -2  -5   5 726.134 116.860   1
  -2  -5   4 134.767 77.3034   1
  -2  -5   3 4068.76 262.766   1
  -2  -5   2 941.290 143.548   1
   2  -5  -2 740.036 130.655   1
   2  -5  -1 2451.68 198.519   1
  -2  -5   1 2668.84 223.483   1
   2  -5   0 2350.60 197.247   1
  -2  -5   0 2914.59 224.441   1
  -2  -5  -1 4039.68 271.290   1
   2  -5   1 4001.06 253.012   1
  -2  -5  -2 3244.60 244.687   1
   2  -5   2 3412.35 234.152   1
  -2  -5  -3 4026.12 272.227   1
   2  -5   3 4129.68 253.720   1
  -2  -5  -4 3050.69 239.255   1
   2  -5   4 3336.54 234.818   1
  -2  -5  -5 2248.38 203.507   1
   2  -5   5 2158.35 193.381   1
  -2  -5  -6 1883.57 189.821   1
   2  -5   6 1814.50 185.720   1
  -2  -5  -7 418.697 103.791   1
   2  -5   7 517.519 103.603   1
  -2  -5  -8 705.932 128.887   1
   2  -5   8 549.966 102.532   1
  -2  -5  -9 271.583 90.6553   1
   2  -5   9 286.978 82.9548   1
   2  -5  10-78.1820 57.5269   1
  -2  -5 -10 25.3282 58.1068   1
  -2  -5 -11 673.288 122.717   1
   2  -5  11 522.886 86.6556   1
  -2  -5 -12 134.174 84.9328   1
   2  -5  12 165.925 63.9327   1
  -2  -5 -13 189.712 91.9536   1
  -2  -5 -14-122.138 76.2540   1
  -2  -5 -15 373.261 107.645   1
  -2  -5 -16 416.745 109.903   1
  -2  -5 -17 45.5228 64.8277   1
  -2  -5 -18 95.4550 77.7055   1
  -2  -5 -19 290.178 105.948   1
  -2  -5 -20 127.613 82.6212   1
  -2  -5 -21 54.7709 65.5432   1
  -2  -5 -22 94.0053 79.6529   1
  -2  -5 -23 106.117 88.5579   1
   2  -5  23 48.7568 80.1365   3
  -2  -5 -24 57.4043 66.1723   1
   2  -5  24-2.91049 90.6163   3
  -2  -5 -25 4.09133 63.9067   1
   2  -5  25 75.5754 89.5239   3
   2  -5  26 47.0243 100.648   3
  -2  -5 -26 100.852 74.4286   1
   2  -5  27-79.3229 91.1210   3
  -2  -5 -27 1.01613 68.9136   1
   2  -5  28-13.8425 82.3913   3
   2  -5  29 63.1619 92.8016   3
   2  -5  30 124.803 99.6555   3
   2  -6  -1 144.422 96.1690   1
   2  -6   0 356.663 115.692   1
   2  -6   1 239.951 98.9526   1
   2  -6   2 452.752 123.525   1
   2  -6   3 342.351 108.030   1
   2  -6   4 77.0910 75.3501   1
   2  -6   5 676.230 142.200   1
   2  -6   6 232.208 91.6215   1
   2  -6   7 152.425 79.8793   1
  -3   0  53 123.737 129.997   3
  -3   0  52 318.181 127.498   3
  -3   0  51-8.31142 98.2907   3
  -3   0  50 147.364 100.741   3
  -3   0  49 134.001 109.577   3
  -3   0  48 95.5257 104.894   3
  -3   0  47 127.395 104.414   3
  -3   0  46-0.54540 88.6458   3
  -3   0  45 177.904 97.5357   3
  -3   0  44 23.7577 86.0692   3
  -3   0  43 135.780 95.0410   3
  -3   0  42 44.0537 76.7119   3
  -3   0  41 132.935 84.8007   3
  -3   0  40-74.7245 86.4939   3
  -3   0  39-63.3019 78.3406   3
  -3   0  38 65.2599 65.5107   3
  -3   0  37 28.8121 69.1422   3
  -3   0  36 460.327 95.9156   3
  -3   0  35 32.4775 57.9302   3
  -3   0  34 2584.71 185.678   3
  -3   0  33 149.659 77.2540   3
  -3   0  32 1957.69 157.522   3
  -3   0  31 34.8750 55.1884   3
  -3   0  30 216.735 64.0699   3
  -3   0  29 51.2439 53.8148   3
  -3   0  28-27.4580 48.5744   3
  -3   0  27 71.2100 51.4433   3
  -3   0  26 63.6954 49.5202   3
  -3   0  25 73.7532 59.0052   3
  -3   0  24 38057.4 587.493   3
  -3   0  23 147.620 69.5179   3
  -3   0  22 34606.0 542.182   3
  -3   0  21 84.1659 55.6216   3
  -3   0  20 5457.92 210.908   3
  -3   0  19 5.89587 44.3113   3
  -3   0  18 484.167 69.6354   3
  -3   0  17-18.1819 37.1080   3
  -3   0  16 623.983 74.5410   3
  -3   0  15 23.1756 40.3503   3
  -3   0  14 1314.82 100.837   3
  -3   0  13-15.7595 41.0539   3
  -3   0  12 549.948 73.7810   3
  -3   0  11 28.1826 42.9659   3
  -3   0  10 346.613 57.2596   3
  -3   0   9 4.50522 38.1557   3
  -3   0   8 8641.88 229.026   3
  -3   0   7 22.7043 41.7164   3
  -3   0   6 19769.3 341.631   3
  -3   0   5-24.7741 37.5252   3
  -3   0   4 4141.65 160.530   3
   3   0  -4 3954.57 158.653   2
   3   0  -3 45.0533 37.0001   2
   3   0  -2 8938.80 237.431   2
   3   0  -1 15.9606 40.2862   2
   3   0   0 26479.9 389.695   2
   3   0   1-12.7683 39.4633   2
   3   0   2 13125.3 283.345   2
   3   0   3-26.2579 38.7213   2
   3   0   4 149.721 52.7326   2
   3   0   5-15.5508 46.5040   2
   3   0   6 2447.38 130.417   2
   3   0   7-2.56712 38.1552   2
   3   0   8 2447.13 135.341   2
   3   0   9 22.5511 43.7842   2
   3   0  10 5257.68 192.379   2
   3   0  11 53.6587 57.7905   2
   3   0  12 204548. 1214.53   2
   3   0  13 120.365 51.6839   2
   3   0  14 527.789 79.4827   2
   3   0  15-107.927 61.1292   2
   3   0  16 50.5893 49.2551   2
   3   0  17 41.7887 45.1615   2
  -3   0 -17-2.29568 10.7088   1
   3   0  18 144.123 60.0131   2
  -3   0 -18 76.3463 14.1453   1
   3   0  19-28.1517 46.0833   2
  -3   0 -19-8.91863 10.5613   1
   3   0  20 994.829 102.143   2
  -3   0 -20 970.195 35.0086   1
  -3   0 -21 8.59793 11.2499   1
   3   0  21 58.7603 58.1987   2
  -3   0 -22 2069.23 53.9740   1
   3   0  22 1830.10 141.122   2
   3   0  23 33.6884 58.8894   2
   3   0  24 32.7951 46.2771   2
   3   0  25 24.2833 53.8474   2
   3   0  26 5153.31 247.310   2
   3   0  27-71.5588 60.7744   2
   3   0  28 14230.4 414.370   2
   3   0  29 85.9240 70.2547   2
   3   0  30 186.239 72.2560   2
   3   0  31-46.1294 64.5713   2
   3   0  32 670.297 106.866   2
   3   0  33 12.9756 72.7859   2
   3   0  34 1512.86 165.359   2
   3   0  35-71.5959 78.9872   2
   3   0  36 30.4004 73.3934   2
   3   0  37-20.9571 79.0111   2
   3   0  38 917.159 142.358   2
   3   0  39 8.90739 89.7799   2
   3   0  40 667.938 138.128   2
   3   0  41-22.0646 73.4054   3
   3   0  41 48.4542 94.3898   2
   3   0  42-48.5420 78.1374   3
   3   0  43 71.2045 91.1209   3
   3   0  44 486.777 122.037   3
   3   0  45-40.4843 80.6467   3
   3   0  46 249.003 99.4860   3
   3   0  47-44.4912 97.6206   3
   3   0  48 112.126 93.0983   3
   3   0  49 74.7321 94.1048   3
   3   0  50 36.6119 94.3228   3
   3   0  51 73.5348 93.4065   3
   3   0  52-23.4867 101.970   3
  -3  -1  50 290.337 140.202   3
  -3  -1  49 665.034 163.683   3
  -3  -1  48 656.930 143.145   3
  -3  -1  47 763.602 165.521   3
  -3  -1  46 430.597 138.658   3
  -3  -1  45 757.670 149.839   3
  -3  -1  44 222.842 117.897   3
  -3  -1  43 183.961 117.417   3
  -3  -1  42 1654.71 185.505   3
  -3   1  42 1513.40 157.383   3
  -3  -1  41 772.189 148.457   3
  -3   1  41 773.320 110.687   3
  -3  -1  40-134.514 92.1779   3
  -3   1  40-46.7000 60.3536   3
  -3   1  39 919.290 126.386   3
  -3  -1  39 973.200 146.302   3
  -3   1  38 1683.03 151.758   3
  -3  -1  38 1745.31 186.094   3
  -3   1  37 927.280 115.963   3
  -3  -1  37 895.908 145.588   3
  -3  -1  36 2468.95 204.266   3
  -3   1  36 2667.09 183.502   3
  -3  -1  35 281.686 96.4830   3
  -3   1  35 231.625 71.7585   3
  -3  -1  34 3472.56 230.614   3
  -3   1  34 3042.20 185.972   3
  -3   1  33-33.4930 48.5811   3
  -3  -1  33-78.7680 60.9042   3
  -3  -1  32 2858.71 200.423   3
  -3   1  32 2686.15 169.697   3
  -3  -1  31 150.458 75.3133   3
  -3   1  31 274.196 65.1709   3
  -3   1  30 413.115 72.1225   3
  -3  -1  30 395.464 83.7012   3
  -3   1  29 816.903 93.6486   3
  -3  -1  29 897.715 114.589   3
  -3  -1  28 275.467 83.8863   3
  -3   1  28 183.950 56.7867   3
  -3  -1  27 121.645 68.8280   3
  -3   1  27 3.17900 43.5633   3
  -3   1  26-15.0783 37.8218   3
  -3  -1  26-31.9787 50.9253   3
  -3  -1  25 4061.58 213.926   3
  -3   1  25 4067.05 187.769   3
  -3   1  24 976.788 94.5211   3
  -3  -1  24 1087.36 117.940   3
  -3   1  23-2.19907 36.4241   3
  -3  -1  23 33.3470 57.8392   3
  -3  -1  22 1974.68 146.123   3
  -3   1  22 1949.34 128.742   3
  -3  -1  21 2897.58 171.861   3
  -3   1  21 2901.77 149.524   3
  -3   1  20 233.397 56.6416   3
  -3  -1  20 217.960 65.6063   3
  -3   1  19 1919.18 119.155   3
  -3  -1  19 1856.36 137.000   3
  -3   1  18 3613.33 161.788   3
  -3  -1  18 3456.09 180.513   3
  -3   1  17 187.602 50.0171   3
  -3  -1  17 150.079 50.5011   3
  -3   1  16 4450.00 172.013   3
  -3  -1  16 4801.01 201.109   3
  -3   1  15 80.6494 39.0215   3
  -3  -1  15 127.444 43.8880   3
  -3  -1  14 1503.03 114.918   3
  -3   1  14 1489.51 102.923   3
  -3   1  13 589.280 67.0659   3
  -3  -1  13 675.769 85.7317   3
  -3   1  12 34.1529 39.8046   3
  -3  -1  12-3.48369 41.8262   3
  -3   1  11 311.631 56.7969   3
  -3  -1  11 306.587 58.6979   3
  -3   1  10 49.4510 33.6572   3
  -3  -1  10 44.6782 40.4785   3
  -3  -1   9 1372.55 103.956   3
  -3  -1   8 3137.56 149.294   3
  -3  -1   7 26847.9 416.005   3
   3   1  -6 44194.3 479.538   2
  -3  -1   6 43336.5 525.331   3
  -3  -1   5 17222.1 329.924   3
   3   1  -5 17693.1 302.635   2
   3   1  -4 21396.4 332.804   2
  -3  -1   4 21078.9 360.041   3
   3  -1  -3 11289.3 275.964   2
   3   1  -3 11201.9 240.888   2
  -3  -1   3 11003.0 260.592   3
   3  -1  -2 6180.56 205.661   2
   3   1  -2 5758.58 169.488   2
  -3  -1   2 6156.73 196.385   3
  -3  -1   2 6426.54 188.035   1
   3  -1  -1 24659.3 404.681   2
   3   1  -1 24711.2 352.986   2
  -3  -1   1 24800.7 382.141   3
  -3  -1   1 25073.6 360.270   1
   3  -1   0 2918.48 144.407   2
   3   1   0 2670.31 119.898   2
  -3  -1   0 2856.62 126.405   1
  -3  -1   0 2739.64 129.711   3
   3  -1   1 12532.5 285.731   2
   3   1   1 12396.0 250.793   2
  -3  -1  -1 12235.6 245.627   1
   3  -1   2 3865.29 158.163   2
   3   1   2 4123.58 148.320   2
  -3  -1  -2 4015.13 140.820   1
  -3  -1  -3 376.692 54.1862   1
   3  -1   3 500.108 73.5501   2
   3   1   3 378.515 57.0467   2
   3  -1   4 8594.40 240.964   2
   3   1   4 8273.72 211.652   2
  -3  -1  -4 8471.08 198.166   1
   3  -1   5 15417.8 318.318   2
   3   1   5 14565.1 284.045   2
  -3  -1  -5 14781.4 259.822   1
   3  -1   6 19389.6 362.624   2
   3   1   6 18787.8 328.360   2
  -3  -1  -6 19056.0 292.906   1
   3  -1   7 15140.4 326.910   2
   3   1   7 14811.0 295.532   2
  -3  -1  -7 14815.2 257.099   1
   3  -1   8 33084.7 478.346   2
   3   1   8 32889.1 447.883   2
  -3  -1  -8 32731.0 377.345   1
   3  -1   9 5879.74 207.047   2
   3   1   9 6109.10 199.874   2
  -3  -1  -9 5660.28 158.474   1
   3  -1  10 17905.7 359.307   2
   3   1  10 17938.2 344.547   2
  -3  -1 -10 17865.8 280.282   1
  -3  -1 -11 42521.0 429.292   1
   3  -1  11 41956.8 554.098   2
   3   1  11 41557.5 529.368   2
  -3  -1 -12 38593.9 413.437   1
   3  -1  12 37547.8 536.481   2
   3   1  12 37651.5 512.513   2
  -3  -1 -13 9847.17 209.554   1
   3  -1  13 9521.90 272.329   2
   3   1  13 9693.64 268.056   2
   3  -1  14 241.652 58.3083   2
   3   1  14 141.156 54.1909   2
  -3  -1 -14 196.928 34.5384   1
  -3  -1 -15 1627.25 89.2830   1
   3  -1  15 1559.95 123.257   2
   3   1  15 1582.90 116.977   2
  -3  -1 -16 1477.78 85.8973   1
   3  -1  16 1524.24 123.755   2
   3   1  16 1565.54 123.145   2
   3  -1  17 250.470 64.5808   2
   3   1  17 358.367 65.8619   2
  -3  -1 -17 240.403 44.1974   1
   3  -1  18 607.176 88.0528   2
  -3  -1 -18 652.035 61.6211   1
   3   1  18 673.148 89.5888   2
   3  -1  19 28.1973 47.2763   2
   3   1  19 87.5800 56.8965   2
  -3  -1 -19 36.9644 26.3372   1
  -3  -1 -20 2.29212 25.8527   1
   3  -1  20 70.9227 53.6787   2
   3   1  20 113.395 68.5020   2
   3  -1  21 61.5847 56.4141   2
   3   1  21 86.6349 58.2819   2
  -3  -1 -21 24.7277 30.2234   1
   3  -1  22 137.877 54.2577   2
  -3  -1 -22 114.553 33.6325   1
   3   1  22 144.644 61.6320   2
   3  -1  23 143.975 48.2041   2
  -3  -1 -23 153.711 37.8665   1
   3   1  23 199.407 67.1236   2
   3  -1  24 840.238 102.384   2
  -3  -1 -24 1012.38 78.9806   1
   3   1  24 1012.27 115.979   2
  -3  -1 -25 1777.90 104.964   1
   3  -1  25 2007.09 154.318   2
   3   1  25 2167.72 158.645   2
   3  -1  26 405.457 88.1942   2
   3   1  26 442.612 84.9005   2
   3  -1  27 5014.53 248.103   2
   3   1  27 5092.79 247.934   2
   3  -1  28 7715.10 312.150   2
   3   1  28 8092.12 314.893   2
   3  -1  29 7872.56 317.771   2
   3   1  29 7713.14 315.056   2
   3  -1  30 24742.3 564.880   2
   3   1  30 24080.3 558.118   2
   3  -1  31 2035.75 174.661   2
   3   1  31 2168.59 180.114   2
   3   1  32 469.563 103.582   2
   3  -1  32 438.803 96.3121   2
   3  -1  33 127.720 69.9438   2
   3   1  33 175.688 85.7800   2
   3  -1  34 961.811 131.030   2
   3   1  34 786.834 135.511   2
   3  -1  35 311.750 84.5508   2
   3   1  35 578.989 122.642   2
   3  -1  36 73.4822 103.233   2
   3   1  36 140.648 95.8497   2
   3   1  37 177.568 106.279   2
   3  -1  37-109.093 103.612   2
   3  -1  38 154.834 89.9480   2
   3   1  38 7.77183 87.8465   2
   3  -1  39-44.7052 89.5142   2
   3  -1  40 141.789 88.5953   3
   3   1  40 7.70329 65.0402   3
   3  -1  40 100.843 85.7764   2
   3  -1  41 125.087 101.739   3
   3  -1  41 245.669 109.094   2
   3  -1  42-113.499 102.141   2
   3  -1  42-52.5181 96.5147   3
   3  -1  43 123.979 101.332   3
   3  -1  43 284.378 111.135   2
   3  -1  44 279.098 111.157   3
   3  -1  45-277.453 117.380   3
   3  -1  46 820.787 154.135   3
   3  -1  47 2364.57 231.501   3
   3  -1  48 76.6258 114.605   3
   3  -1  49 149.264 113.576   3
  -3  -2  46 17.0347 111.765   3
  -3  -2  45 245.152 133.255   3
  -3  -2  44 132.906 112.518   3
  -3  -2  43 629.100 161.079   3
  -3  -2  42 4631.37 317.369   3
  -3  -2  41 4336.65 303.474   3
  -3  -2  40 1049.51 170.592   3
  -3  -2  39 331.343 120.053   3
  -3  -2  38 98.7508 100.254   3
  -3  -2  37 494.958 112.042   3
  -3  -2  36-34.9855 91.4488   3
  -3  -2  35 97.0552 78.8234   3
  -3  -2  34 261.910 108.684   3
  -3  -2  33 186.495 87.8709   3
  -3  -2  32 206.240 82.5183   3
  -3  -2  31 315.547 92.5820   3
  -3  -2  30 75.7746 65.6541   3
  -3  -2  29 23.7220 63.9898   3
  -3   2  28 377.685 66.4684   3
  -3  -2  28 406.734 100.495   3
  -3   2  27 150.969 50.0359   3
  -3  -2  27 286.180 77.9799   3
  -3   2  26-48.9871 43.4088   3
  -3  -2  26 186.677 83.6533   3
  -3   2  25 1045.24 95.2304   3
  -3  -2  25 997.226 126.169   3
  -3   2  24 5748.81 204.528   3
  -3  -2  24 5416.61 263.143   3
  -3   2  23 14002.6 311.833   3
  -3  -2  23 13291.9 395.224   3
  -3   2  22 1094.50 92.1994   3
  -3  -2  22 1035.92 124.841   3
  -3   2  21 307.087 60.3198   3
  -3  -2  21 190.587 65.8360   3
  -3   2  20 1010.78 85.4102   3
  -3  -2  20 977.140 113.966   3
  -3  -2  19 398.599 79.2639   3
  -3  -2  18 4.28675 47.9659   3
  -3  -2  17 181.853 66.1191   3
  -3  -2  16 1471.65 125.867   3
  -3  -2  15 183.318 61.7608   3
  -3  -2  14 3494.27 180.784   3
  -3  -2  13 297.462 67.0516   3
  -3  -2  12 1892.66 131.828   3
  -3  -2  11 30.0808 38.5302   1
  -3  -2  11-23.8765 42.4604   3
  -3  -2  10 50.2434 44.0802   1
   3   2 -10 75.2541 30.4752   2
  -3  -2  10 23.3471 41.5856   3
   3   2  -9 1674.27 92.7690   2
  -3  -2   9 1605.55 118.094   3
  -3  -2   9 1890.92 130.392   1
  -3  -2   8 4381.03 184.459   3
   3   2  -8 4389.34 145.169   2
  -3  -2   8 4577.62 192.188   1
   3   2  -7 1956.26 96.8205   2
  -3  -2   7 2149.05 136.897   1
  -3  -2   7 1938.79 125.823   3
   3   2  -6 9481.33 201.191   2
  -3  -2   6 9572.89 262.702   3
  -3  -2   6 10190.2 277.784   1
  -3  -2   5 16279.5 336.746   3
  -3  -2   5 15519.0 340.175   1
   3   2  -5 15861.2 259.921   2
  -3  -2   4 8735.75 243.585   3
   3  -2  -4 8479.56 259.139   2
   3   2  -4 8786.62 192.657   2
  -3  -2   4 8781.63 259.096   1
  -3  -2   3 70.8077 39.3135   3
   3  -2  -3 39.2951 40.7361   2
   3   2  -3 112.833 36.1877   2
  -3  -2   3 151.713 55.8536   1
  -3  -2   2 497.036 67.8376   3
   3  -2  -2 366.983 62.4790   2
   3   2  -2 336.769 42.5295   2
  -3  -2   2 372.544 66.1473   1
  -3  -2   1 1757.47 115.430   1
   3  -2  -1 1743.48 118.613   2
   3   2  -1 1633.87 86.2921   2
  -3  -2   1 1765.52 112.732   3
  -3  -2   0 33.5340 38.1584   3
   3  -2   0 57.4207 41.3915   2
  -3  -2   0 145.285 58.6455   1
   3   2   0 63.9224 24.2622   2
   3  -2   1 4930.48 192.162   2
   3   2   1 5086.03 152.562   2
  -3  -2  -1 4968.84 178.889   3
  -3  -2  -1 4768.74 194.450   1
   3  -2   2 2092.13 128.460   2
   3   2   2 2057.53 100.766   2
  -3  -2  -2 1972.53 113.848   3
  -3  -2  -2 2092.13 130.336   1
   3  -2   3 10521.8 279.922   2
  -3  -2  -3 10554.9 250.251   3
   3   2   3 10635.4 227.387   2
  -3  -2  -3 10431.2 272.997   1
   3  -2   4 7644.23 236.469   2
   3   2   4 8205.94 202.207   2
  -3  -2  -4 7800.52 238.587   1
  -3  -2  -5 14567.1 323.761   1
   3  -2   5 14409.1 325.756   2
   3   2   5 14919.4 277.101   2
  -3  -2  -6 7850.37 239.550   1
   3  -2   6 7754.25 241.467   2
   3   2   6 8110.92 208.325   2
  -3  -2  -7 9520.23 264.289   1
   3  -2   7 9104.54 263.118   2
   3   2   7 9389.98 229.809   2
  -3  -2  -8 477.330 68.4043   1
   3   2   8 452.817 58.9790   2
   3  -2   8 389.672 64.6608   2
   3  -2   9 669.215 78.1115   2
   3   2   9 613.680 71.1059   2
  -3  -2  -9 743.571 78.8526   1
  -3  -2 -10 3889.48 171.217   1
   3  -2  10 3762.33 175.037   2
   3   2  10 3677.92 154.894   2
  -3  -2 -11 7799.01 240.627   1
   3  -2  11 7860.27 251.526   2
   3   2  11 7683.73 226.255   2
  -3  -2 -12 537.266 72.5584   1
   3   2  12 456.208 66.9418   2
   3  -2  12 443.078 75.3977   2
   3  -2  12 418.721 45.5654   1
  -3  -2 -13 12230.7 298.681   1
   3  -2  13 11510.5 209.854   1
   3  -2  13 12134.0 316.980   2
   3   2  13 12228.2 297.925   2
   3  -2  14 1061.71 64.6637   1
  -3  -2 -14 1268.48 102.761   1
   3  -2  14 1040.63 103.923   2
   3   2  14 1001.35 91.4626   2
   3  -2  15 1141.35 63.2297   1
  -3  -2 -15 1117.12 96.4868   1
   3  -2  15 1103.12 107.941   2
   3   2  15 1205.61 104.031   2
   3  -2  16 705.356 47.0926   1
   3  -2  16 733.777 86.9624   2
   3   2  16 700.888 84.9447   2
  -3  -2 -16 803.822 85.2644   1
   3  -2  17 99.8396 50.8920   2
   3   2  17 35.8099 46.3233   2
  -3  -2 -17 84.0466 43.5699   1
   3  -2  18 10.7075 43.4681   2
  -3  -2 -18 109.463 48.0526   1
   3   2  18 149.123 59.4119   2
   3  -2  19 428.324 78.9810   2
  -3  -2 -19 336.333 60.5224   1
   3   2  19 516.947 79.3061   2
   3  -2  20 140.875 56.9992   2
   3   2  20 36.5612 43.1488   2
  -3  -2 -20 150.514 51.1086   1
   3   2  21 414.341 79.2520   2
   3  -2  21 458.133 83.8694   2
  -3  -2 -21 537.559 72.2178   1
   3  -2  22 453.032 79.4891   2
  -3  -2 -22 494.480 68.3443   1
   3   2  22 562.139 82.4513   2
   3  -2  23 1033.38 113.976   2
  -3  -2 -23 1062.21 105.101   1
   3   2  23 990.540 108.436   2
  -3  -2 -24 865.811 93.6760   1
   3  -2  24 723.693 98.1531   2
   3   2  24 891.320 108.784   2
  -3  -2 -25 2408.84 152.043   1
   3  -2  25 2260.83 165.440   2
   3   2  25 2393.56 171.365   2
   3  -2  26 163.498 67.3544   2
   3   2  26 104.578 66.3571   2
  -3  -2 -26 240.577 65.4324   1
   3  -2  27 1692.18 145.693   2
   3   2  27 1685.05 152.956   2
   3  -2  28 372.920 82.7000   2
   3   2  28 476.830 99.3022   2
   3  -2  29-74.9196 68.2608   2
   3   2  29 56.8895 64.5505   2
   3  -2  30 586.241 102.772   2
   3   2  30 678.192 105.249   2
   3  -2  31 916.870 125.391   2
   3   2  31 762.884 117.264   2
   3  -2  32 890.583 125.088   2
   3  -2  33-52.1618 63.6113   2
   3  -2  34 340.906 90.7541   2
   3  -2  35 540.015 111.766   2
   3  -2  36 10.0093 68.7452   2
   3  -2  37 797.782 129.346   2
   3  -2  38 207.320 110.261   3
   3  -2  38 179.148 92.2149   2
   3  -2  39 405.347 121.800   3
   3  -2  39 484.302 123.453   2
   3  -2  40 247.226 121.334   3
   3  -2  40 305.954 102.558   2
   3  -2  41-23.2025 98.8049   3
   3  -2  41 94.0193 84.7485   2
   3  -2  42 378.644 127.347   3
   3  -2  42 283.267 99.9591   2
   3  -2  43 109.370 118.038   3
   3  -2  43-21.7710 81.7629   2
   3  -2  44 36.8380 109.106   3
   3  -2  45 308.049 130.512   3
  -3  -3  41 127.703 128.352   3
  -3  -3  40 275.011 120.339   3
  -3  -3  39-23.6069 108.143   3
  -3  -3  38 551.614 143.831   3
  -3  -3  37 659.229 146.803   3
  -3  -3  36 511.316 140.336   3
  -3  -3  35 237.264 112.413   3
  -3  -3  34 132.012 92.7842   3
  -3  -3  33 104.645 103.115   3
  -3  -3  32 350.070 110.220   3
  -3  -3  31 1469.69 173.467   3
  -3  -3  30 1219.80 159.634   3
  -3  -3  29 4534.68 274.985   3
  -3  -3  28 1933.22 193.467   3
  -3  -3  27 10026.4 392.728   3
  -3  -3  26 1579.53 175.331   3
  -3  -3  25 6436.60 309.222   3
  -3  -3  24 13788.6 439.358   3
  -3  -3  23 3427.71 223.558   3
  -3  -3  22 265.719 77.9326   3
  -3  -3  21 98.5586 56.4049   3
  -3  -3  20 655.825 106.242   3
  -3  -3  19 224.584 69.4404   3
  -3  -3  18 11.4204 55.5570   3
  -3  -3  17 192.218 67.9263   1
  -3  -3  17 210.850 71.0209   3
  -3  -3  16 560.874 88.8428   1
  -3  -3  16 629.963 97.3987   3
  -3  -3  15 1925.48 152.091   3
  -3  -3  15 2065.14 152.609   1
  -3  -3  14 1988.09 151.477   3
  -3  -3  14 2091.87 158.442   1
  -3  -3  13 3656.15 198.111   3
  -3  -3  13 3737.84 202.738   1
  -3  -3  12 4625.86 216.234   3
  -3  -3  12 4416.25 222.932   1
  -3  -3  11 3062.19 175.173   3
  -3  -3  11 3348.97 190.946   1
  -3  -3  10 8172.55 276.154   3
  -3  -3  10 7855.83 289.737   1
  -3  -3   9 1462.43 119.823   3
  -3  -3   9 1754.40 141.958   1
  -3  -3   8 6856.26 245.817   3
  -3  -3   8 6636.66 264.554   1
  -3  -3   7 2454.15 160.112   1
  -3  -3   7 2398.73 146.322   3
   3  -3  -6 667.713 87.6118   2
  -3  -3   6 528.027 81.9447   1
  -3  -3   6 590.667 78.6792   3
   3  -3  -5 2408.72 149.291   2
  -3  -3   5 2159.50 152.978   1
  -3  -3   5 2194.38 138.397   3
  -3  -3   4-31.1945 40.8379   3
   3  -3  -4 18.1474 43.1199   2
  -3  -3   4 66.7691 60.7859   1
  -3  -3   3 1197.19 102.399   3
  -3  -3   3 1244.54 118.917   1
   3  -3  -3 1312.71 113.126   2
  -3  -3   2 83.7296 42.6615   3
  -3  -3   2 66.4149 54.0316   1
   3  -3  -2 136.377 47.3204   2
  -3  -3   1 966.827 107.003   1
  -3  -3   1 939.861 89.5595   3
   3  -3  -1 1002.65 98.5530   2
  -3  -3   0 94.9920 45.5997   3
  -3  -3   0 93.3632 51.4493   1
   3  -3   0 52.4077 43.4901   2
  -3  -3  -1 502.176 66.3159   3
   3  -3   1 554.168 74.6109   2
  -3  -3  -1 494.527 79.4142   1
  -3  -3  -2 141.078 39.4891   3
  -3  -3  -2 195.945 59.3301   1
   3  -3   2 192.257 53.5138   2
  -3  -3  -3 367.653 58.1786   3
  -3  -3  -3 361.578 70.2927   1
   3  -3   3 295.384 60.2104   2
  -3  -3  -4 315.467 51.4863   3
  -3  -3  -4 476.503 82.4218   1
   3  -3   4 300.512 52.2279   2
  -3  -3  -5-7.69539 46.6700   1
   3   3   5 54.9868 30.1074   2
   3  -3   5 28.4256 41.0293   2
   3  -3   6 1105.97 102.486   2
   3   3   6 1111.28 73.1391   2
  -3  -3  -6 965.449 111.159   1
   3   3   7 63.3863 31.6166   2
  -3  -3  -7 68.1891 46.5630   1
   3  -3   7 7.89061 36.6130   2
   3   3   8 414.568 56.0837   2
  -3  -3  -8 292.291 68.7803   1
   3  -3   8 361.272 61.7477   2
   3   3   9 143.958 37.9400   2
  -3  -3  -9 189.334 57.0809   1
   3  -3   9 101.202 42.4733   2
  -3  -3 -10 4109.04 211.040   1
   3  -3  10 4035.56 187.322   2
   3   3  10 4269.78 160.878   2
  -3  -3 -11 106.889 65.1707   1
   3   3  11 32.2982 43.7511   2
   3  -3  11 43.6883 30.0660   1
   3  -3  11 89.3332 54.2101   2
  -3  -3 -12 13470.1 376.742   1
   3  -3  12 13727.1 313.158   1
   3  -3  12 14307.5 351.808   2
   3   3  12 14397.6 312.756   2
  -3  -3 -13 90.0977 51.2002   1
   3   3  13 127.772 47.5677   2
   3  -3  13 153.678 45.3609   1
   3  -3  13 214.175 64.1576   2
   3  -3  14 4905.35 189.023   1
  -3  -3 -14 5527.32 249.320   1
   3  -3  14 5323.40 223.205   2
   3   3  14 5685.38 208.171   2
  -3  -3 -15 5045.84 238.513   1
   3  -3  15 4809.41 213.495   2
   3   3  15 5116.68 205.015   2
  -3  -3 -16 7070.33 282.312   1
   3  -3  16 6786.11 252.552   2
   3   3  16 6842.34 237.724   2
  -3  -3 -17 12929.6 383.490   1
   3  -3  17 12471.0 344.284   2
   3   3  17 12251.0 323.071   2
  -3  -3 -18 7565.29 298.580   1
   3  -3  18 6937.94 262.296   2
   3   3  18 7085.86 250.302   2
  -3  -3 -19 14449.2 410.502   1
   3  -3  19 13866.5 368.274   2
  -3  -3 -20 6792.54 286.571   1
   3  -3  20 6782.17 267.301   2
  -3  -3 -21 7485.55 297.224   1
   3  -3  21 7001.46 273.490   2
  -3  -3 -22 3856.62 217.025   1
   3  -3  22 3454.84 195.011   2
  -3  -3 -23 1255.84 130.122   1
   3  -3  23 1144.83 121.770   2
  -3  -3 -24 981.754 116.265   1
   3  -3  24 860.685 106.771   2
  -3  -3 -25 135.175 52.9355   1
   3  -3  25 6.71796 51.3352   2
  -3  -3 -26 90.7921 66.2133   1
   3  -3  26 51.3914 51.5782   2
   3  -3  27 1.46095 48.0012   2
  -3  -3 -27 190.757 71.2502   1
   3  -3  28 106.100 64.1822   2
  -3  -3 -28 142.555 66.8457   1
  -3  -3 -29 3246.98 207.950   1
   3  -3  29 3395.04 216.970   2
   3  -3  30 960.423 123.953   2
  -3  -3 -30 793.026 114.761   1
  -3  -3 -31 2527.85 187.929   1
   3  -3  31 2633.46 197.453   2
   3  -3  32 1230.85 145.124   2
  -3  -3 -32 959.456 121.345   1
   3  -3  33 1554.35 160.200   2
   3  -3  33 1667.72 202.388   3
   3  -3  34 1376.06 186.847   3
   3  -3  34 1383.65 154.567   2
   3  -3  35 1181.83 175.823   3
   3  -3  36 981.172 156.108   3
   3  -3  37 624.477 152.480   3
   3  -3  38 584.089 145.458   3
   3  -3  39 51.9100 117.730   3
   3  -3  40 126.628 102.687   3
  -3  -4  36 710.100 166.344   3
  -3  -4  35 294.231 135.275   3
  -3  -4  34 1026.45 173.557   3
  -3  -4  33 385.078 133.262   3
  -3  -4  32 1244.47 185.757   3
  -3  -4  31 1042.77 163.438   3
  -3  -4  30 1020.03 164.350   3
  -3  -4  29 649.804 127.390   3
  -3  -4  28 696.910 138.362   3
  -3  -4  27 722.226 135.092   3
  -3  -4  26 26.5028 80.3345   3
  -3  -4  25 1007.49 146.519   3
  -3  -4  24 162.898 69.2266   3
  -3  -4  23 105.948 89.5222   3
  -3  -4  22 174.227 82.8129   3
  -3  -4  21 1.44702 57.2746   3
  -3  -4  20 9.62791 59.7810   1
  -3  -4  20-7.30613 62.1453   3
  -3  -4  19 245.314 80.4877   1
  -3  -4  19 195.197 76.6645   3
  -3  -4  18 50.9874 63.1071   1
  -3  -4  18 13.6215 57.5703   3
  -3  -4  17 585.317 102.977   1
  -3  -4  17 585.631 100.535   3
  -3  -4  16 121.318 68.4918   1
  -3  -4  16 176.724 70.3635   3
  -3  -4  15 302.463 81.1145   3
  -3  -4  15 270.770 79.1931   1
  -3  -4  14 59.4144 60.2157   3
  -3  -4  14 138.473 68.8026   1
  -3  -4  13 170.199 62.3947   3
  -3  -4  13 33.1432 55.6286   1
  -3  -4  12 431.645 88.4566   3
  -3  -4  12 580.692 100.949   1
  -3  -4  11 1636.73 143.305   3
  -3  -4  11 1565.35 151.649   1
  -3  -4  10 2585.62 173.331   3
  -3  -4  10 2595.10 192.124   1
  -3  -4   9 4439.53 218.412   3
  -3  -4   9 4198.16 243.231   1
  -3  -4   8 3631.30 196.414   3
  -3  -4   8 3960.94 239.935   1
  -3  -4   7 17657.5 413.945   3
  -3  -4   7 17981.4 494.433   1
  -3  -4   6 18066.5 493.269   1
  -3  -4   5 1444.22 153.203   1
  -3  -4   4 365.611 94.8552   1
  -3  -4   3 4611.79 249.900   1
  -3  -4   2 272.207 76.4380   1
  -3  -4   1 1387.30 142.941   1
  -3  -4   0 20.1787 45.8562   1
  -3  -4  -1 22.0841 56.6398   1
  -3  -4  -2 18.0625 57.2819   1
  -3  -4  -3 606.830 101.742   1
  -3  -4  -4 14.2439 51.9906   1
  -3  -4  -5 991.378 128.717   1
  -3  -4  -6 97.5182 48.9099   1
   3  -4   7 276.369 72.2010   1
  -3  -4  -7 228.571 71.5528   1
   3  -4   8 22.2302 45.1380   1
  -3  -4  -8 86.8838 63.8514   1
   3  -4   9 125.240 61.5615   1
  -3  -4  -9 143.267 66.5835   1
   3  -4  10 154.768 64.6371   1
  -3  -4 -10 293.502 83.5168   1
   3  -4  11 122.643 62.0466   1
  -3  -4 -11 149.057 65.5575   1
  -3  -4 -12 1748.38 164.005   1
  -3  -4 -13 809.761 118.779   1
  -3  -4 -14 3792.37 239.563   1
  -3  -4 -15 3779.69 240.131   1
  -3  -4 -16 2056.28 181.436   1
  -3  -4 -17 2174.49 186.371   1
  -3  -4 -18 21.2860 62.8809   1
  -3  -4 -19 254.802 77.1768   1
  -3  -4 -20 382.906 92.9826   1
  -3  -4 -21 66.8213 65.4247   1
  -3  -4 -22 124.259 68.6632   1
  -3  -4 -23 176.167 68.9245   1
  -3  -4 -24 70.1893 61.1104   1
   3  -4  24-72.9024 74.3637   3
   3  -4  25 104.358 86.5886   3
  -3  -4 -25-83.7901 61.2719   1
  -3  -4 -26 17.1338 66.8666   1
   3  -4  26 87.3520 80.0192   3
  -3  -4 -27 35.2554 62.5829   1
   3  -4  27 16.8841 80.3340   3
  -3  -4 -28 139.207 74.1391   1
   3  -4  28 338.838 110.592   3
  -3  -4 -29 588.969 109.737   1
   3  -4  29 544.927 125.764   3
  -3  -4 -30 221.024 82.9378   1
   3  -4  30 112.056 102.350   3
  -3  -4 -31 264.000 87.3692   1
   3  -4  31 332.259 120.222   3
   3  -4  32 341.980 114.112   3
  -3  -4 -32 177.398 69.7583   1
   3  -4  33 324.661 120.240   3
  -3  -4 -33 342.964 96.5896   1
   3  -4  34 662.945 152.085   3
  -3  -5  30-195.774 116.192   3
  -3  -5  29 133.591 93.0123   3
  -3  -5  28 46.1957 88.5811   3
  -3  -5  27 17.6451 93.8997   3
  -3  -5  22 35.8032 56.0420   1
  -3  -5  21 610.278 123.331   1
  -3  -5  20 122.656 80.1467   1
  -3  -5  19 777.195 133.243   1
  -3  -5  18 310.738 108.520   1
  -3  -5  17 911.195 142.110   1
  -3  -5  16 71.6564 72.0514   1
  -3  -5  15 911.187 137.336   1
  -3  -5  14 101.221 68.2680   1
  -3  -5  13 368.027 101.754   1
  -3  -5  12 243.296 86.0272   1
  -3  -5  11 161.336 80.3051   1
  -3  -5  10 309.236 101.509   1
  -3  -5   9 283.308 85.5344   1
  -3  -5   8 154.142 85.3531   1
  -3  -5   7 225.704 86.1833   1
  -3  -5   6 108.231 82.7586   1
  -3  -5   5 151.520 79.4507   1
  -3  -5   4 528.905 107.141   1
  -3  -5   3 45.0797 65.1600   1
  -3  -5   2 464.353 108.467   1
  -3  -5   1 100.044 54.2521   1
  -3  -5   0 45.1540 70.2421   1
  -3  -5  -1 148.628 71.5466   1
   3  -5   2-121.013 74.8588   1
  -3  -5  -2-89.2221 68.6439   1
  -3  -5  -3 2.90688 62.6318   1
   3  -5   3 16.8164 46.2665   1
   3  -5   4 218.400 80.9971   1
  -3  -5  -4 56.7300 56.6807   1
  -3  -5  -5 56.6365 63.6788   1
   3  -5   5 115.336 75.1710   1
   3  -5   6-14.7003 42.6587   1
  -3  -5  -6 141.154 83.0395   1
   3  -5   7 147.814 73.7072   1
  -3  -5  -7 339.775 98.6376   1
  -3  -5  -8 27.8560 63.9436   1
  -3  -5  -9 105.776 61.8556   1
  -3  -5 -10 268.903 108.369   1
  -3  -5 -11 4360.76 286.536   1
  -3  -5 -12 284.247 103.862   1
  -3  -5 -13 652.078 128.400   1
  -3  -5 -14-10.8921 67.0953   1
  -3  -5 -15 814.295 135.480   1
  -3  -5 -16 96.7844 81.7325   1
  -3  -5 -17 653.337 122.675   1
  -3  -5 -18 100.331 71.0889   1
  -3  -5 -19 145.767 71.1484   1
  -3  -5 -20 41.0622 59.7745   1
  -3  -5 -21 43.0047 66.9666   1
  -3  -5 -22 29.9711 72.3601   1
  -3  -5 -23 81.1947 72.5229   1
   3  -5  23 211.696 91.1207   3
  -3  -5 -24-8.81718 63.1571   1
   3  -5  24-6.82417 82.0622   3
   3  -5  25 521.164 124.902   3
   3  -5  26 60.3337 91.4133   3
   3  -5  27 710.384 144.642   3
   3  -5  28 375.717 119.492   3
   3  -6   0 67.6971 72.2837   1
   3  -6   1 182.586 81.4690   1
  -4   0  51 231.318 121.093   3
  -4   0  50-150.493 110.226   3
  -4   0  49-98.0806 104.513   3
  -4   0  48 110.559 106.076   3
  -4   0  47 116.948 120.407   3
  -4   0  46 374.180 132.818   3
  -4   0  45 201.931 118.357   3
  -4   0  44 244.527 112.602   3
  -4   0  43-9.44514 86.3042   3
  -4   0  42 453.641 116.452   3
  -4   0  41-39.6150 85.4147   3
  -4   0  40 143.651 86.2323   3
  -4   0  39-37.0850 88.5425   3
  -4   0  38-3.85324 81.3871   3
  -4   0  37-113.050 81.7907   3
  -4   0  36-84.3033 70.3667   3
  -4   0  35-13.1700 73.6210   3
  -4   0  34 67.2453 69.0742   3
  -4   0  33 18.8840 66.8192   3
  -4   0  32 830.080 117.748   3
  -4   0  31 11.6471 69.6507   3
  -4   0  30 3040.82 196.824   3
  -4   0  29 25.9027 58.6553   3
  -4   0  28 251.075 71.9108   3
  -4   0  27 69.9032 56.5062   3
  -4   0  26 729.312 102.577   3
  -4   0  25 50.3554 62.6060   3
  -4   0  24 4127.78 213.368   3
  -4   0  23-26.1343 47.8122   3
  -4   0  22 175.005 62.6517   3
  -4   0  21 76.6795 48.8034   3
  -4   0  20 1269.20 121.461   3
  -4   0  19 65.0152 58.2616   3
  -4   0  18 3396.32 182.141   3
  -4   0  17 10.5718 47.0748   3
  -4   0  16 292.920 62.3744   3
  -4   0  15 84.5036 56.2628   3
  -4   0  14 3262.10 171.294   3
  -4   0  13-81.5454 53.0475   3
  -4   0  12 9933.42 291.254   3
  -4   0  11-52.4768 43.9650   3
  -4   0  10 5193.77 211.341   3
  -4   0   9 108.417 60.9681   3
  -4   0   8 119858. 979.268   3
  -4   0   7 84.6766 54.0997   3
   4   0  -7 118.842 63.1850   2
   4   0  -6 1277.24 114.242   2
  -4   0   6 1251.92 105.911   3
   4   0  -5-53.8305 46.8836   2
   4   0  -4 68.6376 50.9453   2
   4   0  -3-63.9657 45.3643   2
   4   0  -2 116.951 51.9353   2
   4   0  -1-56.1973 45.9295   2
   4   0   0 2519.94 146.426   2
   4   0   1 88.1877 48.1419   2
   4   0   2 11448.3 305.172   2
   4   0   3-1.38698 47.8060   2
   4   0   4 12172.6 319.565   2
   4   0   5-38.3462 42.1646   2
   4   0   6 573.545 81.9513   2
   4   0   7-5.70916 43.7790   2
   4   0   8 2247.91 144.661   2
   4   0   9 35.1821 42.7262   2
   4   0  10 147.847 60.7856   2
   4   0  11 124.850 52.4511   2
   4   0  12 754.662 97.5339   2
   4   0  13 3.10555 47.7043   2
   4   0  14 1430.79 125.066   2
   4   0  15-9.82703 47.7854   2
   4   0  16 471.079 88.7598   2
   4   0  17 29.1602 50.1818   2
   4   0  18 99.9576 60.9917   2
   4   0  19 38.7346 58.3199   2
   4   0  20 397.703 87.0402   2
   4   0  21 48.7891 52.7416   2
   4   0  22 23.0156 50.8743   2
   4   0  23-37.8819 52.7838   2
   4   0  24 159.293 62.9264   2
   4   0  25-22.3856 52.4600   2
   4   0  26 15782.0 450.604   2
   4   0  27-35.1471 56.2752   2
   4   0  28 27745.6 611.209   2
   4   0  29 121.959 72.9290   2
   4   0  30 768.040 122.493   2
   4   0  31 13.4263 68.9698   2
   4   0  32 1719.31 176.202   2
   4   0  33 18.6928 79.5017   2
   4   0  34 1165.41 148.488   2
   4   0  35 73.8349 80.3063   2
   4   0  36 1531.18 175.374   2
   4   0  37 15.5617 95.3258   2
   4   0  38 1431.19 183.233   2
   4   0  39 204.108 113.538   2
   4   0  40 316.345 123.636   2
   4   0  41 84.4794 109.825   2
   4   0  42-12.8299 109.906   2
   4   0  43-205.451 123.332   2
   4   0  44 322.318 147.121   2
   4   0  45 89.0379 128.636   2
   4   0  46 210.579 118.855   3
   4   0  47 44.8116 102.878   3
   4   0  48 92.0333 116.464   3
   4   0  49 5.07797 101.742   3
   4   0  50 89.9548 111.742   3
  -4  -1  48 269.607 135.688   3
  -4  -1  47 236.752 126.165   3
  -4  -1  46 223.175 121.975   3
  -4  -1  45 57.6687 102.500   3
  -4  -1  44 153.839 121.336   3
  -4  -1  43 1910.41 211.449   3
  -4  -1  42 345.614 126.550   3
  -4   1  42 449.509 109.390   3
  -4  -1  41 113.595 114.097   3
  -4   1  41 162.172 97.9012   3
  -4  -1  40 91.2536 95.2572   3
  -4   1  40 151.534 89.0033   3
  -4  -1  39 60.6422 91.6583   3
  -4   1  39 178.708 86.7916   3
  -4  -1  38-30.2732 89.1317   3
  -4   1  38-13.8418 68.3495   3
  -4  -1  37 1.36613 78.6372   3
  -4   1  37-3.18042 68.8454   3
  -4  -1  36 27.5622 85.8253   3
  -4   1  36 22.5357 64.0943   3
  -4  -1  35 100.698 91.3221   3
  -4   1  35 54.2166 67.4746   3
  -4  -1  34-38.0320 74.6512   3
  -4   1  34 209.310 85.4696   3
  -4   1  33 61.5816 63.6762   3
  -4  -1  33 43.3563 80.4305   3
  -4  -1  32-45.1816 76.6225   3
  -4   1  32-12.9617 52.8112   3
  -4   1  31 395.905 80.7611   3
  -4  -1  31 248.923 76.7948   3
  -4   1  30 236.313 68.8300   3
  -4  -1  30 188.149 77.2468   3
  -4   1  29 622.781 95.3807   3
  -4  -1  29 801.086 116.911   3
  -4   1  28 489.780 84.5447   3
  -4  -1  28 420.628 92.6181   3
  -4   1  27 447.737 86.6728   3
  -4  -1  27 453.264 94.0650   3
  -4  -1  26 11907.7 382.628   3
  -4   1  26 12228.5 353.084   3
  -4   1  25 7079.27 268.730   3
  -4  -1  25 6906.19 291.720   3
  -4  -1  24 6616.88 279.528   3
  -4   1  24 6833.01 261.259   3
  -4   1  23 1226.04 117.246   3
  -4  -1  23 1262.61 135.054   3
  -4   1  22 48.9054 47.5168   3
  -4  -1  22 46.5932 55.8782   3
  -4   1  21 206.163 54.7812   3
  -4  -1  21 336.578 74.6487   3
  -4   1  20 1731.60 130.779   3
  -4  -1  20 1800.28 142.413   3
  -4   1  19 403.089 74.1931   3
  -4  -1  19 296.889 68.5781   3
  -4  -1  18 2107.90 152.791   3
  -4   1  18 2265.25 145.268   3
  -4   1  17 988.489 96.8238   3
  -4  -1  17 933.870 111.180   3
  -4   1  16 1783.19 128.638   3
  -4  -1  16 1791.33 139.247   3
  -4   1  15 94.5608 51.5316   3
  -4  -1  15 76.9964 49.2495   3
  -4  -1  14 1794.95 136.336   3
  -4   1  14 1674.64 120.288   3
  -4  -1  13 448.710 82.3538   3
  -4   1  13 375.920 67.1033   3
  -4  -1  12 1333.03 117.173   3
  -4  -1  11 328.806 63.4125   3
  -4  -1  10 135.553 52.7183   3
   4   1  -9 2302.60 136.599   2
  -4  -1   9 2630.10 159.182   3
   4   1  -8 22359.7 412.196   2
  -4  -1   8 21820.4 431.553   3
   4   1  -7 18724.9 372.292   2
  -4  -1   7 18163.8 391.814   3
   4  -1  -6 5909.56 232.656   2
   4   1  -6 6402.13 217.279   2
  -4  -1   6 5921.08 229.178   3
  -4  -1   5 5060.28 209.197   3
   4  -1  -5 4819.84 213.614   2
   4   1  -5 5258.58 197.481   2
   4  -1  -4 6442.88 239.417   2
   4   1  -4 6936.79 227.372   2
  -4  -1   4 6432.21 233.170   3
   4  -1  -3 8143.05 270.332   2
   4   1  -3 7797.38 233.594   2
  -4  -1   3 7945.11 257.594   3
   4  -1  -2 4929.55 212.729   2
   4   1  -2 4728.79 184.406   2
  -4  -1   2 4718.87 197.011   3
   4  -1  -1 4808.93 206.670   2
   4   1  -1 4751.33 186.923   2
   4  -1   0 2286.39 145.647   2
   4   1   0 2402.48 134.048   2
   4  -1   1 77.7358 55.2830   2
   4   1   1 6.61786 39.5989   2
   4  -1   2 582.352 77.7013   2
   4   1   2 767.632 81.0267   2
   4  -1   3 6696.95 246.902   2
   4   1   3 7115.75 230.856   2
  -4  -1  -4 78.7659 42.9160   1
   4  -1   4-15.9120 46.8260   2
   4   1   4 124.526 56.0633   2
   4  -1   5 9049.22 280.310   2
   4   1   5 9390.93 266.882   2
  -4  -1  -5 9352.71 229.525   1
  -4  -1  -6 291.940 49.4787   1
   4  -1   6 252.242 67.7972   2
   4   1   6 265.274 58.1569   2
   4  -1   7 1108.76 106.936   2
  -4  -1  -7 1055.68 79.8446   1
   4   1   7 1055.10 97.2936   2
   4  -1   8 4895.53 215.819   2
   4   1   8 4856.68 200.253   2
  -4  -1  -8 5045.35 164.632   1
   4  -1   9 3952.92 194.015   2
   4   1   9 4380.29 193.869   2
  -4  -1  -9 4525.23 156.133   1
   4  -1  10 40046.2 605.689   2
   4   1  10 41162.2 582.014   2
  -4  -1 -10 40234.5 452.687   1
   4  -1  11 16787.5 403.554   2
   4   1  11 17552.7 389.810   2
  -4  -1 -11 17386.8 297.007   1
   4  -1  12 1935.54 145.267   2
   4   1  12 1904.63 136.755   2
  -4  -1 -12 1939.81 100.730   1
   4   1  13 205.284 67.7884   2
  -4  -1 -13 270.662 44.2304   1
   4  -1  13 216.671 66.4749   2
   4  -1  14 1992.34 146.398   2
   4   1  14 2147.66 145.896   2
  -4  -1 -14 1932.47 99.6873   1
   4  -1  15 1439.90 127.025   2
   4   1  15 1747.94 135.177   2
  -4  -1 -15 1672.25 92.9215   1
   4  -1  16 550.585 89.1982   2
   4   1  16 673.864 93.9432   2
  -4  -1 -16 583.487 57.2732   1
   4  -1  17 2501.31 171.898   2
   4   1  17 2489.07 165.823   2
  -4  -1 -17 2560.86 113.632   1
  -4  -1 -18 528.870 53.0642   1
   4  -1  18 682.042 99.1058   2
   4   1  18 589.319 91.3620   2
   4  -1  19 688.474 95.3287   2
   4   1  19 618.080 91.6694   2
  -4  -1 -19 675.601 61.5595   1
   4  -1  20 1256.46 126.728   2
   4   1  20 1360.41 130.384   2
  -4  -1 -20 1359.71 85.0834   1
   4  -1  21 16.6232 52.8686   2
  -4  -1 -21 10.3479 30.3540   1
   4   1  21 16.6587 56.2758   2
   4  -1  22 1030.22 118.740   2
   4   1  22 916.090 109.801   2
   4  -1  23 41.4788 51.3742   2
   4   1  23 41.1432 57.2959   2
   4  -1  24 103.823 62.1499   2
   4   1  24 70.1668 71.3366   2
   4  -1  25 419.526 88.7064   2
   4   1  25 423.889 95.1832   2
   4  -1  26 928.339 123.161   2
   4   1  26 953.412 120.866   2
   4  -1  27 14.3150 57.5179   2
   4   1  27 115.088 77.9123   2
   4  -1  28 2714.96 200.382   2
   4   1  28 2953.40 211.069   2
   4  -1  29 826.274 119.040   2
   4   1  29 1085.97 140.469   2
   4  -1  30 378.838 92.8393   2
   4   1  30 458.916 109.645   2
   4  -1  31 126.442 69.5106   2
   4   1  31 99.2108 79.0357   2
   4  -1  32 37.5045 74.2704   2
   4   1  32 124.303 90.2149   2
   4  -1  33 467.442 112.116   2
   4   1  33 427.266 103.101   2
   4  -1  34 229.810 81.9713   2
   4   1  34 271.390 98.7925   2
   4  -1  35 47.3112 79.6455   2
   4   1  35 256.586 112.859   2
   4   1  36 1361.94 181.832   2
   4  -1  36 1027.69 149.483   2
   4  -1  37 34.9575 82.3658   2
   4   1  37 144.564 94.5305   2
   4  -1  38 1429.79 180.029   2
   4   1  38 1321.38 181.231   2
   4  -1  39-11.6443 99.5518   2
   4   1  39-64.5583 101.682   2
   4  -1  40 594.372 141.588   2
   4   1  40 749.018 160.418   2
   4  -1  41 392.222 130.525   2
   4   1  41 434.245 147.462   2
   4   1  42 191.306 124.788   2
   4  -1  42 101.901 97.7450   2
   4  -1  43 426.286 151.695   2
   4   1  43 632.329 159.985   2
   4  -1  44 108.277 109.590   2
   4  -1  45 362.420 139.028   3
   4  -1  45 438.499 156.849   2
   4  -1  46 1759.85 222.061   3
  -4  -2  44 349.999 148.785   3
  -4  -2  43 800.032 165.693   3
  -4  -2  42 880.133 166.810   3
  -4  -2  41 138.081 106.836   3
  -4  -2  40 106.496 102.671   3
  -4  -2  39 43.0940 106.515   3
  -4  -2  38 300.316 118.804   3
  -4  -2  37 157.452 116.164   3
  -4  -2  36 285.416 127.477   3
  -4  -2  35 135.261 104.857   3
  -4  -2  34 27.8518 88.7651   3
  -4  -2  33 296.034 110.011   3
  -4  -2  32 194.815 96.7605   3
  -4  -2  31 261.078 105.191   3
  -4  -2  30 573.912 114.448   3
  -4  -2  29 96.7693 74.8535   3
  -4   2  28 1295.91 120.546   3
  -4  -2  28 1177.06 142.456   3
  -4   2  27 198.443 61.3396   3
  -4  -2  27 186.643 77.7104   3
  -4   2  26 754.766 97.1917   3
  -4  -2  26 795.788 121.123   3
  -4   2  25 1879.96 136.879   3
  -4  -2  25 1626.40 160.559   3
  -4   2  24-43.8860 41.3016   3
  -4  -2  24 129.528 75.0941   3
  -4  -2  23 5524.10 266.168   3
  -4  -2  22 2455.59 182.261   3
  -4  -2  21 6399.36 281.083   3
  -4  -2  20 4319.63 236.117   3
  -4  -2  19 4758.70 238.932   3
  -4  -2  18 2532.51 175.538   3
  -4  -2  17 2466.11 169.414   3
  -4  -2  16 1538.19 137.931   3
  -4  -2  15 1051.75 115.932   3
  -4  -2  14 973.962 110.962   3
   4   2 -13 350.850 60.5850   2
  -4  -2  13 388.665 76.4196   3
   4   2 -12 635.309 76.4176   2
  -4  -2  12 566.176 84.3165   3
   4   2 -11 65.4245 36.8055   2
  -4  -2  11 154.895 59.4573   3
  -4  -2  10 895.658 103.917   3
   4   2 -10 905.403 85.1699   2
   4   2  -9 4638.69 180.390   2
  -4  -2   9 4351.10 206.151   3
  -4  -2   8-54.2883 41.1580   3
   4   2  -8 0.28072 36.0423   2
   4  -2  -7 3670.77 192.015   2
   4   2  -7 3559.39 151.375   2
  -4  -2   7 3471.64 185.648   3
  -4  -2   7 3513.13 181.937   1
  -4  -2   6 159.152 57.8764   3
  -4  -2   6 250.229 67.8126   1
   4  -2  -6 59.7878 46.4341   2
   4   2  -6 141.745 39.4333   2
  -4  -2   5 545.478 77.1014   3
  -4  -2   5 762.535 98.1646   1
   4  -2  -5 567.904 83.9541   2
   4   2  -5 523.692 61.0728   2
   4  -2  -4 5483.34 233.780   2
   4   2  -4 5751.17 192.581   2
  -4  -2   4 5774.53 224.768   3
  -4  -2   4 6012.54 230.335   1
   4  -2  -3 4948.63 225.948   2
   4   2  -3 4664.37 174.598   2
  -4  -2   3 4900.24 210.697   3
  -4  -2   3 5064.08 214.034   1
  -4  -2   2 13421.7 337.010   3
   4  -2  -2 13345.4 361.886   2
   4   2  -2 13140.1 289.804   2
  -4  -2   2 13243.0 333.222   1
   4  -2  -1 6908.44 262.872   2
   4   2  -1 6935.44 212.792   2
  -4  -2   1 7009.17 245.632   3
  -4  -2   1 7327.82 248.706   1
   4  -2   0 10858.3 320.483   2
   4   2   0 11404.9 272.342   2
  -4  -2   0 11270.4 304.866   3
  -4  -2   0 11552.4 306.650   1
   4  -2   1 3886.31 194.705   2
   4   2   1 4390.92 170.669   2
  -4  -2  -1 4267.14 187.113   3
  -4  -2  -1 4367.36 189.648   1
   4  -2   2 4330.97 204.796   2
   4   2   2 4780.87 179.239   2
  -4  -2  -2 4698.56 193.118   1
   4  -2   3 1758.93 139.505   2
   4   2   3 1864.33 117.351   2
  -4  -2  -3 2071.47 131.204   1
   4  -2   4 456.395 79.8832   2
  -4  -2  -4 593.794 76.7874   1
   4   2   4 616.650 73.3234   2
   4   2   5 1097.71 92.7056   2
   4  -2   5 911.487 100.255   2
  -4  -2  -5 933.351 89.8243   1
   4   2   6 107.528 50.2943   2
   4  -2   6 110.167 59.5305   2
  -4  -2  -6 116.655 46.6043   1
   4   2   7-9.86270 37.5372   2
  -4  -2  -7 70.0637 44.5024   1
   4  -2   7 84.3351 47.4046   2
   4  -2   8 4486.10 216.357   2
   4   2   8 4470.82 188.334   2
  -4  -2  -8 4566.61 190.698   1
   4  -2   9 9361.41 305.180   2
   4   2   9 9644.10 276.243   2
  -4  -2  -9 9653.89 274.761   1
   4  -2  10 5466.05 235.416   2
   4   2  10 5818.92 217.231   2
  -4  -2 -10 5831.39 212.557   1
   4   2  11 132.392 43.8417   2
  -4  -2 -11 161.894 44.8190   1
   4  -2  11 148.941 59.3529   2
   4  -2  12 1550.07 134.935   2
   4   2  12 1555.85 120.420   2
  -4  -2 -12 1550.48 124.455   1
   4   2  13 2.78500 46.2119   2
  -4  -2 -13 8.86556 34.7600   1
   4  -2  13 40.3469 45.9528   2
   4   2  14 95.6936 45.6390   2
  -4  -2 -14 54.1847 39.3287   1
   4  -2  14 98.9598 54.7523   2
   4   2  15 172.956 63.2749   2
  -4  -2 -15 187.991 50.3607   1
   4  -2  15 128.295 60.0315   2
  -4  -2 -16 2962.90 154.274   1
   4  -2  16 2484.04 173.193   2
   4   2  16 2732.53 164.063   2
   4  -2  17 75.5204 60.6041   2
   4   2  17 80.7957 56.8731   2
  -4  -2 -17 45.0950 42.7703   1
  -4  -2 -18 2889.65 156.550   1
   4  -2  18 2753.24 187.676   2
   4   2  18 2769.82 168.173   2
   4  -2  19 204.295 63.5941   2
   4   2  19 160.847 61.6400   2
  -4  -2 -19 200.793 51.0497   1
   4  -2  20 328.139 80.9407   2
   4   2  20 328.745 77.0356   2
  -4  -2 -20 375.558 63.3240   1
  -4  -2 -21 1268.45 105.884   1
   4  -2  21 1268.43 133.883   2
   4   2  21 1104.02 116.643   2
  -4  -2 -22 1162.64 104.609   1
   4  -2  22 789.640 107.598   2
   4   2  22 1052.86 116.278   2
  -4  -2 -23 1413.06 112.935   1
   4  -2  23 1308.83 138.533   2
   4   2  23 1352.53 135.953   2
  -4  -2 -24 3922.52 183.238   1
   4  -2  24 3489.21 216.492   2
   4   2  24 3860.06 224.173   2
  -4  -2 -25 827.437 94.7033   1
   4  -2  25 850.142 122.613   2
   4   2  25 668.370 111.743   2
   4  -2  26 3138.02 212.977   2
   4   2  26 3318.13 219.743   2
   4  -2  27 14592.7 448.250   2
   4   2  27 14875.3 450.739   2
   4  -2  28 4818.69 266.584   2
   4   2  28 5292.94 280.100   2
   4  -2  29 30.9977 58.7596   2
   4   2  29 281.656 105.818   2
   4  -2  30 54.3072 58.9421   2
   4   2  30-55.5431 84.9671   2
   4  -2  31 119.109 81.1562   2
   4   2  31 165.808 82.4111   2
   4  -2  32 120.819 76.7057   2
   4   2  32 38.3994 84.9711   2
   4  -2  33-56.9120 72.6507   2
   4   2  33 105.983 98.2052   2
   4  -2  34 155.471 85.4200   2
   4   2  34 80.2979 94.0880   2
   4  -2  35 120.664 82.5053   2
   4   2  35 136.869 100.287   2
   4  -2  36 195.887 101.350   2
   4   2  36 106.460 100.353   2
   4  -2  37 18.8620 77.0589   2
   4   2  37 187.676 118.490   2
   4  -2  38 36.7137 87.9915   2
   4  -2  39-95.7968 91.2194   2
   4  -2  40 191.235 101.558   2
   4  -2  41 67.5958 90.1625   2
   4  -2  42 1036.64 177.211   2
   4  -2  43 213.563 121.312   2
   4  -2  44 21.0878 108.342   2
   4  -2  45 3427.42 301.488   2
  -4  -3  39-11.7083 104.344   3
  -4  -3  38-47.6965 104.309   3
  -4  -3  37 132.909 115.417   3
  -4  -3  36 220.347 132.049   3
  -4  -3  35 11.4147 98.6316   3
  -4  -3  34 159.215 105.907   3
  -4  -3  33 246.254 116.991   3
  -4  -3  32 321.265 124.367   3
  -4  -3  31 308.341 117.059   3
  -4  -3  30 398.199 105.997   3
  -4  -3  29 72.6518 90.4573   3
  -4  -3  28 229.154 91.3861   3
  -4  -3  27 113.359 72.7422   3
  -4  -3  26 284.309 100.304   3
  -4  -3  25 5360.60 292.167   3
  -4  -3  24 157.599 81.1012   3
  -4  -3  23 246.778 75.9151   3
  -4  -3  22 128.276 75.9191   3
  -4  -3  21 179.669 73.6198   3
  -4  -3  20 1244.06 141.558   3
  -4  -3  19 3533.40 225.403   3
  -4  -3  18 3565.03 221.477   3
  -4  -3  17 8942.03 334.096   3
  -4  -3  16 5741.03 271.258   3
  -4  -3  15 11599.3 372.111   3
  -4  -3  14 4693.57 240.151   3
  -4  -3  13 7979.88 309.621   1
  -4  -3  13 7784.41 302.627   3
  -4  -3  12 2707.12 181.790   3
  -4  -3  12 2745.75 184.972   1
  -4  -3  11 2004.12 156.698   3
  -4  -3  11 2133.27 166.565   1
  -4  -3  10 2988.72 183.907   3
  -4  -3  10 3094.98 199.783   1
   4  -3  -9 472.027 91.9205   2
  -4  -3   9 716.308 105.187   1
  -4  -3   9 556.088 90.2538   3
   4  -3  -8 8949.74 327.057   2
  -4  -3   8 8949.86 303.891   3
  -4  -3   8 8810.86 315.377   1
  -4  -3   7 92.1283 54.7717   3
   4  -3  -7 128.723 61.9363   2
  -4  -3   7 244.956 79.3306   1
   4  -3  -6 5034.68 238.928   2
  -4  -3   6 5024.23 225.896   3
  -4  -3   6 4967.65 235.464   1
  -4  -3   5 649.395 89.3281   3
   4  -3  -5 693.550 100.378   2
  -4  -3   5 648.509 98.6378   1
  -4  -3   4 193.509 64.9448   3
   4  -3  -4 227.084 62.4918   2
  -4  -3   4 245.513 73.6855   1
  -4  -3   3 489.544 81.9356   3
   4  -3  -3 495.532 85.6766   2
  -4  -3   3 592.720 88.7514   1
  -4  -3   2-8.32585 45.0206   3
   4  -3  -2 103.454 50.5652   2
  -4  -3   2 122.903 59.5644   1
  -4  -3   1 865.501 98.4486   3
   4  -3  -1 741.271 94.2806   2
  -4  -3   1 878.246 106.570   1
  -4  -3   0 42.5344 38.8893   3
   4  -3   0 20.7604 51.4979   2
  -4  -3   0 48.7115 45.7520   1
  -4  -3  -1 834.437 94.2812   3
   4  -3   1 867.683 99.5699   2
  -4  -3  -1 686.836 96.2920   1
  -4  -3  -2 49.9867 41.3414   3
  -4  -3  -2 37.5692 56.6890   1
   4  -3   2-40.2188 46.6015   2
  -4  -3  -3 355.131 77.5885   1
   4  -3   3 367.303 70.5150   2
  -4  -3  -4 79.0522 52.5229   1
   4  -3   4 7.18770 46.5996   2
  -4  -3  -5 135.503 55.8238   1
   4  -3   5 117.042 59.1923   2
  -4  -3  -6 207.957 58.7689   1
   4  -3   6 301.703 66.3498   2
  -4  -3  -7 52.0284 40.0849   1
   4  -3   7 10.2764 41.7993   2
  -4  -3  -8 83.5652 58.2883   1
   4  -3   8 40.6187 51.6962   2
   4  -3   9 3825.53 203.601   2
  -4  -3  -9 3698.13 207.336   1
  -4  -3 -10 415.707 82.0073   1
   4   3  10 385.159 67.7199   2
   4  -3  10 321.349 75.4248   2
   4   3  11 830.446 86.7158   2
  -4  -3 -11 648.764 98.1912   1
   4  -3  11 801.733 102.244   2
  -4  -3 -12 2363.85 167.881   1
   4  -3  12 2289.18 162.265   2
   4   3  12 2375.35 144.274   2
   4   3  13 404.461 68.6719   2
  -4  -3 -13 455.381 86.9423   1
   4  -3  13 235.000 61.6296   2
  -4  -3 -14 1635.62 144.460   1
   4  -3  14 1455.90 133.906   2
   4   3  14 1523.36 120.026   2
   4   3  15 203.484 62.5412   2
  -4  -3 -15 158.461 64.7101   1
   4  -3  15 151.293 61.1764   2
   4  -3  16 484.990 94.8451   2
   4   3  16 465.740 78.5729   2
  -4  -3 -16 402.708 77.0051   1
   4  -3  17 165.288 59.2342   2
   4   3  17 171.153 66.4768   2
  -4  -3 -17 69.2782 53.4233   1
   4  -3  18 46.8937 53.0215   2
   4   3  18 142.228 58.6429   2
  -4  -3 -18 77.9997 47.9488   1
   4  -3  19 21.4723 46.3231   2
   4   3  19 41.1197 48.8592   2
  -4  -3 -19 5.83535 45.4381   1
   4  -3  20 36.7863 58.8439   2
   4   3  20-44.8455 59.2713   2
  -4  -3 -20 48.5431 50.6251   1
   4  -3  21 141.487 67.5237   2
   4   3  21 129.952 65.3209   2
  -4  -3 -21 103.424 50.0976   1
  -4  -3 -22 197.492 68.2169   1
   4  -3  22 2.20907 48.2592   2
   4   3  22 221.833 80.5314   2
  -4  -3 -23 135.991 65.4372   1
   4  -3  23 90.8474 62.1312   2
   4   3  23 90.2878 76.7692   2
  -4  -3 -24 785.456 106.025   1
   4  -3  24 700.182 109.999   2
   4   3  24 917.462 127.692   2
   4  -3  25 183.562 66.7689   2
  -4  -3 -25 85.9801 48.8318   1
   4   3  25 56.6302 63.6222   2
   4  -3  26 164.363 63.5292   2
  -4  -3 -26 144.644 63.9034   1
   4   3  26 190.853 82.6601   2
  -4  -3 -27 5856.65 274.459   1
   4  -3  27 5346.95 279.407   2
   4   3  27 5277.33 276.143   2
   4  -3  28 9717.89 378.393   2
   4   3  28 9226.47 358.567   2
   4  -3  29 5656.87 294.800   2
   4  -3  30 459.661 111.160   2
   4  -3  31 5964.95 314.016   2
   4  -3  32 429.303 106.418   2
   4  -3  33 2217.95 200.535   2
   4  -3  34 344.342 107.549   2
   4  -3  35 359.277 95.3547   2
   4  -3  36 38.0277 81.5889   2
   4  -3  37 93.4779 87.5405   2
  -4  -4  33 813.099 166.275   3
  -4  -4  32 955.458 169.408   3
  -4  -4  31 351.380 127.569   3
  -4  -4  30 392.446 117.897   3
  -4  -4  29 68.4073 94.3425   3
  -4  -4  28 778.950 155.157   3
  -4  -4  27 189.606 105.011   3
  -4  -4  26-116.991 87.4364   3
  -4  -4  25 772.033 137.140   3
  -4  -4  24 517.390 117.445   3
  -4  -4  23-1.26196 74.0776   3
  -4  -4  22 171.274 82.4771   3
  -4  -4  21 80.5329 64.9872   3
  -4  -4  20 5.80859 63.0916   3
  -4  -4  19 67.5154 57.8828   3
  -4  -4  18 180.742 56.6457   3
  -4  -4  17 61.5220 72.2320   1
  -4  -4  17 77.2305 67.6531   3
  -4  -4  16 422.051 95.4208   1
  -4  -4  16 689.901 108.347   3
  -4  -4  15-39.5198 57.3656   1
  -4  -4  15 41.9730 58.5048   3
  -4  -4  14 57.6865 55.2677   1
  -4  -4  14 150.229 73.2218   3
   4  -4 -13 364.709 84.7810   2
  -4  -4  13 331.507 86.9764   1
  -4  -4  13 421.008 92.3298   3
   4  -4 -12 614.609 98.0216   2
  -4  -4  12 661.916 109.728   1
  -4  -4  12 709.317 103.143   3
   4  -4 -11 388.918 90.1099   2
  -4  -4  11 210.740 83.5405   1
  -4  -4  11 230.015 72.7033   3
   4  -4 -10 924.619 124.865   2
  -4  -4  10 680.847 107.730   1
  -4  -4  10 803.275 108.372   3
  -4  -4   9 176.696 74.3841   3
   4  -4  -9 76.5566 61.5705   2
  -4  -4   9 88.6979 58.6007   1
  -4  -4   8 31.0462 50.0499   3
  -4  -4   8 83.4669 56.6541   1
  -4  -4   7 492.131 96.8320   1
  -4  -4   6 155.389 63.6094   1
  -4  -4   5 14.2541 57.4373   1
  -4  -4   4 175.098 65.5818   1
  -4  -4   3 542.224 95.1392   1
  -4  -4   2 47.0184 47.3684   1
  -4  -4   1 632.016 106.149   1
  -4  -4   0 349.552 80.8510   1
  -4  -4  -1 92.9509 59.3266   1
  -4  -4  -2 431.452 97.0196   1
  -4  -4  -3 375.593 89.9327   1
  -4  -4  -4-60.7399 53.8350   1
  -4  -4  -5 1771.68 160.047   1
  -4  -4  -6 544.046 101.478   1
  -4  -4  -7 5738.00 292.801   1
  -4  -4  -8 414.535 92.2048   1
  -4  -4  -9 1470.87 166.458   1
  -4  -4 -10 15217.1 473.375   1
  -4  -4 -11 12447.3 430.001   1
  -4  -4 -12 2233.36 189.368   1
  -4  -4 -13 1288.17 160.085   1
  -4  -4 -14 1402.35 149.900   1
  -4  -4 -15 18.9957 58.0383   1
  -4  -4 -16 516.343 105.837   1
  -4  -4 -17 285.663 76.6722   1
  -4  -4 -18 110.116 64.9407   1
  -4  -4 -19 617.749 109.016   1
  -4  -4 -20 17.7330 55.7508   1
  -4  -4 -21 407.228 94.5106   1
  -4  -4 -22 58.5516 51.3198   1
  -4  -4 -23-14.5368 57.0176   1
  -4  -4 -24-6.92659 55.3182   1
  -4  -4 -25 130.043 73.4306   1
  -4  -4 -26 142.353 74.5838   1
  -4  -4 -27 15.0197 59.3177   1
  -4  -4 -28 18.9446 59.5036   1
  -4  -5  17 99.4283 77.4741   1
  -4  -5  16-32.4004 65.9805   1
  -4  -5  15 97.9847 63.0809   1
  -4  -5  14 26.1496 67.5818   1
  -4  -5  13 302.604 94.8876   1
  -4  -5  12 373.069 101.640   1
  -4  -5  11 558.210 116.780   1
  -4  -5  10 298.144 89.6473   1
  -4  -5   9 425.709 108.410   1
  -4  -5   8 29.3705 60.6903   1
  -4  -5   7 3388.52 253.660   1
  -4  -5   6 379.254 102.139   1
  -4  -5   5 142.919 81.7580   1
  -4  -5   4 366.331 98.9473   1
  -4  -5   3 217.007 86.7126   1
  -4  -5   2 255.923 93.6700   1
  -4  -5   1 16.3377 59.3024   1
  -4  -5   0 56.8689 69.1077   1
  -4  -5  -1 161.567 83.9850   1
  -4  -5  -2 480.123 109.502   1
  -4  -5  -3 959.769 144.822   1
  -4  -5  -4 1077.78 151.993   1
  -4  -5  -5 750.112 125.838   1
  -4  -5  -6 1483.76 176.031   1
  -4  -5  -7 350.094 104.027   1
  -4  -5  -8 1119.76 157.503   1
  -4  -5  -9 483.531 114.507   1
  -4  -5 -10 133.848 86.4142   1
  -4  -5 -11 299.658 99.7310   1
  -4  -5 -12 229.045 101.024   1
  -4  -5 -13-4.49695 60.2671   1
  -4  -5 -14 337.487 103.609   1
  -4  -5 -15 19.6616 59.7730   1
  -4  -5 -16 476.407 119.498   1
  -4  -5 -17 526.949 109.381   1
  -4  -5 -18 435.091 109.498   1
  -4  -5 -19 940.761 147.360   1
  -4  -5 -20 374.625 103.938   1
   4  -5  24 260.109 112.665   3
   4  -5  25 180.020 112.695   3
  -5   0  48-41.4092 101.560   3
  -5   0  47-93.8696 110.563   3
  -5   0  46-35.2343 98.3704   3
  -5   0  45-222.176 124.252   3
  -5   0  44-24.4107 106.188   3
  -5   0  43 147.413 102.642   3
  -5   0  42 89.7533 102.316   3
  -5   0  41 1.13430 94.8458   3
  -5   0  40 32.6778 87.7398   3
  -5   0  39 214.223 106.245   3
  -5   0  38 143.282 110.977   3
  -5   0  37 95.5973 84.5186   3
  -5   0  36 285.614 104.922   3
  -5   0  35 44.1896 80.6769   3
  -5   0  34 418.028 113.213   3
  -5   0  33-145.913 88.5482   3
  -5   0  32-49.8818 76.8616   3
  -5   0  31-16.0416 70.5939   3
  -5   0  30 442.324 100.611   3
  -5   0  29 41.7216 72.8195   3
  -5   0  28 12371.7 410.603   3
  -5   0  27 152.938 90.1665   3
  -5   0  26 16651.1 462.779   3
  -5   0  25 122.656 82.2605   3
  -5   0  24 980.966 120.580   3
  -5   0  23-2.30243 56.2054   3
  -5   0  22 84.6472 59.3006   3
  -5   0  21-28.0723 53.8984   3
  -5   0  20 31.4840 54.7427   3
  -5   0  19-113.202 60.2265   3
  -5   0  18 453.773 84.1614   3
  -5   0  17 22.4640 54.9262   3
  -5   0  16 6725.76 279.170   3
  -5   0  15 39.9558 57.1887   3
  -5   0  14 19580.8 459.536   3
  -5   0  13 88.9663 66.7318   3
  -5   0  12 16068.4 412.687   3
  -5   0  11 14.7230 54.0945   3
   5   0 -10 3900.29 208.316   2
  -5   0  10 4276.01 212.001   3
  -5   0   9-80.2594 60.5184   3
   5   0  -9 110.450 59.3840   2
   5   0  -8-96.3999 63.0967   2
   5   0  -7 36.6853 49.4287   2
   5   0  -6 904.450 104.051   2
   5   0  -5-71.0267 65.4613   2
   5   0  -4 2631.47 169.196   2
   5   0  -3 0.52217 48.0714   2
   5   0  -2 1770.53 139.016   2
   5   0  -1 88.2188 56.0568   2
   5   0   0 149.747 60.5581   2
   5   0   1-72.9232 58.7126   2
   5   0   2 166.217 57.7963   2
   5   0   3 65.1333 58.1048   2
   5   0   4-16.5050 55.5055   2
   5   0   5 186.946 83.8499   2
   5   0   6 9591.68 321.089   2
   5   0   7 114.974 85.1873   2
   5   0   8 34045.7 597.796   2
   5   0   9 67.4425 65.7500   2
   5   0  10 10876.3 346.695   2
   5   0  11-114.002 62.8194   2
   5   0  12 1421.00 137.409   2
   5   0  13-62.9880 63.7379   2
   5   0  14 1997.91 158.220   2
   5   0  15-10.3102 56.3706   2
   5   0  16 4062.60 231.070   2
   5   0  17-17.7393 62.8432   2
   5   0  18 1383.50 144.905   2
   5   0  19-10.4890 58.3154   2
   5   0  20 111.765 66.4401   2
   5   0  21-81.4803 55.8533   2
   5   0  22 323.434 90.7378   2
   5   0  23 157.166 81.4031   2
   5   0  24 277.998 90.4993   2
   5   0  25 58.4082 72.3664   2
   5   0  26 1579.47 168.515   2
   5   0  27-6.31012 72.0875   2
   5   0  28 2027.31 188.026   2
   5   0  29-5.60919 78.8086   2
   5   0  30 1690.12 191.097   2
   5   0  31-123.925 86.4767   2
   5   0  32 1817.71 188.898   2
   5   0  33 122.639 104.323   2
   5   0  34 1049.69 163.725   2
   5   0  35 165.221 109.554   2
   5   0  36 717.656 156.460   2
   5   0  37-36.6418 105.939   2
   5   0  38-57.0624 106.355   2
   5   0  39 101.789 108.527   2
   5   0  40-39.1172 108.139   2
   5   0  41 29.1427 111.814   2
   5   0  42 879.289 180.289   2
  -5  -1  45 164.855 116.674   3
  -5  -1  44 178.209 126.603   3
  -5  -1  43 229.852 131.468   3
  -5   1  42-48.7612 83.7089   3
  -5  -1  42 144.820 123.414   3
  -5   1  41 56.4653 88.0130   3
  -5  -1  41 356.636 135.340   3
  -5   1  40 128.162 100.858   3
  -5  -1  40-102.451 106.677   3
  -5   1  39 73.5402 78.6890   3
  -5  -1  39 30.2532 92.7031   3
  -5   1  38-127.455 83.1785   3
  -5  -1  38 78.5825 120.116   3
  -5   1  37 111.518 85.3267   3
  -5  -1  37 67.2071 93.7309   3
  -5   1  36 119.214 83.3941   3
  -5  -1  36 192.448 104.405   3
  -5   1  35 36.0005 78.9207   3
  -5  -1  35 32.8298 98.1259   3
  -5   1  34 289.707 101.792   3
  -5  -1  34 215.539 94.8345   3
  -5   1  33 506.137 107.401   3
  -5  -1  33 464.260 115.448   3
  -5   1  32 404.733 94.8358   3
  -5  -1  32 516.865 119.883   3
  -5  -1  31 2869.38 225.007   3
  -5   1  31 3056.42 208.220   3
  -5  -1  30 3433.63 238.098   3
  -5   1  30 3704.59 226.658   3
  -5  -1  29 4374.21 264.133   3
  -5   1  29 4247.71 236.362   3
  -5  -1  28 4656.57 269.871   3
  -5   1  28 4523.18 245.120   3
  -5   1  27 1495.02 148.518   3
  -5  -1  27 1361.46 155.592   3
  -5  -1  26 5404.02 281.751   3
  -5   1  26 5498.14 264.409   3
  -5   1  25 571.858 104.095   3
  -5  -1  25 511.883 104.172   3
  -5   1  24 454.789 93.5415   3
  -5  -1  24 526.358 107.664   3
  -5   1  23 1357.53 136.287   3
  -5  -1  23 1394.99 145.981   3
  -5  -1  22 316.905 82.1932   3
  -5   1  22 369.088 76.2482   3
  -5  -1  21 2767.34 199.389   3
  -5   1  21 3132.51 196.095   3
  -5  -1  20 1300.26 139.327   3
  -5   1  20 1265.61 127.620   3
  -5  -1  19 3877.15 219.959   3
  -5   1  19 3825.92 208.137   3
  -5  -1  18 1277.94 135.227   3
  -5   1  18 1171.87 121.514   3
  -5  -1  17 1632.64 146.395   3
  -5   1  17 1767.97 142.644   3
  -5  -1  16 615.914 99.4474   3
  -5  -1  15 46.2566 55.7215   3
  -5  -1  14 468.635 88.2280   3
  -5  -1  13 67.6414 56.4823   3
   5   1 -12 1717.94 142.967   2
  -5  -1  12 1548.53 139.805   3
   5   1 -11 1414.50 131.594   2
  -5  -1  11 1467.94 139.450   3
   5   1 -10 1501.93 128.847   2
  -5  -1  10 1658.22 146.712   3
  -5  -1   9 745.872 101.680   3
   5  -1  -9 769.470 106.000   2
   5   1  -9 869.955 104.963   2
   5  -1  -8 5900.27 268.142   2
   5   1  -8 5796.11 244.254   2
  -5  -1   8 5648.14 251.851   3
  -5  -1   7 510.828 85.2831   3
   5  -1  -7 541.749 92.3672   2
   5   1  -7 512.523 84.7159   2
  -5  -1   6 1118.95 119.605   3
   5  -1  -6 1200.52 124.828   2
   5   1  -6 1129.97 114.271   2
  -5  -1   5 242.026 70.7030   3
   5  -1  -5 380.108 84.7382   2
   5   1  -5 261.392 64.9848   2
   5  -1  -4 807.695 110.182   2
   5   1  -4 693.007 90.0637   2
   5  -1  -3 52.6607 50.8763   2
   5   1  -3-11.8256 51.6482   2
   5  -1  -2 759.962 111.079   2
   5   1  -2 660.884 91.2050   2
   5  -1  -1 135.141 60.4604   2
   5   1  -1 206.771 60.6253   2
   5  -1   0 178.106 62.2921   2
   5   1   0 143.471 50.9402   2
   5  -1   1 847.133 105.804   2
   5   1   1 885.346 101.600   2
   5  -1   2 44.8507 58.6354   2
   5   1   2 59.8177 55.4486   2
   5  -1   3 1011.71 112.273   2
   5   1   3 912.815 102.634   2
   5  -1   4 379.126 80.4660   2
   5   1   4 496.398 85.5868   2
   5  -1   5 105.420 69.1573   2
   5   1   5 123.771 70.3143   2
   5  -1   6 100.443 62.3063   2
   5   1   6 193.185 79.5969   2
   5  -1   7 14286.0 408.627   2
   5   1   7 13683.0 369.582   2
   5  -1   8 137.411 70.6404   2
   5   1   8 2.29050 51.6140   2
   5  -1   9 179.604 70.1394   2
   5   1   9 168.906 59.0354   2
   5  -1  10 2303.61 170.636   2
   5   1  10 2227.51 156.835   2
   5  -1  11 172.884 62.7468   2
   5   1  11 286.629 68.6154   2
   5  -1  12-6.57270 51.9643   2
   5   1  12 0.66476 48.5578   2
   5  -1  13 3602.87 213.193   2
   5   1  13 3734.73 210.627   2
   5  -1  14 3037.00 200.680   2
   5   1  14 3268.22 198.892   2
   5  -1  15 7206.92 304.782   2
   5   1  15 7354.06 291.781   2
  -5  -1 -15 7333.75 203.987   1
   5  -1  16 7408.66 310.578   2
   5   1  16 7485.79 300.265   2
  -5  -1 -16 8055.11 211.344   1
   5  -1  17 4997.28 256.731   2
   5   1  17 4671.10 239.010   2
   5  -1  18 6530.64 298.345   2
   5   1  18 6315.88 281.019   2
   5  -1  19 1603.51 157.761   2
   5   1  19 1854.87 159.094   2
   5  -1  20 1706.85 160.913   2
   5   1  20 1837.02 160.105   2
   5  -1  21 794.508 114.793   2
   5   1  21 989.555 126.677   2
   5  -1  22 102.336 73.2771   2
   5   1  22 122.585 78.1894   2
   5  -1  23 1306.99 149.873   2
   5   1  23 1302.18 143.456   2
   5  -1  24 1386.68 150.905   2
   5   1  24 1294.89 144.082   2
   5  -1  25 1577.64 166.998   2
   5   1  25 1518.03 159.804   2
   5  -1  26 8868.24 369.146   2
   5   1  26 8685.67 359.574   2
   5  -1  27 2844.29 219.588   2
   5   1  27 2874.11 216.324   2
   5  -1  28-15.2880 85.1525   2
   5   1  28-10.0183 82.8192   2
   5  -1  29 859.231 143.151   2
   5   1  29 894.593 140.308   2
   5  -1  30 100.888 89.2355   2
   5   1  30 129.775 97.2234   2
   5  -1  31 374.445 116.892   2
   5   1  31 83.5266 95.3669   2
   5  -1  32 243.966 107.070   2
   5   1  32 84.7465 102.481   2
   5  -1  33 43.9939 92.5283   2
   5   1  33 31.1190 91.8513   2
   5  -1  34 72.5956 99.3105   2
   5   1  34-6.54637 95.1506   2
   5  -1  35 142.086 107.894   2
   5   1  35 228.284 129.421   2
   5  -1  36 163.407 116.143   2
   5   1  36 132.615 114.581   2
   5  -1  37-61.4216 97.8949   2
   5   1  37 149.551 122.255   2
   5  -1  38 242.039 123.785   2
   5   1  38 332.522 126.011   2
   5  -1  39-63.8557 112.544   2
   5   1  39-75.5446 108.586   2
   5  -1  40 68.6789 111.674   2
   5   1  40 0.76402 113.429   2
   5  -1  41 887.174 160.690   2
   5   1  41 1129.95 194.727   2
   5  -1  42-57.2587 110.275   2
   5   1  42 115.705 132.292   2
  -5  -2  41 40.7117 121.310   3
  -5  -2  40 2.55582 104.305   3
  -5  -2  39-203.850 121.409   3
  -5  -2  38 30.3903 101.272   3
  -5  -2  37 92.4652 103.134   3
  -5  -2  36 248.523 122.916   3
  -5  -2  35 167.225 97.9372   3
  -5  -2  34 221.598 109.935   3
  -5  -2  33 164.845 98.9462   3
  -5  -2  32 87.9954 106.239   3
  -5  -2  31 301.602 115.380   3
  -5  -2  30 228.920 98.1815   3
  -5  -2  29 602.615 128.751   3
  -5  -2  28 697.176 132.301   3
  -5  -2  27 11396.0 431.060   3
  -5  -2  26 11291.7 422.402   3
  -5  -2  25 1112.07 157.477   3
  -5  -2  24 8778.02 363.436   3
  -5  -2  23 1878.46 177.824   3
  -5  -2  22 4645.34 265.919   3
  -5  -2  21 2200.60 182.292   3
  -5  -2  20 925.096 123.475   3
  -5  -2  19 874.413 121.171   3
  -5  -2  18 13.0117 55.1099   3
  -5  -2  17-26.3162 51.6055   3
  -5  -2  16 68.1343 59.6456   3
   5   2 -16 94.0504 51.6805   2
  -5  -2  15 21.5249 55.2648   3
   5   2 -15-33.9023 51.3353   2
  -5  -2  14 139.517 64.2626   3
   5   2 -14 57.2840 54.3774   2
  -5  -2  13 880.094 119.624   3
   5   2 -13 143.089 80.1747   2
  -5  -2  12 852.873 114.643   3
   5   2 -12 850.491 99.1503   2
   5   2 -11 2056.05 166.910   2
  -5  -2  11 2627.75 187.297   3
   5  -2 -10 6655.93 296.044   2
   5   2 -10 6678.35 253.320   2
  -5  -2  10 7184.34 293.683   3
   5   2  -9 3051.79 166.921   2
   5  -2  -9 1395.35 140.561   2
  -5  -2   9 1639.36 171.225   3
   5  -2  -8 7862.19 319.385   2
   5   2  -8 7922.83 269.210   2
  -5  -2   8 7513.86 297.542   3
  -5  -2   7 292.116 84.3448   3
   5  -2  -7 211.653 79.1582   2
   5   2  -7 262.542 66.5142   2
   5  -2  -6 3159.92 205.916   2
   5   2  -6 3080.69 169.455   2
  -5  -2   6 2900.22 184.978   3
  -5  -2   5 49.7173 51.2238   3
   5  -2  -5-52.8314 60.8330   2
   5   2  -5-22.4020 43.0022   2
  -5  -2   4 800.143 102.104   3
   5  -2  -4 784.038 113.648   2
   5   2  -4 843.116 93.1410   2
  -5  -2   3 160.369 58.4047   3
   5  -2  -3 128.277 52.8441   2
   5   2  -3 333.993 67.5437   2
  -5  -2   2 21.0467 47.6042   3
   5  -2  -2 54.4808 50.8756   2
   5   2  -2 19.7445 46.1208   2
   5  -2  -1 64.6194 57.0520   2
   5   2  -1 173.280 55.5798   2
  -5  -2   0 480.833 76.3027   1
   5  -2   0 557.893 95.9484   2
   5   2   0 654.903 86.9169   2
  -5  -2  -1 21.5665 40.0234   1
   5  -2   1-24.0529 62.8518   2
   5   2   1-14.4840 46.9208   2
  -5  -2  -2 932.395 96.9759   1
   5  -2   2 914.668 120.004   2
   5   2   2 933.203 99.3896   2
  -5  -2  -3-19.1440 40.7042   1
   5  -2   3-43.5045 54.3998   2
   5   2   3 18.0043 41.6215   2
   5  -2   4 1004.44 116.816   2
  -5  -2  -4 1062.45 103.706   1
   5   2   4 1037.20 104.179   2
  -5  -2  -5 836.260 94.8891   1
   5  -2   5 712.177 101.470   2
   5   2   5 706.014 91.5898   2
  -5  -2  -6 654.788 84.5689   1
   5  -2   6 505.122 94.4701   2
   5   2   6 558.535 85.7195   2
   5  -2   7 2053.58 161.492   2
   5   2   7 2155.73 148.225   2
  -5  -2  -7 1999.05 134.703   1
   5  -2   8 4681.66 247.104   2
   5   2   8 4911.63 222.375   2
  -5  -2  -8 4669.48 203.196   1
   5  -2   9 12153.5 384.777   2
   5   2   9 12380.3 349.517   2
  -5  -2  -9 12206.3 323.930   1
   5   2  10 195.670 66.5232   2
  -5  -2 -10 129.765 51.3178   1
   5  -2  10 145.464 73.1485   2
   5   2  11 994.890 109.832   2
  -5  -2 -11 898.862 94.4593   1
   5  -2  11 784.669 113.258   2
   5   2  12 48.9324 47.8754   2
  -5  -2 -12 70.4013 40.3380   1
   5  -2  12 108.568 66.4013   2
   5   2  13 116.662 64.0077   2
  -5  -2 -13 95.4970 48.4162   1
   5  -2  13-35.4759 60.8317   2
   5   2  14 63.9254 50.1252   2
  -5  -2 -14 31.5396 34.9558   1
   5  -2  14 78.2338 54.7956   2
   5   2  15 694.615 99.7936   2
  -5  -2 -15 703.987 86.3450   1
   5  -2  15 678.975 113.492   2
   5   2  16 745.609 105.199   2
  -5  -2 -16 964.289 95.5291   1
   5  -2  16 979.268 129.124   2
   5  -2  17 2060.36 175.606   2
   5   2  17 1931.21 160.918   2
  -5  -2 -17 1972.11 129.965   1
   5  -2  18 4302.58 248.351   2
   5   2  18 4428.18 233.341   2
  -5  -2 -18 4539.11 197.977   1
   5  -2  19 4165.19 249.142   2
   5   2  19 3901.23 223.366   2
  -5  -2 -19 4277.63 192.715   1
   5  -2  20 8006.43 342.039   2
   5   2  20 8117.69 322.410   2
   5  -2  21 5905.43 297.533   2
   5   2  21 6207.92 286.346   2
   5  -2  22 9161.78 369.544   2
   5   2  22 9037.09 349.926   2
   5  -2  23 3891.72 244.629   2
   5   2  23 4051.47 246.367   2
   5  -2  24 9674.23 386.207   2
   5   2  24 10101.6 384.142   2
   5  -2  25 2718.76 214.175   2
   5   2  25 2915.11 220.293   2
   5  -2  26 2719.10 216.370   2
   5   2  26 2763.89 212.225   2
   5  -2  27 65.3383 76.3849   2
   5   2  27-136.178 95.3745   2
   5  -2  28 104.694 74.5233   2
   5   2  28-107.380 93.4938   2
   5  -2  29 115.528 94.2541   2
   5   2  29 18.4770 92.7226   2
   5  -2  30 197.060 86.7927   2
   5   2  30 197.820 96.3205   2
   5  -2  31 17.1736 79.1742   2
   5   2  31 149.307 112.005   2
   5  -2  32 156.505 103.748   2
   5   2  32 263.999 113.531   2
   5  -2  33 130.291 95.8866   2
   5   2  33 58.1008 95.1087   2
   5  -2  34 128.282 101.769   2
   5   2  34-28.1400 105.309   2
   5  -2  35 30.0478 91.6934   2
   5   2  35 146.534 101.155   2
   5  -2  36-29.2175 102.062   2
   5   2  36-116.225 113.489   2
   5  -2  37 91.2356 107.795   2
   5   2  37 143.888 117.787   2
   5  -2  38 7.63262 101.231   2
   5   2  38-12.8923 109.893   2
   5  -2  39 89.9825 106.975   2
   5   2  39 507.172 159.668   2
   5  -2  40 394.249 132.116   2
   5   2  40 182.728 113.931   2
   5  -2  41 200.690 125.167   2
  -5  -3  36 443.701 138.331   3
  -5  -3  35 112.130 103.014   3
  -5  -3  34 676.601 158.721   3
  -5  -3  33 227.358 134.172   3
  -5  -3  32 486.508 144.296   3
  -5  -3  31 159.149 106.626   3
  -5  -3  30-67.7206 101.071   3
  -5  -3  29 212.743 98.7078   3
  -5  -3  28 158.277 89.9382   3
  -5  -3  27 579.785 130.152   3
  -5  -3  26 227.655 108.051   3
  -5  -3  25 176.562 94.0084   3
  -5  -3  24 164.226 88.5030   3
  -5  -3  23 32.2129 78.3390   3
  -5  -3  22-33.8751 72.8423   3
  -5  -3  21 394.908 96.2110   3
  -5  -3  20 34.0233 68.0493   3
  -5  -3  19 248.950 73.5194   3
  -5  -3  18-16.9406 63.8306   3
  -5  -3  17 43.9298 63.1553   3
  -5  -3  16-11.7458 54.9534   3
  -5  -3  15 526.673 101.408   3
  -5  -3  14 402.013 96.3274   3
  -5  -3  13 2557.22 193.441   3
  -5  -3  12 117.180 71.8611   3
   5  -3 -12-25.1563 54.9201   2
   5  -3 -11 4431.02 255.175   2
  -5  -3  11 4191.98 235.534   3
   5  -3 -10 2037.46 181.065   2
  -5  -3  10 2383.80 180.782   3
  -5  -3   9 897.269 118.643   3
   5  -3  -9 807.035 119.518   2
   5  -3  -8 4528.08 259.552   2
  -5  -3   8 4341.93 234.971   3
  -5  -3   8 4435.81 243.210   1
   5  -3  -7 1391.32 146.535   2
  -5  -3   7 1447.33 145.970   3
  -5  -3   7 1597.38 150.894   1
   5  -3  -6 2610.79 194.405   2
  -5  -3   6 2401.83 177.196   3
  -5  -3   6 2446.28 185.399   1
  -5  -3   5 93.0699 59.8948   3
  -5  -3   5 1.78060 44.8431   1
   5  -3  -5-25.2056 60.3788   2
  -5  -3   4 871.602 111.787   3
  -5  -3   4 1049.71 121.837   1
   5  -3  -4 892.472 121.423   2
  -5  -3   3 253.842 63.9111   3
  -5  -3   3 355.239 84.6601   1
   5  -3  -3 374.661 84.8417   2
  -5  -3   2 355.903 79.6920   3
  -5  -3   2 368.573 80.7011   1
   5  -3  -2 218.227 71.9501   2
  -5  -3   1 133.502 57.6949   3
  -5  -3   1 47.5260 44.5108   1
   5  -3  -1 63.1911 57.9008   2
  -5  -3   0 57.4877 52.2119   1
   5  -3   0 90.9366 62.2698   2
  -5  -3  -1-15.7027 49.1297   1
   5  -3   1 21.3298 54.1713   2
  -5  -3  -2 64.0037 56.7764   1
   5  -3   2-52.5333 58.0016   2
  -5  -3  -3 96.9037 58.1046   1
   5  -3   3 11.6023 52.9493   2
  -5  -3  -4 220.462 66.3727   1
   5  -3   4 189.773 63.5942   2
  -5  -3  -5 40.0047 43.1572   1
   5  -3   5 7.99997 57.6148   2
   5  -3   6 3579.39 219.103   2
  -5  -3  -6 3728.58 211.958   1
   5  -3   7 108.798 71.1665   2
  -5  -3  -7 54.9197 52.1686   1
   5  -3   8 515.596 105.590   2
  -5  -3  -8 483.904 84.1566   1
   5  -3   9 325.152 80.9036   2
  -5  -3  -9 377.805 77.8062   1
   5  -3  10 2507.51 186.719   2
  -5  -3 -10 2275.62 170.790   1
   5  -3  11-16.1630 58.3289   2
  -5  -3 -11 13.7070 41.0624   1
   5  -3  12 1119.09 132.667   2
  -5  -3 -12 992.068 118.962   1
  -5  -3 -13 4.55074 43.7119   1
   5  -3  13 5.33070 54.2069   2
  -5  -3 -14 348.034 75.8193   1
   5  -3  14 84.9278 61.0652   2
  -5  -3 -15-30.3722 52.5998   1
   5  -3  15 67.5959 67.5438   2
  -5  -3 -16 76.3512 51.0400   1
   5  -3  16 97.3103 54.0226   2
   5  -3  17-12.8012 65.9219   2
  -5  -3 -17-44.8437 41.7919   1
   5  -3  18 116.072 67.1710   2
  -5  -3 -18 142.793 55.1037   1
   5  -3  19 45.3025 55.0852   2
  -5  -3 -19 123.059 57.4117   1
   5   3  19-2.46144 63.1072   2
   5  -3  20 122.110 70.6357   2
  -5  -3 -20 120.279 56.1915   1
   5   3  20 191.789 80.5501   2
   5  -3  21-41.3822 58.6518   2
  -5  -3 -21 60.7544 52.6847   1
   5   3  21 173.293 84.6796   2
   5  -3  22-43.0680 66.5510   2
  -5  -3 -22 23.3993 46.0068   1
   5   3  22-84.5833 72.9766   2
   5  -3  23-52.5010 66.0959   2
   5   3  23 108.778 77.2376   2
   5  -3  24 978.561 136.239   2
   5   3  24 953.029 128.757   2
   5  -3  25 1158.60 144.647   2
   5   3  25 1365.94 153.187   2
   5  -3  26-70.9037 66.8443   2
   5   3  26 81.0850 82.6751   2
   5  -3  27 66.7046 77.6917   2
   5   3  27-105.434 86.2860   2
   5  -3  28 123.812 82.1211   2
   5   3  28 9.19528 87.2043   2
   5  -3  29 168.569 87.3082   2
   5   3  29 72.1338 89.6672   2
   5  -3  30 15.4609 80.7195   2
   5   3  30-115.278 94.3110   2
   5  -3  31 201.569 92.9310   2
   5   3  31 77.7044 95.7230   2
   5  -3  32 200.965 96.3015   2
   5   3  32 241.573 116.999   2
   5  -3  33 886.826 149.676   2
   5   3  33 674.364 140.263   2
   5  -3  34 701.127 134.316   2
   5   3  34 926.263 155.555   2
   5  -3  35 1213.23 174.037   2
   5  -3  36 1356.05 184.385   2
   5  -3  37 629.357 152.998   2
   5  -3  38 635.389 151.078   2
  -5  -4  30 326.778 129.557   3
  -5  -4  29 360.314 122.304   3
  -5  -4  28 166.957 116.155   3
  -5  -4  27-147.197 95.6034   3
  -5  -4  26 258.806 121.530   3
  -5  -4  25 108.928 92.4139   3
  -5  -4  24 149.362 101.062   3
  -5  -4  23 217.971 120.553   3
  -5  -4  22 90.2703 92.9395   3
  -5  -4  21 290.960 100.109   3
  -5  -4  20 278.645 100.952   3
  -5  -4  19 142.641 74.9657   3
  -5  -4  18 343.958 94.3482   3
   5  -4 -17 108.449 73.1717   2
  -5  -4  17 307.058 99.6550   3
  -5  -4  16 508.063 105.256   3
   5  -4 -16 468.645 106.710   2
  -5  -4  15-9.37250 67.7601   3
   5  -4 -15 29.5727 67.0004   2
  -5  -4  14 305.968 98.4554   3
   5  -4 -14 113.601 79.4037   2
  -5  -4  13 300.817 83.0742   3
   5  -4 -13 237.425 87.5071   2
  -5  -4  12-13.5176 59.6978   3
  -5  -4  12 131.440 64.1913   1
   5  -4 -12 34.0724 63.3040   2
  -5  -4  11 676.347 116.044   3
  -5  -4  11 717.650 126.675   1
   5  -4 -11 616.145 119.218   2
   5  -4 -10 4242.93 268.377   2
  -5  -4  10 4404.76 256.591   3
  -5  -4  10 4238.51 266.917   1
   5  -4  -9 3242.59 231.311   2
  -5  -4   9 3227.99 216.858   3
  -5  -4   9 3343.68 233.859   1
  -5  -4   8 605.234 108.934   1
   5  -4  -8 484.784 96.7022   2
  -5  -4   7 31.3943 63.1427   1
   5  -4  -7 80.8010 59.6051   2
  -5  -4   6 67.8710 70.7295   1
   5  -4  -6 32.6164 59.2803   2
  -5  -4   5-21.0400 52.4665   1
   5  -4  -5 22.6689 52.3295   2
  -5  -4   4 42.8206 61.3392   1
   5  -4  -4 49.2733 63.8413   2
  -5  -4   3-5.45477 56.7760   1
   5  -4  -3-54.4718 63.5191   2
  -5  -4   2 29.3739 51.9412   1
  -5  -4   1 191.744 75.7837   1
  -5  -4   0 154.811 80.5435   1
  -5  -4  -1 228.967 76.4222   1
  -5  -4  -2 96.8065 73.5295   1
  -5  -4  -3 3.75785 52.9788   1
  -5  -4  -4 669.926 115.068   1
  -5  -4  -5-25.2712 52.0584   1
  -5  -4  -6 1657.98 167.908   1
  -5  -4  -7-0.80677 61.9944   1
  -5  -4  -8 2122.89 185.332   1
  -5  -4  -9 965.716 127.051   1
  -5  -4 -10 969.308 131.945   1
  -5  -4 -11 2386.71 198.283   1
  -5  -4 -12 485.309 107.500   1
  -5  -4 -13 1398.81 155.396   1
  -5  -4 -14 235.996 83.5886   1
  -5  -4 -15 402.785 93.8346   1
  -5  -4 -16 146.296 78.8803   1
  -5  -4 -17-6.12850 49.1282   1
  -5  -4 -18 8.01506 58.4697   1
  -5  -4 -19 310.656 96.5378   1
  -5  -4 -20 176.066 81.4889   1
  -5  -4 -21 586.015 115.757   1
  -5  -4 -22 175.912 83.5368   1
  -5  -4 -23 1097.78 148.221   1
  -5  -5   0 1573.34 188.823   1
  -5  -5  -1 2147.52 215.038   1
  -5  -5  -2 1307.22 175.708   1
  -5  -5  -3 1476.28 182.198   1
  -5  -5  -4 588.748 124.223   1
  -5  -5  -5 452.358 121.677   1
  -5  -5  -6 148.064 85.4369   1
  -5  -5  -7 971.433 148.273   1
  -6   0  44 309.799 137.548   3
  -6   0  43-43.1733 108.655   3
  -6   0  42 1893.62 221.173   3
  -6   0  41 208.215 142.862   3
  -6   0  40 3609.09 277.111   3
  -6   0  39 187.922 145.416   3
  -6   0  38 5163.75 324.079   3
  -6   0  37 158.280 121.512   3
  -6   0  36 5906.33 341.198   3
  -6   0  35 52.6499 112.388   3
  -6   0  34 6495.94 343.956   3
  -6   0  33 100.202 107.193   3
  -6   0  32 1542.09 178.803   3
  -6   0  31-107.744 93.5295   3
  -6   0  30 296.153 111.480   3
  -6   0  29-48.9666 85.8599   3
  -6   0  28 50.8014 77.4087   3
  -6   0  27 13.9149 82.8508   3
  -6   0  26 316.762 104.939   3
  -6   0  25 78.1270 87.3872   3
  -6   0  24 131.621 76.6237   3
  -6   0  23-43.3519 78.1863   3
  -6   0  22 3.32979 72.2531   3
  -6   0  21 24.7494 66.4259   3
  -6   0  20 464.500 106.995   3
  -6   0  19 67.5795 71.4774   3
  -6   0  18 552.169 111.290   3
  -6   0  17-58.4760 64.5900   3
  -6   0  16 47.8449 67.4935   3
  -6   0  15 62.6979 57.3793   3
  -6   0  14 155.446 79.8141   3
   6   0 -14 152.197 78.1100   2
   6   0 -13 8.88453 58.6571   2
   6   0 -12 3408.52 224.459   2
   6   0 -11 71.7679 68.6579   2
   6   0 -10 901.106 129.775   2
   6   0  -9 231.175 75.4611   2
   6   0  -8 1474.60 147.186   2
   6   0  -7 21.0302 57.1020   2
   6   0  -6 96.0870 64.5255   2
   6   0  -5-76.7579 55.3526   2
   6   0  -4 1050.75 121.528   2
   6   0  -3 31.7919 72.9163   2
   6   0  -2 2261.61 176.138   2
   6   0  -1-117.346 63.7659   2
   6   0   0 1252.92 130.656   2
   6   0   1-130.975 76.3574   2
   6   0   2 336.268 80.3715   2
   6   0   3 56.3916 59.3098   2
   6   0   4 3344.35 212.300   2
   6   0   5 1649.01 163.193   2
   6   0   6 27769.0 594.050   2
   6   0   7 1580.87 191.206   2
   6   0   8 35918.6 680.711   2
   6   0   9 364.228 121.731   2
   6   0  10 15418.9 449.426   2
   6   0  11-24.9473 60.2610   2
   6   0  12 2993.24 209.828   2
   6   0  13-139.681 76.6337   2
   6   0  14 15.9430 64.7226   2
   6   0  15-98.0555 89.1480   2
   6   0  16-11.1863 68.8652   2
   6   0  17 105.385 80.9578   2
   6   0  18 534.218 116.663   2
   6   0  19-123.771 83.1404   2
   6   0  20 315.901 90.5715   2
   6   0  21 51.7023 74.7997   2
   6   0  22 2437.96 209.571   2
   6   0  23 82.0002 92.0071   2
   6   0  24 2243.92 203.594   2
   6   0  25 96.5363 95.0019   2
   6   0  26 1813.31 192.934   2
   6   0  27 42.2103 96.1537   2
   6   0  28 712.522 150.857   2
   6   0  29 21.8387 96.2507   2
   6   0  30-233.785 120.254   2
   6   0  31-56.3993 96.7887   2
   6   0  32 109.264 107.390   2
   6   0  33-51.0626 102.888   2
   6   0  34 410.648 144.061   2
   6   0  35 225.543 112.840   2
   6   0  36 155.459 128.899   2
   6   0  37 170.026 122.290   2
   6   0  38 25.1745 126.717   2
  -6   1  41-58.3166 101.955   3
  -6  -1  41 82.0495 118.066   3
  -6   1  40 292.557 116.942   3
  -6  -1  40 266.822 132.599   3
  -6   1  39 239.007 121.469   3
  -6  -1  39 228.534 119.263   3
  -6   1  38 353.551 122.135   3
  -6  -1  38 234.726 123.366   3
  -6   1  37 834.663 144.092   3
  -6  -1  37 690.286 150.258   3
  -6  -1  36 1418.79 192.064   3
  -6   1  36 1513.72 182.232   3
  -6  -1  35 1447.70 197.331   3
  -6   1  35 1380.18 177.728   3
  -6  -1  34 2364.08 229.209   3
  -6   1  34 2482.00 222.289   3
  -6  -1  33 1601.14 195.135   3
  -6   1  33 1290.72 169.532   3
  -6  -1  32 1783.35 204.041   3
  -6   1  32 1994.51 195.136   3
  -6  -1  31 3660.09 271.312   3
  -6   1  31 3611.31 257.526   3
  -6  -1  30 10242.4 423.772   3
  -6   1  30 10703.2 411.345   3
  -6  -1  29 540.210 141.047   3
  -6   1  29 553.591 131.435   3
  -6  -1  28 2115.98 207.286   3
  -6   1  28 1955.31 182.515   3
  -6  -1  27 1688.06 188.845   3
  -6   1  27 1680.56 172.131   3
  -6  -1  26-44.1187 85.4795   3
  -6   1  26 144.136 81.8901   3
  -6  -1  25 919.786 146.539   3
  -6   1  25 936.252 130.352   3
  -6  -1  24 418.701 109.739   3
  -6   1  24 180.117 74.5076   3
  -6  -1  23 473.110 103.041   3
  -6   1  23 696.934 111.031   3
  -6  -1  22 798.915 133.479   3
  -6   1  22 787.317 119.541   3
  -6  -1  21 510.896 112.680   3
  -6  -1  20 574.677 111.905   3
  -6  -1  19 60.9150 67.6662   3
  -6  -1  18 360.408 88.6060   3
  -6  -1  17-21.7965 75.9381   3
   6   1 -17 89.4599 77.9339   2
  -6  -1  16 53.0194 62.6725   3
   6   1 -16 129.222 74.7385   2
  -6  -1  15 813.667 125.051   3
   6   1 -15 778.501 116.444   2
  -6  -1  14-0.52056 58.3663   3
   6   1 -14 168.281 73.6099   2
  -6  -1  13-31.7023 59.3434   3
   6  -1 -13 14.3473 62.2123   2
   6   1 -13 90.2711 70.2203   2
  -6  -1  12 658.018 109.168   3
   6  -1 -12 1001.50 139.409   2
   6   1 -12 830.376 116.911   2
   6  -1 -11 3005.86 218.682   2
   6   1 -11 2905.89 199.780   2
  -6  -1  11 2855.75 207.444   3
  -6  -1  10 1084.64 133.686   3
   6  -1 -10 1051.72 142.064   2
   6   1 -10 1277.02 136.545   2
  -6  -1   9 561.106 100.578   3
   6  -1  -9 623.929 115.713   2
   6   1  -9 621.089 99.8456   2
   6  -1  -8 567.737 106.890   2
   6   1  -8 454.676 90.9649   2
   6  -1  -7 796.007 122.422   2
   6   1  -7 677.946 102.470   2
   6  -1  -6 134.420 78.5890   2
   6   1  -6-41.8340 57.2313   2
   6  -1  -5 95.3639 63.6940   2
   6   1  -5 90.7287 54.9748   2
   6  -1  -4-37.0981 69.2812   2
   6   1  -4 14.7030 51.2551   2
   6  -1  -3 44.9703 57.4283   2
   6   1  -3 5.87291 55.5133   2
   6  -1  -2 131.674 71.3457   2
   6   1  -2 88.2837 63.8499   2
   6  -1  -1 76.5985 65.8067   2
   6   1  -1 52.6582 56.2876   2
   6  -1   0 711.531 114.365   2
   6   1   0 758.904 103.638   2
   6  -1   1-117.277 82.4533   2
   6   1   1-25.9937 54.2869   2
   6  -1   2 134.453 63.2766   2
   6   1   2 274.673 80.1500   2
   6  -1   3-68.9816 66.4834   2
   6   1   3 243.188 88.5315   2
   6  -1   4 2151.90 177.876   2
   6   1   4 2188.94 174.712   2
   6  -1   5 4825.03 262.241   2
   6   1   5 5021.59 250.203   2
   6  -1   6 10787.4 388.110   2
   6   1   6 10163.0 356.811   2
   6  -1   7 6490.13 302.732   2
   6   1   7 6356.57 279.573   2
   6  -1   8 15203.1 464.850   2
   6   1   8 14163.9 419.391   2
   6  -1   9 1848.74 174.053   2
   6   1   9 1935.33 162.276   2
   6  -1  10 14912.2 457.733   2
   6   1  10 14628.8 437.347   2
   6  -1  11 4272.52 251.928   2
   6   1  11 4589.39 248.720   2
   6  -1  12 8909.73 362.692   2
   6   1  12 9124.54 346.822   2
   6  -1  13 6497.21 308.852   2
   6   1  13 6720.05 303.411   2
   6  -1  14 4477.17 261.742   2
   6   1  14 4806.56 262.546   2
   6  -1  15 4882.75 277.077   2
   6   1  15 4843.56 268.717   2
   6   1  16 1466.23 160.714   2
   6  -1  16 1717.76 171.562   2
   6   1  17 1572.73 165.590   2
   6  -1  17 1362.26 160.593   2
   6   1  18 143.319 94.6132   2
   6  -1  18 10.4409 70.2646   2
   6  -1  19-27.9092 77.1087   2
   6   1  19 127.017 86.1061   2
   6  -1  20 954.451 146.561   2
   6   1  20 1328.94 160.379   2
   6  -1  21 62.3743 90.9493   2
   6   1  21 37.9371 75.2218   2
   6  -1  22 3897.86 263.700   2
   6   1  22 3908.57 253.038   2
   6  -1  23 390.437 112.122   2
   6   1  23 268.868 96.5803   2
   6  -1  24-80.9440 88.5579   2
   6   1  24-80.8224 80.5387   2
   6  -1  25 2069.39 202.932   2
   6   1  25 2364.20 210.315   2
   6  -1  26 712.441 141.051   2
   6   1  26 619.921 129.773   2
   6  -1  27 396.613 117.917   2
   6   1  27 159.550 91.6267   2
   6  -1  28 189.525 112.461   2
   6   1  28 346.367 123.214   2
   6  -1  29 54.0821 92.6602   2
   6   1  29-52.4826 99.3999   2
   6  -1  30 1.75909 99.1562   2
   6   1  30 59.4134 108.775   2
   6  -1  31 79.5718 100.877   2
   6   1  31 166.855 121.830   2
   6  -1  32 57.5736 97.9497   2
   6   1  32-7.08323 104.215   2
   6  -1  33 47.0788 98.6227   2
   6   1  33 135.658 118.428   2
   6  -1  34 112.274 116.417   2
   6   1  34 18.5061 113.510   2
   6  -1  35-92.7147 111.030   2
   6   1  35 136.611 125.401   2
   6  -1  36 185.646 126.909   2
   6   1  36 63.7887 108.697   2
   6  -1  37 268.482 130.437   2
   6   1  37-182.835 136.852   2
   6  -1  38 140.344 117.059   2
   6   1  38 62.3848 119.886   2
  -6  -2  37 33.2892 125.034   3
  -6  -2  36 337.417 139.397   3
  -6  -2  35 247.553 134.983   3
  -6  -2  34 172.018 121.640   3
  -6  -2  33-130.027 117.483   3
  -6  -2  32 103.225 102.120   3
  -6  -2  31 42.5195 115.835   3
  -6  -2  30 969.115 160.304   3
  -6  -2  29 248.721 115.383   3
  -6  -2  28 681.492 141.314   3
  -6  -2  27 1412.91 170.892   3
  -6  -2  26 197.236 101.173   3
  -6  -2  25 959.499 152.567   3
  -6  -2  24 5.07199 83.2599   3
  -6  -2  23 529.349 123.126   3
  -6  -2  22 118.028 87.3938   3
  -6  -2  21 438.714 111.236   3
   6   2 -21 430.872 91.0072   2
  -6  -2  20 149.761 84.3910   3
   6   2 -20 240.778 89.8735   2
  -6  -2  19 301.648 106.656   3
   6   2 -19 177.963 67.8324   2
  -6  -2  18-26.3888 66.3110   3
   6   2 -18 64.2777 63.4166   2
  -6  -2  17 168.182 79.6879   3
   6   2 -17 180.795 74.7327   2
  -6  -2  16 1474.81 161.235   3
   6   2 -16 1406.75 146.297   2
  -6  -2  15 44.4337 70.5390   3
   6   2 -15 85.9590 68.5483   2
  -6  -2  14 1414.03 153.380   3
   6   2 -14 1502.72 142.403   2
   6  -2 -14 1328.68 157.007   2
  -6  -2  13 629.738 119.590   3
   6  -2 -13 571.782 108.630   2
   6   2 -13 619.226 98.5504   2
  -6  -2  12 594.649 105.310   3
   6  -2 -12 435.014 99.5761   2
   6   2 -12 462.173 86.3102   2
  -6  -2  11 135.010 70.3866   3
   6  -2 -11 183.440 94.5829   2
   6   2 -11 72.3662 56.1348   2
  -6  -2  10 22.4285 59.8042   3
   6  -2 -10-8.43256 68.1027   2
   6   2 -10 14.8310 51.6497   2
  -6  -2   9 125.762 76.1116   3
   6  -2  -9 80.2681 81.7732   2
   6   2  -9 13.2847 50.3984   2
  -6  -2   8-31.5964 55.5192   3
   6  -2  -8 57.5078 68.6078   2
   6   2  -8 7.66083 48.4157   2
  -6  -2   7 76.4414 71.3688   3
   6  -2  -7 180.666 80.3295   2
   6   2  -7 111.562 57.0322   2
  -6  -2   6-34.0812 59.7074   3
   6  -2  -6 64.9587 71.0136   2
   6   2  -6 70.5396 59.2409   2
   6  -2  -5 169.570 72.5117   2
   6   2  -5 207.068 70.8193   2
   6  -2  -4-87.1115 76.0207   2
   6   2  -4 22.2682 54.5773   2
   6  -2  -3 297.869 91.7563   2
   6   2  -3 149.364 62.2575   2
   6  -2  -2 4.41348 61.8929   2
   6   2  -2 47.1695 53.2736   2
   6  -2  -1 736.542 118.101   2
   6   2  -1 932.236 117.670   2
   6  -2   0 237.534 74.9623   2
   6   2   0 180.257 60.5370   2
   6  -2   1 1856.51 173.134   2
   6   2   1 2251.60 169.475   2
   6  -2   2 1359.53 148.857   2
   6   2   2 1235.57 126.717   2
   6  -2   3 814.869 117.773   2
   6   2   3 735.194 101.450   2
   6  -2   4 169.072 74.6900   2
   6   2   4 167.690 65.6455   2
   6  -2   5 446.936 92.4495   2
   6   2   5 666.710 105.917   2
   6  -2   6 1336.95 146.779   2
   6   2   6 1405.53 139.958   2
   6  -2   7 62.7774 59.2014   2
   6   2   7-91.4321 62.8301   2
   6  -2   8 337.837 86.4370   2
   6   2   8 334.782 79.7935   2
   6   2   9 165.106 77.1197   2
  -6  -2  -9 199.772 62.7895   1
   6  -2   9 268.439 89.1509   2
   6   2  10 481.176 93.1489   2
  -6  -2 -10 505.825 80.4455   1
   6  -2  10 517.785 102.288   2
   6   2  11 51.0000 60.0262   2
  -6  -2 -11 48.4332 41.6175   1
   6  -2  11-28.7853 59.5429   2
   6   2  12 119.636 73.9419   2
  -6  -2 -12 94.7683 52.4608   1
   6  -2  12 53.4111 70.8997   2
   6   2  13 227.044 98.1706   2
  -6  -2 -13 143.993 51.7477   1
   6  -2  13 76.8911 70.8290   2
   6   2  14 108.931 71.2699   2
  -6  -2 -14 20.3949 40.2194   1
   6  -2  14 27.8562 64.3036   2
   6   2  15 317.523 87.5466   2
   6  -2  15 134.270 67.6366   2
   6   2  16 1015.18 138.102   2
   6  -2  16 893.982 131.840   2
   6   2  17 350.369 94.1385   2
   6  -2  17 381.194 110.596   2
   6   2  18 1297.33 151.741   2
   6  -2  18 1343.05 164.204   2
   6  -2  19 350.530 100.859   2
   6   2  19 123.126 81.4898   2
   6  -2  20 380.547 105.269   2
   6   2  20 446.276 108.027   2
   6  -2  21-93.1025 82.6881   2
   6   2  21 123.036 86.8986   2
   6  -2  22-84.5485 86.4253   2
   6   2  22-15.4800 76.6201   2
   6  -2  23 2835.53 232.757   2
   6   2  23 2868.10 221.814   2
   6  -2  24 149.171 97.7255   2
   6   2  24 129.941 101.357   2
   6  -2  25-98.0381 86.9846   2
   6   2  25 80.5688 88.7447   2
   6  -2  26 210.391 112.460   2
   6   2  26 131.497 97.4996   2
   6  -2  27 88.5169 89.2242   2
   6   2  27-47.9914 91.8036   2
   6  -2  28 109.242 99.8572   2
   6   2  28-26.9070 99.8280   2
   6  -2  29-68.9126 90.5939   2
   6   2  29-48.0124 96.7764   2
   6  -2  30 179.118 106.022   2
   6   2  30 284.662 124.132   2
   6  -2  31 289.375 119.115   2
   6   2  31 158.443 117.357   2
   6  -2  32 270.803 122.591   2
   6   2  32 597.191 154.715   2
   6  -2  33 150.525 113.105   2
   6   2  33 33.1959 107.505   2
   6  -2  34 238.530 108.925   2
   6   2  34 57.0229 112.286   2
   6  -2  35-37.9178 101.761   2
   6   2  35 214.230 137.503   2
   6  -2  36-89.6702 114.611   2
   6   2  36 160.405 131.352   2
   6   2  37 51.6389 120.181   2
  -6  -3  32 551.472 158.428   3
  -6  -3  31 362.443 134.494   3
  -6  -3  30 34.6083 102.590   3
  -6  -3  29 137.408 102.926   3
  -6  -3  28 564.741 147.440   3
  -6  -3  27 583.757 137.728   3
  -6  -3  26 321.491 118.941   3
  -6  -3  25 192.345 106.519   3
  -6  -3  24 141.768 94.2802   3
  -6  -3  23-68.6274 86.4700   3
  -6  -3  22-7.14332 88.6518   3
  -6  -3  21 17.3376 90.0719   3
  -6  -3  20-0.15292 75.4076   3
  -6  -3  19-103.404 85.3319   3
  -6  -3  18 182.558 91.8980   3
  -6  -3  17 63.4703 80.0237   3
   6  -3 -17 104.430 82.7289   2
  -6  -3  16 137.058 92.0936   3
   6  -3 -16 49.7747 82.2256   2
  -6  -3  15 347.987 98.1283   3
   6  -3 -15 333.086 108.266   2
  -6  -3  14 295.049 97.4693   3
   6  -3 -14 404.453 110.581   2
  -6  -3  13 38.8502 75.0567   3
   6  -3 -13 36.8034 72.9287   2
   6  -3 -12 7415.58 363.127   2
  -6  -3  12 7488.94 344.004   3
  -6  -3  11 164.710 82.0145   3
   6  -3 -11 158.468 88.6120   2
   6  -3 -10 2203.45 202.959   2
  -6  -3  10 1754.03 176.604   3
  -6  -3   9 376.217 89.7271   3
   6  -3  -9 110.739 65.3286   2
  -6  -3   8 142.043 78.7898   3
   6  -3  -8-11.5406 69.3248   2
  -6  -3   7 104.460 55.1179   3
   6  -3  -7 173.816 78.3669   2
  -6  -3   6-31.7719 50.5449   3
   6  -3  -6 16.5601 63.1251   2
  -6  -3   5-104.109 60.3320   3
   6  -3  -5-40.2663 77.9165   2
  -6  -3   4 141.665 67.4957   3
   6  -3  -4 152.529 79.8524   2
   6  -3  -3 736.889 120.904   2
   6  -3  -2 515.292 111.553   2
   6  -3  -1 2649.12 211.591   2
  -6  -3   1 2670.32 187.475   1
  -6  -3   0 917.294 118.820   1
   6  -3   0 848.424 123.344   2
   6  -3   1 2650.56 211.146   2
  -6  -3  -1 2568.03 186.440   1
  -6  -3  -2 763.623 115.174   1
   6  -3   2 370.027 80.7426   2
  -6  -3  -3 1261.43 133.391   1
   6  -3   3 1239.21 145.850   2
  -6  -3  -4 671.124 106.455   1
   6  -3   4 673.487 116.530   2
   6  -3   5 3665.61 242.389   2
  -6  -3  -5 3766.80 223.821   1
  -6  -3  -6 356.850 85.0921   1
   6  -3   6 128.303 76.9165   2
  -6  -3  -7 504.089 91.1284   1
   6  -3   7 636.068 123.547   2
  -6  -3  -8 132.155 51.5334   1
   6  -3   8 114.646 70.0701   2
  -6  -3  -9 44.3989 54.7007   1
   6  -3   9-7.16452 59.4043   2
  -6  -3 -10 44.1977 45.0436   1
   6  -3  10 68.0641 66.7017   2
  -6  -3 -11 125.151 62.5011   1
   6  -3  11 219.239 89.3495   2
  -6  -3 -12 627.683 100.947   1
   6  -3  12 513.778 100.344   2
  -6  -3 -13-7.16416 46.2164   1
   6  -3  13 77.9814 79.3800   2
  -6  -3 -14 621.844 98.1943   1
   6  -3  14 562.842 111.179   2
  -6  -3 -15 146.799 59.9417   1
   6  -3  15 69.3391 69.1945   2
  -6  -3 -16 275.112 73.6625   1
   6  -3  16 243.517 90.1837   2
   6  -3  17 467.686 112.227   2
   6  -3  18 80.7446 82.0544   2
   6  -3  19 508.592 122.134   2
   6  -3  20-21.9882 72.7968   2
   6  -3  21 118.936 84.7261   2
   6  -3  22 873.780 145.992   2
   6  -3  23 536.381 134.481   2
   6  -3  24 5006.94 312.776   2
   6  -3  25 162.587 91.2949   2
   6  -3  26 425.940 129.651   2
   6  -3  27 22.7777 89.2475   2
   6  -3  28 509.115 131.881   2
   6  -3  29 36.8272 88.8721   2
   6  -3  30 264.297 105.385   2
   6  -3  31 266.028 111.704   2
   6  -3  32 373.808 121.330   2
   6  -3  33 79.8879 93.6713   2
   6  -3  34 179.250 115.623   2
  -6  -4  25-122.722 112.220   3
  -6  -4  24 135.079 119.286   3
  -6  -4  23 64.4162 102.687   3
  -6  -4  22 80.4684 96.0474   3
   6  -4 -22-7.45932 90.6425   2
  -6  -4  21 684.058 146.092   3
   6  -4 -21 213.748 109.849   2
  -6  -4  20 49.5597 85.4949   3
   6  -4 -20 117.755 111.855   2
  -6  -4  19 821.015 163.344   3
   6  -4 -19 639.613 141.510   2
  -6  -4  18 231.328 105.568   3
   6  -4 -18 155.195 108.037   2
  -6  -4  17 558.822 123.092   3
   6  -4 -17 740.836 159.297   2
  -6  -4  16 236.090 90.1641   3
   6  -4 -16 82.7558 102.936   2
  -6  -4  15 1327.72 164.716   3
   6  -4 -15 1115.18 159.917   2
  -6  -4  14 106.013 79.6755   3
   6  -4 -14 29.5487 80.7905   2
   6  -4 -13 1863.21 202.986   2
  -6  -4  13 1801.22 191.241   3
  -6  -4  12 78.7082 83.5155   3
   6  -4 -12 18.5832 80.0846   2
  -6  -4  11 235.030 93.1667   3
   6  -4 -11 277.506 110.396   2
   6  -4 -10 130.679 87.0484   2
   6  -4  -9 337.777 106.272   2
   6  -4  -8 8.52565 66.6866   2
   6  -4  -7 113.587 87.4749   2
  -6  -4   6 285.545 87.3531   1
   6  -4  -6 60.1644 65.2449   2
  -6  -4   5 44.6418 52.6921   1
   6  -4  -5 64.0592 74.3205   2
  -6  -4   4-9.11758 55.0487   1
   6  -4  -4 35.6976 68.9458   2
  -6  -4   3 53.3713 59.8899   1
   6  -4  -3 54.7435 83.4594   2
  -6  -4   2 31.4024 65.6209   1
   6  -4  -2 38.4705 76.0468   2
  -6  -4   1 232.581 84.2997   1
   6  -4  -1-6.19768 80.1765   2
  -6  -4   0 199.265 80.7056   1
   6  -4   0 207.543 87.1555   2
  -6  -4  -1 147.927 78.5806   1
   6  -4   1 32.7854 76.4699   2
  -6  -4  -2-8.49162 55.6104   1
  -6  -4  -3 345.542 84.0487   1
  -6  -4  -4 217.888 70.3233   1
  -6  -4  -5-102.276 52.9436   1
  -6  -4  -6-31.6689 60.9501   1
  -6  -4  -7 612.489 114.990   1
  -6  -4  -8 32.4378 59.0425   1
  -6  -4  -9 80.2138 62.7005   1
  -6  -4 -10 21.6451 54.6695   1
  -6  -4 -11 91.0428 63.9515   1
  -6  -4 -12 184.562 68.8570   1
  -6  -4 -13 11.3634 55.7161   1
  -6  -4 -14 141.009 73.6653   1
  -6  -4 -15-23.5682 54.1812   1
  -6  -4 -16 34.2784 66.4581   1
  -6  -4 -17-4.18373 54.1673   1
  -6  -4 -18 30.8097 55.9158   1
  -7   0  38 739.425 163.412   3
  -7   0  37 89.4375 127.118   3
  -7   0  36 485.615 150.775   3
  -7   0  35 62.7116 118.028   3
  -7   0  34 292.313 120.208   3
  -7   0  33 184.782 124.090   3
  -7   0  32 2606.27 245.830   3
  -7   0  31 224.588 118.272   3
  -7   0  30 3014.59 253.496   3
  -7   0  29 4.54347 102.337   3
  -7   0  28 171.005 118.633   3
  -7   0  27 52.2078 91.5941   3
  -7   0  26 540.709 134.062   3
  -7   0  25-65.1003 88.4373   3
  -7   0  24 437.724 123.826   3
  -7   0  23 152.908 91.5594   3
  -7   0  22 209.843 95.5733   3
  -7   0  21-153.928 94.1310   3
  -7   0  20-58.7727 82.8360   3
  -7   0  19-120.920 86.8772   3
   7   0 -19-46.2878 93.5695   2
   7   0 -18 203.069 99.7716   2
   7   0 -17 40.9409 89.2696   2
   7   0 -16 283.636 104.409   2
   7   0 -15-92.7173 87.8092   2
   7   0 -14 248.070 106.100   2
   7   0 -13 91.8006 88.5378   2
   7   0 -12-14.0647 81.0403   2
   7   0 -11-22.5217 82.5533   2
   7   0 -10 120.876 89.5396   2
   7   0  -9 72.3083 85.4432   2
   7   0  -8 709.377 130.095   2
   7   0  -7-210.094 94.4552   2
   7   0  -6 1115.86 145.831   2
   7   0  -5 147.122 96.8700   2
   7   0  -4 141.744 91.3501   2
   7   0  -3-227.528 114.343   2
   7   0  -2 1650.02 160.060   2
   7   0  -1-9.56046 85.8079   2
   7   0   0 9797.36 387.899   2
   7   0   1 258.795 109.136   2
   7   0   2 8026.76 350.954   2
   7   0   3 3690.98 300.118   2
   7   0   4 83854.8 1125.43   2
   7   0   5 239.145 110.321   2
   7   0   6 1562.71 169.454   2
   7   0   7 243.225 96.4507   2
   7   0   8 520.039 112.783   2
   7   0   9-10.4325 77.4640   2
   7   0  10 102.518 94.4092   2
   7   0  11 59.2737 90.4928   2
   7   0  12 181.289 82.7538   2
   7   0  13 30.6630 91.0750   2
   7   0  14 381.469 116.614   2
   7   0  15 67.0208 86.4046   2
   7   0  16 68.1708 85.5750   2
   7   0  17 14.0867 97.9590   2
   7   0  18 35.7589 100.757   2
   7   0  19 85.2789 105.302   2
   7   0  20 78.5019 105.531   2
   7   0  21-49.3208 95.6087   2
   7   0  22 345.833 123.599   2
   7   0  23 209.108 106.019   2
   7   0  24 146.544 118.673   2
   7   0  25-5.53814 106.653   2
   7   0  26 73.5371 120.992   2
   7   0  27 130.637 117.553   2
   7   0  28 295.636 122.004   2
   7   0  29-7.25581 112.573   2
   7   0  30 246.279 141.810   2
   7   0  31-84.8328 110.059   2
   7   0  32 84.3455 111.017   2
   7   0  33 223.891 133.646   2
  -7   1  41 270.638 134.190   3
  -7   1  40 232.542 129.638   3
  -7   1  39 19.0094 102.584   3
  -7   1  38 91.4379 104.901   3
  -7   1  37 248.865 130.118   3
  -7   1  36 215.474 126.349   3
  -7  -1  35-166.086 112.898   3
  -7   1  35 63.0600 96.9219   3
  -7  -1  34 424.440 143.623   3
  -7   1  34 180.443 112.891   3
  -7  -1  33 135.219 121.405   3
  -7   1  33 196.604 110.970   3
  -7  -1  32 478.646 138.282   3
  -7   1  32 305.569 121.504   3
  -7  -1  31 480.092 144.017   3
  -7   1  31 629.793 149.123   3
  -7  -1  30 185.656 116.381   3
  -7   1  30 41.5932 99.0724   3
  -7  -1  29 55.4720 104.026   3
  -7   1  29-26.2255 106.794   3
  -7  -1  28 54.1904 98.5371   3
  -7  -1  27-110.876 115.327   3
  -7  -1  26-8.55839 100.827   3
  -7  -1  25 120.322 105.500   3
  -7  -1  24 181.198 118.612   3
  -7  -1  23 99.1830 102.087   3
  -7  -1  22 396.285 118.899   3
   7   1 -22 228.022 94.5467   2
  -7  -1  21 246.017 121.093   3
   7   1 -21 149.052 89.2858   2
  -7  -1  20 445.415 120.900   3
   7   1 -20 279.561 108.124   2
  -7  -1  19-31.0808 84.7905   3
   7  -1 -19 213.425 110.882   2
   7   1 -19 38.3289 77.5080   2
  -7  -1  18 16.3479 80.5929   3
   7  -1 -18 157.532 105.299   2
   7   1 -18 148.531 80.8994   2
  -7  -1  17-39.1744 81.4521   3
   7  -1 -17 136.517 105.377   2
   7   1 -17 237.599 101.972   2
  -7  -1  16 34.1579 87.6495   3
   7  -1 -16 80.8644 98.3276   2
   7   1 -16-144.456 75.4314   2
  -7  -1  15 162.461 100.464   3
   7  -1 -15 93.2770 96.9663   2
   7   1 -15 36.8352 84.6081   2
  -7  -1  14 85.4660 92.1377   3
   7  -1 -14 163.118 97.9373   2
   7   1 -14-131.703 98.7373   2
  -7  -1  13 124.344 83.8970   3
   7  -1 -13 174.607 96.1093   2
   7   1 -13 3.99736 73.5653   2
   7  -1 -12 1253.50 157.201   2
   7   1 -12 1148.90 152.967   2
   7  -1 -11 110.952 97.9597   2
   7   1 -11 91.7632 73.6339   2
   7   1 -10 1847.11 180.183   2
   7  -1 -10 2040.44 198.302   2
   7  -1  -9 65.4046 84.3565   2
   7   1  -9 43.0427 70.8356   2
   7  -1  -8 721.668 117.080   2
   7   1  -8 633.840 123.361   2
   7  -1  -7 986.735 149.888   2
   7   1  -7 1015.73 146.898   2
   7  -1  -6-18.1323 73.3296   2
   7   1  -6-54.4427 74.9959   2
   7  -1  -5 3823.26 253.638   2
   7   1  -5 3930.21 244.771   2
   7  -1  -4 629.842 122.039   2
   7   1  -4 377.784 92.6769   2
   7  -1  -3 4636.80 276.896   2
   7   1  -3 4469.84 261.619   2
   7  -1  -2 2640.22 213.386   2
   7   1  -2 2751.05 212.010   2
   7   1  -1 2077.35 185.002   2
   7  -1  -1 1902.48 190.212   2
   7  -1   0 7091.14 345.100   2
   7   1   0 7336.56 329.055   2
   7  -1   1 1097.89 155.360   2
   7   1   1 1256.16 146.846   2
   7  -1   2 4489.91 278.635   2
   7   1   2 4052.52 250.764   2
   7  -1   3 2114.27 200.324   2
   7   1   3 2102.64 188.575   2
   7  -1   4 392.238 108.802   2
   7   1   4 493.325 114.083   2
   7  -1   5 51.2438 75.1001   2
   7   1   5 230.632 95.0961   2
   7  -1   6-69.2914 85.5151   2
   7   1   6 84.6163 75.5950   2
   7  -1   7-66.7744 83.7552   2
   7   1   7 133.426 90.5832   2
   7  -1   8 74.8621 93.0466   2
   7   1   8 41.6750 82.8918   2
   7  -1   9 40.4097 96.3248   2
   7   1   9 75.4955 83.2776   2
   7  -1  10 226.798 100.786   2
   7   1  10 252.468 95.3730   2
   7  -1  11 25.7635 90.5273   2
   7   1  11-5.35686 76.6528   2
   7  -1  12 330.326 98.4015   2
   7   1  12 285.011 106.947   2
   7  -1  13 123.511 79.7620   2
   7   1  13 30.6179 81.5337   2
   7   1  14 361.819 119.023   2
   7  -1  14 230.626 109.531   2
   7   1  15 313.569 111.626   2
   7  -1  15 343.069 104.200   2
   7   1  16 98.7960 103.050   2
   7  -1  16 70.9088 103.778   2
   7   1  17 666.076 129.406   2
   7  -1  17 699.374 142.674   2
   7   1  18 332.312 118.265   2
   7  -1  18 170.937 109.211   2
   7  -1  19 469.628 126.781   2
   7   1  19 483.217 131.683   2
   7  -1  20 74.1283 106.156   2
   7   1  20-33.2934 99.4325   2
   7  -1  21 995.546 163.123   2
   7   1  21 1336.03 183.953   2
   7  -1  22 1077.71 175.736   2
   7   1  22 1347.65 189.309   2
   7  -1  23 134.907 110.930   2
   7   1  23 214.096 124.267   2
   7  -1  24 50.0401 112.921   2
   7   1  24-51.4473 102.645   2
   7  -1  25 262.290 123.690   2
   7   1  25 266.050 114.973   2
   7  -1  26 75.5258 116.073   2
   7   1  26 11.6822 107.090   2
   7  -1  27 60.3715 102.868   2
   7   1  27-79.8083 119.330   2
   7  -1  28 218.518 124.566   2
   7   1  28 147.113 112.689   2
   7  -1  29 119.170 115.919   2
   7   1  29-51.0338 120.460   2
   7  -1  30-45.9724 113.893   2
   7   1  30 142.482 115.861   2
   7  -1  31 3.80588 111.041   2
   7   1  31 98.0737 123.718   2
   7  -1  32 182.589 130.655   2
   7   1  32 13.3206 112.015   2
   7   1  33-255.445 137.431   2
  -7  -2  31 2192.96 239.517   3
  -7  -2  30 177.427 130.947   3
  -7  -2  29 125.869 123.013   3
  -7  -2  28-55.2412 102.161   3
  -7  -2  27 134.537 114.942   3
  -7  -2  26-133.530 112.800   3
  -7  -2  25 188.776 116.687   3
  -7  -2  24 124.915 97.7962   3
  -7  -2  23-45.3780 98.3899   3
  -7  -2  22 292.438 120.339   3
  -7  -2  21-53.9334 96.2830   3
  -7  -2  20 138.501 105.416   3
   7  -2 -20-51.1230 101.203   2
  -7  -2  19-81.1237 102.191   3
   7  -2 -19-81.5787 105.867   2
   7   2 -19-42.8127 77.2160   2
  -7  -2  18 209.500 116.312   3
   7  -2 -18 277.258 130.285   2
   7   2 -18 22.8138 74.6013   2
  -7  -2  17-32.5763 88.8871   3
   7  -2 -17-115.878 101.651   2
   7   2 -17-11.6062 80.4194   2
  -7  -2  16 591.495 126.550   3
   7  -2 -16 324.405 126.372   2
   7   2 -16 366.206 101.513   2
  -7  -2  15 416.149 125.762   3
   7  -2 -15 397.160 133.630   2
   7   2 -15 363.548 96.7146   2
   7  -2 -14 3383.85 266.570   2
   7   2 -14 2940.41 217.057   2
  -7  -2  14 3198.58 244.127   3
  -7  -2  13 1233.02 166.207   3
   7  -2 -13 1221.98 170.626   2
   7   2 -13 1164.40 147.311   2
  -7  -2  12 112.017 83.4381   3
   7  -2 -12 245.800 116.293   2
   7   2 -12 310.472 97.9592   2
  -7  -2  11 309.578 111.976   3
   7  -2 -11 249.770 114.310   2
   7   2 -11 410.654 105.581   2
  -7  -2  10 1288.27 158.001   3
   7  -2 -10 1948.88 213.701   2
   7   2 -10 1237.68 144.854   2
   7  -2  -9 1724.51 191.075   2
   7   2  -9 567.626 110.176   2
   7  -2  -8 2873.60 234.903   2
   7   2  -8 3151.85 219.581   2
   7  -2  -7 873.356 142.722   2
   7   2  -7 963.943 134.410   2
   7   2  -6 2435.83 189.336   2
   7  -2  -6 2272.66 204.652   2
   7  -2  -5 596.347 123.450   2
   7   2  -5 612.859 107.141   2
   7  -2  -4 816.826 143.290   2
   7   2  -4 683.274 112.647   2
   7  -2  -3 343.605 109.683   2
   7   2  -3 445.191 101.040   2
   7  -2  -2 104.742 83.2113   2
   7   2  -2-25.6836 68.3818   2
   7  -2  -1 135.463 91.0103   2
   7   2  -1 186.876 75.9979   2
   7  -2   0-20.2882 79.7465   2
   7   2   0 125.070 85.4724   2
   7  -2   1 192.616 97.0736   2
   7   2   1 410.071 104.177   2
   7  -2   2-35.5944 76.5074   2
   7   2   2-78.2398 75.8009   2
   7  -2   3 2876.47 235.387   2
   7   2   3 2958.03 210.124   2
   7  -2   4 2138.79 209.198   2
   7   2   4 2086.10 180.663   2
   7  -2   5 2472.99 221.051   2
   7   2   5 2932.26 212.515   2
   7  -2   6 111.561 88.0480   2
   7   2   6 14.1521 74.2926   2
   7  -2   7 603.831 125.532   2
   7   2   7 427.804 99.7920   2
   7  -2   8 106.995 77.0259   2
   7   2   8 128.656 72.4948   2
   7   2   9 1606.00 169.239   2
   7  -2   9 1209.05 161.254   2
   7   2  10 89.4238 86.5590   2
   7  -2  10 79.7160 79.1097   2
   7   2  11 1191.17 161.066   2
   7  -2  11 1091.80 159.040   2
   7   2  12 29.4727 84.1406   2
   7  -2  12 45.3762 92.9316   2
   7   2  13 720.010 132.391   2
   7  -2  13 533.108 132.617   2
   7   2  14 57.1367 91.4474   2
   7  -2  14 165.449 96.9634   2
   7   2  15 386.012 106.028   2
   7  -2  15 492.736 126.228   2
   7   2  16 420.906 116.457   2
   7  -2  16 413.310 124.422   2
   7   2  17 222.238 101.659   2
   7  -2  17 307.385 109.970   2
   7   2  18 421.090 126.184   2
   7  -2  18 356.606 114.225   2
   7   2  19 8.75803 85.1549   2
   7  -2  19 93.8872 92.8596   2
   7  -2  20 591.862 134.929   2
   7   2  20 624.400 139.619   2
   7  -2  21 237.480 130.223   2
   7   2  21 224.350 115.154   2
   7  -2  22 2771.32 255.852   2
   7   2  22 2739.33 236.187   2
   7  -2  23 583.759 145.885   2
   7   2  23 583.968 143.113   2
   7  -2  24 672.508 152.213   2
   7   2  24 975.931 164.109   2
   7  -2  25 343.046 125.370   2
   7   2  25 76.3389 98.8875   2
   7  -2  26 222.693 128.038   2
   7   2  26 399.213 145.362   2
   7  -2  27-48.6600 109.632   2
   7   2  27 102.579 126.196   2
   7  -2  28-88.8316 109.081   2
   7   2  28-11.3783 103.200   2
   7  -2  29 208.465 129.742   2
   7   2  29 46.9417 117.036   2
   7  -2  30 201.542 130.208   2
   7   2  30-60.0795 125.545   2
   7   2  31 159.539 120.582   2
   7   2  32 98.2407 141.676   2
  -7  -3  26 156.873 132.708   3
  -7  -3  25 537.491 154.766   3
  -7  -3  24 196.910 118.821   3
  -7  -3  23 548.981 146.462   3
   7  -3 -23 572.927 155.363   2
  -7  -3  22-111.608 95.7885   3
   7  -3 -22 228.851 133.049   2
  -7  -3  21 134.667 99.5954   3
   7  -3 -21 44.1715 113.929   2
  -7  -3  20 99.8166 96.6319   3
   7  -3 -20 49.0112 110.339   2
  -7  -3  19 50.5720 92.3642   3
   7  -3 -19 124.190 110.685   2
  -7  -3  18 141.782 103.207   3
   7  -3 -18 201.550 114.902   2
  -7  -3  17 175.478 110.913   3
   7  -3 -17 40.6924 95.9082   2
  -7  -3  16 43.5568 87.3760   3
   7  -3 -16 162.673 116.592   2
  -7  -3  15 125.086 84.9193   3
   7  -3 -15-88.4360 108.562   2
  -7  -3  14 380.379 119.768   3
   7  -3 -14-34.7033 91.5025   2
  -7  -3  13 140.085 84.2416   3
   7  -3 -13 232.987 112.336   2
  -7  -3  12 492.393 124.379   3
   7  -3 -12 332.844 120.408   2
  -7  -3  11 234.983 99.6058   3
   7  -3 -11 288.643 114.997   2
  -7  -3  10-4.22166 73.1519   3
   7  -3 -10 2.25572 88.3304   2
  -7  -3   9 61.2180 76.2939   3
   7  -3  -9 0.59587 107.206   2
   7  -3  -8-40.8351 83.8773   2
   7  -3  -7 126.375 103.252   2
   7  -3  -6-4.82943 81.5654   2
   7  -3  -5-69.1117 105.469   2
   7  -3  -4 19.7060 88.3480   2
   7  -3  -3 35.2655 90.8234   2
   7  -3  -2 97.1983 77.7661   2
   7  -3  -1 81.2715 90.5298   2
   7  -3   0 75.1021 89.7677   2
   7  -3   1-98.0088 88.9022   2
   7  -3   2 476.794 128.646   2
   7  -3   3 513.259 134.135   2
   7  -3   4 68.0789 78.0186   2
   7  -3   5-62.3648 84.6926   2
   7  -3   6 269.853 111.111   2
   7  -3   7 462.292 125.477   2
   7  -3   8 259.811 119.106   2
   7  -3   9 1154.75 167.563   2
  -7  -3 -10 236.070 76.8122   1
   7  -3  10 38.4627 82.2108   2
  -7  -3 -11 860.200 121.073   1
   7  -3  11 860.759 150.629   2
   7  -3  12-131.302 100.450   2
   7  -3  13 366.646 117.089   2
   7  -3  14-160.656 100.426   2
   7  -3  15 94.8154 104.304   2
   7  -3  16 147.418 102.871   2
   7  -3  17-25.0232 98.6925   2
   7  -3  18 19.2638 90.5501   2
   7  -3  19-64.3525 101.109   2
   7  -3  20 488.250 140.617   2
   7  -3  21 155.600 117.989   2
   7  -3  22 101.466 114.085   2
   7  -3  23 567.352 145.908   2
   7  -3  24 267.609 135.951   2
   7  -3  25 21.2661 122.342   2
   7  -3  26-69.0824 113.333   2
   7  -3  27 53.6863 116.290   2
  -7  -4  19 493.631 152.078   3
   7  -4 -19 419.590 138.054   2
  -7  -4  18 181.198 125.789   3
   7  -4 -18 287.096 123.027   2
  -7  -4  17 220.114 115.896   3
   7  -4 -17 90.6394 107.561   2
  -7  -4  16 365.436 127.267   3
   7  -4 -16 245.518 113.716   2
  -7  -4  15 889.786 162.832   3
   7  -4 -15 1187.44 191.092   2
   7  -4 -14 2226.56 247.602   2
  -7  -4  14 2385.40 232.291   3
  -7  -4  13 567.975 138.213   3
   7  -4 -13 376.218 124.802   2
   7  -4 -12 123.087 110.579   2
   7  -4 -11 256.556 122.285   2
   7  -4 -10-148.733 111.611   2
   7  -4  -9 194.281 102.965   2
   7  -4  -8 13.6656 86.1960   2
   7  -4  -7 139.644 102.200   2
   7  -4  -6 52.4969 90.9920   2
   7  -4  -5 119.703 102.945   2
   7  -4  -4 121.423 102.179   2
   7  -4  -3-70.9819 93.0485   2
   7  -4  -2-4.31944 94.8295   2
   7  -4  -1 142.809 95.2674   2
   7  -4   0 66.9891 95.1090   2
   7  -4   1 145.678 94.8757   2
  -7  -4  -2-50.1023 58.4623   1
   7  -4   2-17.7498 87.6866   2
  -7  -4  -3 199.746 84.3767   1
   7  -4   3 232.140 105.113   2
  -7  -4  -4 64.9457 70.6784   1
  -7  -4  -5 314.880 83.3607   1
  -7  -4  -6 9.99471 56.0573   1
  -7  -4  -7 97.8767 68.4964   1
  -7  -4  -8 42.3718 63.4014   1
  -7  -4  -9-22.3851 65.1025   1
  -7  -4 -10 8.85687 56.5325   1
  -7  -4 -11 48.1403 54.8985   1
  -7  -4 -12 54.7351 69.5498   1
  -8   0  31 47.3458 117.761   3
  -8   0  30 111.408 142.371   3
  -8   0  29 161.312 119.739   3
  -8   0  28 438.357 142.608   3
  -8   0  27-65.5271 110.123   3
  -8   0  26-198.817 126.771   3
   8   0 -26 52.8484 114.738   2
   8   0 -25 300.630 139.280   2
   8   0 -24 106.406 113.021   2
   8   0 -23 127.315 107.531   2
   8   0 -22 451.070 145.208   2
   8   0 -21 26.8758 124.583   2
   8   0 -20 794.305 160.370   2
   8   0 -19 231.587 132.959   2
   8   0 -18 925.186 166.888   2
   8   0 -17 25.3710 109.800   2
   8   0 -16 4860.38 320.391   2
   8   0 -15 246.121 137.574   2
   8   0 -14 159.631 121.645   2
   8   0 -13 89.5614 103.938   2
   8   0 -12 78.4735 113.083   2
   8   0 -11-78.7319 107.808   2
   8   0 -10 55.0545 102.583   2
   8   0  -9-13.7340 93.9119   2
   8   0  -8 136.395 92.8222   2
   8   0  -7 185.096 126.783   2
   8   0  -6 536.495 135.489   2
   8   0  -5 165.508 111.808   2
   8   0  -4 268.627 120.770   2
   8   0  -3-33.3222 88.5264   2
   8   0  -2 438.486 124.014   2
   8   0  -1-49.3573 105.068   2
   8   0   0 96.9832 94.6419   2
   8   0   1-71.7876 93.6212   2
   8   0   2 969.257 155.574   2
   8   0   3 82.9104 108.484   2
   8   0   4 2528.17 231.868   2
   8   0   5 77.7146 109.897   2
   8   0   6 882.730 166.958   2
   8   0   7-26.0632 98.0372   2
   8   0   8 197.777 114.666   2
   8   0   9 67.7728 101.184   2
   8   0  10-45.2024 96.5013   2
   8   0  11 149.912 107.311   2
   8   0  12 401.426 136.376   2
   8   0  13 181.391 121.235   2
   8   0  14 1268.58 190.416   2
   8   0  15 103.184 117.520   2
   8   0  16 1166.52 189.797   2
   8   0  17-115.303 114.682   2
   8   0  18 862.251 169.608   2
   8   0  19-34.9905 126.124   2
   8   0  20-49.1843 111.338   2
   8   0  21-26.7219 117.209   2
   8   0  22 619.162 161.127   2
   8   0  23 66.2031 117.746   2
   8   0  24 1609.02 214.137   2
   8   0  25-120.079 126.345   2
   8   0  26 1825.64 229.052   2
   8   1 -30 95.8861 125.449   2
   8   1 -29-35.9246 111.134   2
  -8  -1  28 52.1936 110.112   3
   8   1 -28-152.194 117.952   2
  -8  -1  27-133.070 129.732   3
   8   1 -27 334.928 151.443   2
  -8  -1  26 167.666 132.167   3
   8   1 -26 139.804 120.833   2
  -8  -1  25-64.1226 119.855   3
   8  -1 -25-1.24205 113.821   2
   8   1 -25 37.7919 109.805   2
  -8  -1  24 30.7852 106.216   3
   8  -1 -24 117.552 113.439   2
   8   1 -24 187.348 119.320   2
  -8  -1  23 23.2780 112.477   3
   8  -1 -23 24.1915 133.600   2
   8   1 -23 77.3412 104.650   2
  -8  -1  22 16.7672 102.132   3
   8  -1 -22-13.3512 112.464   2
   8   1 -22 296.210 124.112   2
  -8  -1  21 202.901 109.011   3
   8  -1 -21 31.6183 110.906   2
   8   1 -21 6.56781 106.320   2
  -8  -1  20 246.387 116.197   3
   8  -1 -20 150.882 115.472   2
   8   1 -20 54.1541 104.123   2
  -8  -1  19 469.998 133.121   3
   8  -1 -19 504.542 156.888   2
   8   1 -19 371.212 125.905   2
   8  -1 -18 1183.48 195.195   2
   8   1 -18 1042.60 170.857   2
   8  -1 -17 1366.71 197.328   2
   8   1 -17 1287.03 178.560   2
   8  -1 -16 1210.34 187.413   2
   8   1 -16 1142.97 170.404   2
   8  -1 -15 219.631 117.891   2
   8   1 -15-73.8474 109.990   2
   8   1 -14 2396.83 228.460   2
   8  -1 -14 2423.11 243.630   2
   8  -1 -13 79.2342 105.987   2
   8   1 -13 164.739 107.485   2
   8  -1 -12 167.081 108.869   2
   8   1 -12 218.183 111.698   2
   8  -1 -11 671.970 155.067   2
   8   1 -11 770.645 142.682   2
   8  -1 -10 316.137 128.237   2
   8   1 -10 568.137 136.027   2
   8  -1  -9 1419.90 186.818   2
   8   1  -9 1327.34 169.683   2
   8  -1  -8 1949.83 216.457   2
   8   1  -8 2022.81 204.994   2
   8  -1  -7 2399.75 233.375   2
   8   1  -7 2324.08 218.400   2
   8  -1  -6 3371.00 269.063   2
   8   1  -6 2780.37 234.581   2
   8  -1  -5 2486.94 239.361   2
   8   1  -5 1949.81 200.986   2
   8  -1  -4 2503.40 233.877   2
   8   1  -4 2069.73 202.305   2
   8  -1  -3 487.907 128.248   2
   8   1  -3 631.813 138.974   2
   8  -1  -2 1422.64 179.295   2
   8   1  -2 1501.98 177.551   2
   8  -1  -1 120.045 111.827   2
   8   1  -1-119.958 101.961   2
   8   1   0 2661.21 229.756   2
   8  -1   0 2608.84 234.138   2
   8  -1   1 542.959 128.362   2
   8   1   1 734.069 142.765   2
   8  -1   2 3975.35 287.645   2
   8   1   2 3627.33 268.750   2
   8  -1   3 3032.34 260.668   2
   8   1   3 3417.88 255.812   2
   8  -1   4 1751.32 201.812   2
   8   1   4 1915.51 203.096   2
   8  -1   5-109.151 117.505   2
   8   1   5 176.158 104.941   2
   8  -1   6 125.560 109.531   2
   8   1   6 188.060 99.7792   2
   8  -1   7 139.400 107.530   2
   8   1   7-14.2831 97.4399   2
   8  -1   8-80.4478 99.8059   2
   8   1   8 35.9350 93.1252   2
   8  -1   9 136.294 117.375   2
   8   1   9 129.834 111.977   2
   8  -1  10 100.783 103.797   2
   8   1  10 41.3007 103.227   2
   8  -1  11 79.1654 108.043   2
   8   1  11 64.0346 99.4006   2
   8  -1  12-153.152 115.812   2
   8   1  12 23.6446 108.495   2
   8  -1  13 56.4671 104.849   2
   8   1  13 148.671 119.374   2
   8   1  14-101.322 98.7768   2
   8  -1  14 122.621 105.115   2
   8   1  15-94.2747 114.726   2
   8  -1  15 81.5132 114.686   2
   8   1  16-79.2195 116.107   2
   8  -1  16 34.0073 111.998   2
   8   1  17-1.99555 124.544   2
   8  -1  17-58.9957 122.108   2
   8   1  18 72.6891 112.984   2
   8  -1  18-101.952 111.612   2
   8  -1  19 1144.74 194.204   2
   8   1  19 996.125 172.856   2
   8  -1  20 489.466 144.182   2
   8   1  20 451.163 140.452   2
   8  -1  21 121.363 134.970   2
   8   1  21 122.301 121.750   2
   8  -1  22 69.1782 115.108   2
   8   1  22 18.1055 110.854   2
   8  -1  23 213.694 142.346   2
   8   1  23 46.7750 119.847   2
   8  -1  24 162.512 128.799   2
   8   1  24 31.1788 120.394   2
   8   1  25 1.92527 122.800   2
   8   1  26 395.886 144.307   2
  -8  -2  23 244.813 124.460   3
   8  -2 -23 246.382 139.829   2
  -8  -2  22 75.6995 113.584   3
   8  -2 -22 79.6373 135.580   2
  -8  -2  21 241.187 130.732   3
   8  -2 -21 53.1031 137.745   2
  -8  -2  20 91.3408 116.593   3
   8  -2 -20-159.437 133.977   2
  -8  -2  19 269.338 131.676   3
   8  -2 -19 153.075 123.917   2
  -8  -2  18 104.129 129.733   3
   8  -2 -18 359.311 148.303   2
  -8  -2  17 46.5897 98.3378   3
   8  -2 -17-55.1950 121.401   2
  -8  -2  16 276.625 111.181   3
   8  -2 -16 197.433 118.404   2
   8  -2 -15 180.531 122.259   2
   8  -2 -14 697.037 149.935   2
   8  -2 -13 855.459 180.252   2
   8  -2 -12 2411.48 251.374   2
   8  -2 -11 2140.68 241.437   2
   8  -2 -10 2200.73 237.944   2
   8   2 -10 2028.46 199.093   2
   8  -2  -9 2103.92 223.425   2
   8   2  -9 1829.55 191.056   2
   8  -2  -8 775.957 160.452   2
   8   2  -8 843.753 144.173   2
   8  -2  -7 1061.53 176.264   2
   8   2  -7 1243.90 166.001   2
   8  -2  -6 245.762 124.695   2
   8   2  -6 192.299 87.3840   2
   8  -2  -5 819.494 164.089   2
   8   2  -5 493.011 112.837   2
   8  -2  -4 172.535 116.497   2
   8   2  -4-115.824 94.1435   2
   8  -2  -3 546.167 144.513   2
   8   2  -3 699.466 136.793   2
   8  -2  -2 20.8735 100.889   2
   8   2  -2 215.542 113.692   2
   8  -2  -1 136.155 99.7308   2
   8   2  -1-4.83031 81.4551   2
   8  -2   0-21.0312 102.944   2
   8   2   0 182.409 93.7025   2
   8  -2   1 367.466 137.752   2
   8   2   1 513.217 127.219   2
   8  -2   2 826.781 162.940   2
   8   2   2 933.361 150.808   2
   8  -2   3 185.326 112.226   2
   8   2   3 468.750 119.435   2
   8  -2   4 87.9905 114.655   2
   8   2   4-43.1520 89.9099   2
   8  -2   5 146.838 121.156   2
   8   2   5 110.241 102.303   2
   8  -2   6 115.809 110.050   2
   8   2   6 117.957 92.2878   2
   8  -2   7 82.8693 110.420   2
   8   2   7 24.9448 94.1999   2
   8  -2   8 133.884 116.968   2
   8   2   8-17.7005 93.0206   2
   8   2   9 176.947 102.862   2
   8  -2   9 338.447 126.496   2
   8   2  10 54.2216 104.132   2
   8  -2  10 429.554 146.528   2
   8   2  11 386.807 122.285   2
   8  -2  11 214.233 118.256   2
   8   2  12 103.738 105.024   2
   8  -2  12 402.410 140.227   2
   8   2  13 486.098 136.487   2
   8  -2  13 419.364 145.607   2
   8   2  14 50.7358 101.259   2
   8  -2  14 146.997 126.075   2
   8   2  15 155.354 111.311   2
   8  -2  15 70.5783 108.891   2
   8   2  16 174.907 129.720   2
   8  -2  16 170.089 117.494   2
   8   2  17 185.634 133.484   2
   8  -2  17 154.078 135.036   2
   8   2  18 321.564 140.920   2
   8  -2  18 365.081 145.119   2
   8  -2  19 23.7689 114.351   2
   8   2  19-37.8809 105.484   2
   8  -2  20 367.785 159.435   2
   8   2  20 132.128 124.700   2
   8  -2  21 17.0051 118.029   2
   8   2  21 129.725 116.773   2
   8   2  22 421.123 139.967   2
   8   2  23-7.48217 108.984   2
   8   2  24 117.400 127.765   2
   8   2  25 82.4157 114.142   2
   8   2  26 123.107 130.073   2
  -8  -3  17 123.899 122.100   3
  -8  -3  16 581.443 145.311   3
  -8  -3  15 303.214 130.833   3
   8  -3 -15 129.356 129.143   2
  -8  -3  14 1813.74 216.164   3
   8  -3 -14 2020.46 238.078   2
   8  -3 -13-22.9876 127.477   2
   8  -3 -12 438.898 154.273   2
   8  -3 -11-67.8567 108.062   2
   8  -3 -10-17.1563 105.941   2
   8  -3  -9-86.4586 114.642   2
   8  -3  -8 89.0503 115.940   2
   8  -3  -7 273.330 130.483   2
   8  -3  -6-70.5538 120.080   2
   8  -3  -5 117.955 116.299   2
   8  -3  -4-220.744 125.622   2
   8  -3  -3-81.4462 112.887   2
   8  -3  -2-125.222 107.673   2
   8  -3  -1 62.2345 109.282   2
   8  -3   0 6.92468 99.5679   2
   8  -3   1 206.212 125.039   2
   8  -3   2-62.9036 102.098   2
   8  -3   3 1385.68 202.698   2
   8  -3   4 27.4710 105.899   2
   8  -3   5 157.043 116.821   2
   8  -3   6 235.587 131.589   2
   8  -3   7 108.234 116.055   2
   8  -3   8 127.182 117.071   2
   8  -3   9-0.84950 99.2101   2
   8  -3  10 176.956 117.409   2
   8  -3  11 55.9402 132.420   2
   8  -3  12 183.366 132.124   2
   8  -3  13-207.706 127.355   2
   8  -3  14-170.828 118.865   2
   8  -3  15 82.8820 124.426   2
   9   0 -21 239.845 158.941   2
   9   0 -20 507.274 172.213   2
   9   0 -19 43.1220 121.350   2
   9   0 -18-10.1714 131.203   2
   9   0 -17 90.0815 130.527   2
   9   0 -16-70.1528 126.695   2
   9   0 -15 51.7607 117.631   2
   9   0 -14-73.4244 109.447   2
   9   0 -13 62.9167 114.229   2
   9   0 -12 80.8012 119.474   2
   9   0 -11 33.8816 110.640   2
   9   0 -10 83.3593 116.929   2
   9   0  -9-81.2817 130.381   2
   9   0  -8 235.621 124.131   2
   9   0  -7-88.6050 122.573   2
   9   0  -6 441.800 146.839   2
   9   0  -5 64.7851 116.305   2
   9   0  -4 552.645 159.269   2
   9   0  -3 200.694 128.573   2
   9   0  -2 680.768 154.622   2
   9   0  -1 213.480 132.817   2
   9   0   0 3180.76 275.879   2
   9   0   1-41.2375 120.123   2
   9   0   2 1634.24 211.226   2
   9   0   3 46.2169 119.412   2
   9   0   4-37.8543 112.428   2
   9   0   5 71.0247 115.568   2
   9   0   6 173.375 116.647   2
   9   0   7-160.800 128.535   2
   9   0   8 191.079 139.978   2
   9   0   9 125.432 131.849   2
   9   0  10-115.151 112.047   2
   9   0  11 54.7312 122.291   2
   9   0  12 220.287 147.197   2
   9   0  13-28.5580 122.221   2
   9   0  14 292.652 153.535   2
   9   0  15-79.0339 129.142   2
   9   1 -24 128.230 127.550   2
   9   1 -23 44.0286 119.635   2
   9   1 -22 11.9621 129.410   2
   9   1 -21 123.054 124.620   2
   9   1 -20 53.3118 116.558   2
   9   1 -19 86.8330 139.696   2
   9   1 -18 609.567 164.504   2
   9   1 -17 569.082 146.764   2
   9   1 -16 482.458 146.304   2
   9  -1 -15 47.8860 124.098   2
   9   1 -15-2.71663 107.456   2
   9  -1 -14 10.4061 125.376   2
   9   1 -14 222.978 120.071   2
   9  -1 -13 72.1113 116.317   2
   9   1 -13-46.1746 104.512   2
   9  -1 -12-26.6947 120.205   2
   9   1 -12 336.501 136.770   2
   9  -1 -11 195.346 145.904   2
   9   1 -11 178.820 124.689   2
   9  -1 -10-109.909 132.492   2
   9   1 -10 144.821 128.034   2
   9  -1  -9 49.0918 134.316   2
   9   1  -9-105.982 120.922   2
   9  -1  -8 278.858 137.714   2
   9   1  -8 95.9671 114.709   2
   9  -1  -7-22.7384 123.218   2
   9   1  -7-24.5937 110.676   2
   9  -1  -6 204.813 128.790   2
   9   1  -6 414.344 138.068   2
   9  -1  -5 6.73645 121.169   2
   9   1  -5 108.725 116.775   2
   9  -1  -4 916.054 178.968   2
   9   1  -4 888.072 163.051   2
   9  -1  -3 51.4301 118.011   2
   9   1  -3 99.2909 110.007   2
   9  -1  -2 417.545 129.578   2
   9   1  -2 821.966 169.362   2
   9  -1  -1 151.924 126.833   2
   9   1  -1 299.247 131.789   2
   9  -1   0-190.569 140.851   2
   9   1   0-78.1763 111.812   2
   9  -1   1-45.5574 127.302   2
   9   1   1 81.6311 113.506   2
   9  -1   2-156.264 133.015   2
   9   1   2-5.32562 111.624   2
   9  -1   3 1110.99 186.405   2
   9   1   3 964.492 186.573   2
   9  -1   4 17.5675 113.771   2
   9   1   4 193.129 128.128   2
   9  -1   5 1027.09 191.345   2
   9   1   5 902.340 178.170   2
   9  -1   6 96.5515 124.254   2
   9   1   6 74.2985 112.414   2
   9  -1   7 313.630 137.121   2
   9   1   7 535.808 149.738   2
   9  -1   8-103.382 113.175   2
   9   1   8-148.174 132.060   2
   9  -1   9-64.2939 120.955   2
   9   1   9 139.399 130.899   2
   9  -1  10 100.093 131.775   2
   9   1  10-132.106 118.420   2
   9  -1  11-92.1306 127.217   2
   9   1  11-40.8290 120.709   2
   9   1  12-60.3896 120.409   2
   9   1  13 397.325 149.035   2
   9   1  14-144.861 138.362   2
   9   1  15 461.656 159.470   2
   9   1  16 39.3216 121.263   2
   9   2   2 284.187 121.492   2
   9   2   3-18.0176 121.992   2
   9   2   4-133.924 119.136   2
   9   2   5-4.76578 108.724   2
   9   2   6 40.9752 110.997   2
   9   2   7 90.0122 126.116   2
   9   2   8 81.7604 123.152   2
   9   2   9 136.477 113.935   2
   9   2  10 299.684 134.612   2
   9   2  11 261.236 152.152   2
   9   2  12 334.159 132.789   2
   9   2  13-76.4258 124.268   2
   9   2  14 133.434 129.395   2
   9   2  15-99.7172 120.370   2
   9   2  16 752.558 173.860   2
   0   0   0    0.00    0.00   0

TITL NDIC11_2 in P2(1)/c
REM P2(1)/c (#14 in standard setting)
CELL 0.71073   7.847768   4.869068  42.508934  90.0000  92.1416  90.0000
ZERR    7.00   0.000566   0.000326   0.002884   0.0000   0.0060   0.0000
LATT  1
SYMM -x, y+1/2,-z+1/2
SFAC C H N O
UNIT 77.00 70.00 7.00 7.00
TREF
HKLF 4
END
;
_shelx_hkl_checksum                86476
_olex2_date_sample_data_collection  2020-04-01
_olex2_submission_special_instructions  'No special instructions were received'
_oxdiff_exptl_absorpt_empirical_details
;
Empirical correction (ABSPACK) includes:
- Absorption correction using spherical harmonics
- Frame scaling
;
_oxdiff_exptl_absorpt_empirical_full_max  1.109
_oxdiff_exptl_absorpt_empirical_full_min  0.884
