# Supplementary material for: Synthesis, Solution, and Solid State Properties of Homological Dialkylated Naphthalene Diimides—A Systematic Review of Molecules for Next-Generation Organic Electronics
Source: Molecules. 2023 Mar 25;28(7):2940. doi: 10.3390/molecules28072940 (PMC10096413; doi:10.3390/molecules28072940)
Supplement: Supplementary file 1 [file molecules-28-02940-s001.zip › NDI_C7.cif]

data_ndi_c7
_audit_creation_date               2020-02-10
_audit_creation_method
;
Olex2 1.2
(compiled 2018.05.29 svn.r3508 for OlexSys, GUI svn.r5506)
;
_shelx_SHELXL_version_number       '2018/3'
_audit_contact_author_address      ?
_audit_contact_author_email        ?
_audit_contact_author_name         ''
_audit_contact_author_phone        ?
_publ_contact_author_id_orcid      ?
_publ_section_references
;
Dolomanov, O.V., Bourhis, L.J., Gildea, R.J, Howard, J.A.K. & Puschmann, H.
 (2009), J. Appl. Cryst. 42, 339-341.

Sheldrick, G.M. (2015). Acta Cryst. A71, 3-8.

Sheldrick, G.M. (2015). Acta Cryst. C71, 3-8.
;
_chemical_name_common              ?
_chemical_name_systematic          ?
_chemical_formula_moiety           'C28 H34 N2 O4'
_chemical_formula_sum              'C28 H34 N2 O4'
_chemical_formula_weight           462.57
_chemical_melting_point            ?
loop_
  _atom_type_symbol
  _atom_type_description
  _atom_type_scat_dispersion_real
  _atom_type_scat_dispersion_imag
  _atom_type_scat_source
 'C' 'C' 0.0033 0.0016 'International Tables Vol C Tables 4.2.6.8 and 6.1.1.4'
 'H' 'H' 0.0000 0.0000 'International Tables Vol C Tables 4.2.6.8 and 6.1.1.4'
 'N' 'N' 0.0061 0.0033 'International Tables Vol C Tables 4.2.6.8 and 6.1.1.4'
 'O' 'O' 0.0106 0.0060 'International Tables Vol C Tables 4.2.6.8 and 6.1.1.4'

_shelx_space_group_comment
;
The symmetry employed for this shelxl refinement is uniquely defined
by the following loop, which should always be used as a source of
symmetry information in preference to the above space-group names.
They are only intended as comments.
;
_space_group_crystal_system        'monoclinic'
_space_group_IT_number             14
_space_group_name_H-M_alt          'P 1 21/n 1'
_space_group_name_Hall             '-P 2yn'
loop_
  _space_group_symop_operation_xyz
 'x, y, z'
 '-x+1/2, y+1/2, -z+1/2'
 '-x, -y, -z'
 'x-1/2, -y-1/2, z-1/2'

_cell_length_a                     7.8730(2)
_cell_length_b                     4.84356(13)
_cell_length_c                     33.0246(9)
_cell_angle_alpha                  90
_cell_angle_beta                   95.025(3)
_cell_angle_gamma                  90
_cell_volume                       1254.50(6)
_cell_formula_units_Z              2
_cell_measurement_reflns_used      3762
_cell_measurement_temperature      295
_cell_measurement_theta_max        27.2370
_cell_measurement_theta_min        2.6020
_shelx_estimated_absorpt_T_max     0.992
_shelx_estimated_absorpt_T_min     0.960
_exptl_absorpt_coefficient_mu      0.082
_exptl_absorpt_correction_T_max    1.00000
_exptl_absorpt_correction_T_min    0.96353
_exptl_absorpt_correction_type     multi-scan
_exptl_absorpt_process_details
;
CrysAlisPro 1.171.40.67a (Rigaku Oxford Diffraction, 2019)
Empirical absorption correction using spherical harmonics,
 implemented in SCALE3 ABSPACK scaling algorithm.
;
_exptl_absorpt_special_details     ?
_exptl_crystal_colour              orange
_exptl_crystal_colour_primary      orange
_exptl_crystal_density_diffrn      1.225
_exptl_crystal_density_meas        ?
_exptl_crystal_density_method      ?
_exptl_crystal_description         plate
_exptl_crystal_F_000               496
_exptl_crystal_size_max            0.5
_exptl_crystal_size_mid            0.5
_exptl_crystal_size_min            0.1
_exptl_transmission_factor_max     ?
_exptl_transmission_factor_min     ?
_diffrn_reflns_av_R_equivalents    0.0226
_diffrn_reflns_av_unetI/netI       0.0179
_diffrn_reflns_Laue_measured_fraction_full  0.996
_diffrn_reflns_Laue_measured_fraction_max  0.914
_diffrn_reflns_limit_h_max         10
_diffrn_reflns_limit_h_min         -10
_diffrn_reflns_limit_k_max         6
_diffrn_reflns_limit_k_min         -6
_diffrn_reflns_limit_l_max         41
_diffrn_reflns_limit_l_min         -41
_diffrn_reflns_number              12647
_diffrn_reflns_point_group_measured_fraction_full  0.996
_diffrn_reflns_point_group_measured_fraction_max  0.914
_diffrn_reflns_theta_full          25.242
_diffrn_reflns_theta_max           27.562
_diffrn_reflns_theta_min           2.617
_diffrn_ambient_temperature        295
_diffrn_detector                   'CCD plate'
_diffrn_detector_area_resol_mean   16.0593
_diffrn_detector_type              EosS2
_diffrn_measured_fraction_theta_full  0.996
_diffrn_measured_fraction_theta_max  0.914
_diffrn_measurement_details
;
List of Runs (angles in degrees, time in seconds):

  # Type    Start    End  Width  t~exp~   \w     \q     \k     \f   Frames
--------------------------------------------------------------------------
  1  \w    -51.00  53.00   1.00   65.00    --   22.18 -57.00 -90.00  104
  2  \w    -55.00 104.00   1.00   65.00    --   22.18  19.00 -90.00  159
  3  \w   -111.00 -34.00   1.00   65.00    --  -23.36 178.00 -60.00   77
  4  \w     -9.00  96.00   1.00   65.00    --   22.18  57.00  30.00  105
  5  \w    -56.00  39.00   1.00   65.00    --   22.18 -38.00  90.00   95
  6  \w     35.00 110.00   1.00   65.00    --   22.18 178.00 -90.00   75
  7  \w    -20.00  27.00   1.00   65.00    --  -23.36 -99.00-120.00   47
  8  \w    -20.00  27.00   1.00   65.00    --  -23.36 -99.00  60.00   47
;
_diffrn_measurement_device         'four-circle diffractometer'
_diffrn_measurement_device_type    'New Xcalibur, EosS2'
_diffrn_measurement_method         '\w scans'
_diffrn_orient_matrix_type        
 'CrysAlisPro convention (1999,Acta A55,543-557)'
_diffrn_orient_matrix_UB_11        0.0241610000
_diffrn_orient_matrix_UB_12        0.0864585000
_diffrn_orient_matrix_UB_13        -0.0158531000
_diffrn_orient_matrix_UB_21        0.0830713000
_diffrn_orient_matrix_UB_22        0.0122962000
_diffrn_orient_matrix_UB_23        0.0100442000
_diffrn_orient_matrix_UB_31        0.0264577000
_diffrn_orient_matrix_UB_32        -0.1175147000
_diffrn_orient_matrix_UB_33        -0.0106094000
_diffrn_radiation_monochromator    graphite
_diffrn_radiation_probe            x-ray
_diffrn_radiation_type             MoK\a
_diffrn_radiation_wavelength       0.71073
_diffrn_source                     'fine-focus sealed X-ray tube'
_diffrn_source_type                'Enhance (Mo) X-ray Source'
_diffrn_special_details            ?
_reflns_Friedel_coverage           0.000
_reflns_Friedel_fraction_full      .
_reflns_Friedel_fraction_max       .
_reflns_number_gt                  2210
_reflns_number_total               2655
_reflns_odcompleteness_completeness  99.61
_reflns_odcompleteness_iscentric   1
_reflns_odcompleteness_theta       25.30
_reflns_special_details
;
 Reflections were merged by SHELXL according to the crystal
 class for the calculation of statistics and refinement.
 
 _reflns_Friedel_fraction is defined as the number of unique
 Friedel pairs measured divided by the number that would be
 possible theoretically, ignoring centric projections and
 systematic absences.
;
_reflns_threshold_expression       'I > 2\s(I)'
_computing_cell_refinement         'CrysAlisPro 1.171.40.67a (Rigaku OD, 2019)'
_computing_data_collection         'CrysAlisPro 1.171.40.67a (Rigaku OD, 2019)'
_computing_data_reduction          'CrysAlisPro 1.171.40.67a (Rigaku OD, 2019)'
_computing_molecular_graphics      'Olex2 (Dolomanov et al., 2009)'
_computing_publication_material    'Olex2 (Dolomanov et al., 2009)'
_computing_structure_refinement    'ShelXL (Sheldrick, 2015)'
_computing_structure_solution      'ShelXT (Sheldrick, 2015)'
_refine_diff_density_max           0.165
_refine_diff_density_min           -0.165
_refine_diff_density_rms           0.031
_refine_ls_extinction_coef         0.015(4)
_refine_ls_extinction_expression  
 'Fc^*^=kFc[1+0.001xFc^2^\l^3^/sin(2\q)]^-1/4^'
_refine_ls_extinction_method       'SHELXL-2018/3 (Sheldrick 2018)'
_refine_ls_goodness_of_fit_ref     1.096
_refine_ls_hydrogen_treatment      constr
_refine_ls_matrix_type             full
_refine_ls_number_parameters       156
_refine_ls_number_reflns           2655
_refine_ls_number_restraints       0
_refine_ls_R_factor_all            0.0565
_refine_ls_R_factor_gt             0.0463
_refine_ls_restrained_S_all        1.096
_refine_ls_shift/su_max            0.001
_refine_ls_shift/su_mean           0.000
_refine_ls_structure_factor_coef   Fsqd
_refine_ls_weighting_details      
 'w=1/[\s^2^(Fo^2^)+(0.0471P)^2^+0.3826P] where P=(Fo^2^+2Fc^2^)/3'
_refine_ls_weighting_scheme        calc
_refine_ls_wR_factor_gt            0.1128
_refine_ls_wR_factor_ref           0.1182
_refine_special_details            ?
_olex2_refinement_description
;
1. Fixed Uiso
 At 1.2 times of:
  All C(H) groups, All C(H,H) groups
 At 1.5 times of:
  All C(H,H,H) groups
2.a Secondary CH2 refined with riding coordinates:
 C1(H1A,H1B), C2(H2A,H2B), C3(H3A,H3B), C4(H4A,H4B), C5(H5A,H5B), C6(H6A,H6B)
2.b Aromatic/amide H refined with riding coordinates:
 C13(H13), C12(H12)
2.c Idealised Me refined as rotating group:
 C7(H7A,H7B,H7C)
;
_atom_sites_solution_hydrogens     geom
_atom_sites_solution_primary       dual
_atom_sites_solution_secondary     ?
loop_
  _atom_site_label
  _atom_site_type_symbol
  _atom_site_fract_x
  _atom_site_fract_y
  _atom_site_fract_z
  _atom_site_U_iso_or_equiv
  _atom_site_adp_type
  _atom_site_occupancy
  _atom_site_site_symmetry_order
  _atom_site_calc_flag
  _atom_site_refinement_flags_posn
  _atom_site_refinement_flags_adp
  _atom_site_refinement_flags_occupancy
  _atom_site_disorder_assembly
  _atom_site_disorder_group
 O2 O 0.03114(13) 0.6899(2) 0.54437(3) 0.0465(3) Uani 1 1 d . . . . .
 O1 O 0.37380(14) -0.0022(2) 0.59588(3) 0.0523(3) Uani 1 1 d . . . . .
 N1 N 0.20307(14) 0.3454(2) 0.57063(3) 0.0357(3) Uani 1 1 d . . . . .
 C11 C 0.44087(16) 0.4699(3) 0.51430(4) 0.0284(3) Uani 1 1 d . . . . .
 C10 C 0.47941(17) 0.2620(3) 0.54349(4) 0.0313(3) Uani 1 1 d . . . . .
 C14 C 0.71415(16) 0.3827(3) 0.48717(4) 0.0304(3) Uani 1 1 d . . . . .
 C8 C 0.16254(17) 0.5593(3) 0.54333(4) 0.0339(3) Uani 1 1 d . . . . .
 C9 C 0.35217(18) 0.1889(3) 0.57220(4) 0.0359(3) Uani 1 1 d . . . . .
 C13 C 0.74964(17) 0.1830(3) 0.51624(4) 0.0355(3) Uani 1 1 d . . . . .
 H13 H 0.852280 0.087216 0.517159 0.043 Uiso 1 1 calc R . . . .
 C12 C 0.63202(18) 0.1227(3) 0.54455(4) 0.0364(3) Uani 1 1 d . . . . .
 H12 H 0.657400 -0.012364 0.564163 0.044 Uiso 1 1 calc R . . . .
 C1 C 0.08233(19) 0.2779(3) 0.60094(4) 0.0412(4) Uani 1 1 d . . . . .
 H1A H 0.072634 0.078872 0.602993 0.049 Uiso 1 1 calc R . . . .
 H1B H -0.029294 0.350227 0.591717 0.049 Uiso 1 1 calc R . . . .
 C2 C 0.1369(2) 0.3954(4) 0.64269(4) 0.0459(4) Uani 1 1 d . . . . .
 H2A H 0.254850 0.346295 0.650339 0.055 Uiso 1 1 calc R . . . .
 H2B H 0.129050 0.595143 0.641775 0.055 Uiso 1 1 calc R . . . .
 C3 C 0.0255(2) 0.2853(4) 0.67425(5) 0.0479(4) Uani 1 1 d . . . . .
 H3A H 0.034761 0.085586 0.674915 0.057 Uiso 1 1 calc R . . . .
 H3B H -0.092263 0.331016 0.665860 0.057 Uiso 1 1 calc R . . . .
 C4 C 0.0696(2) 0.3957(4) 0.71689(5) 0.0483(4) Uani 1 1 d . . . . .
 H4A H 0.188698 0.357200 0.724941 0.058 Uiso 1 1 calc R . . . .
 H4B H 0.055003 0.594537 0.716604 0.058 Uiso 1 1 calc R . . . .
 C5 C -0.0380(2) 0.2731(4) 0.74813(5) 0.0501(4) Uani 1 1 d . . . . .
 H5A H -0.021767 0.074549 0.748563 0.060 Uiso 1 1 calc R . . . .
 H5B H -0.157109 0.308243 0.739606 0.060 Uiso 1 1 calc R . . . .
 C6 C 0.0004(2) 0.3825(4) 0.79086(5) 0.0571(5) Uani 1 1 d . . . . .
 H6A H -0.015394 0.581164 0.790593 0.069 Uiso 1 1 calc R . . . .
 H6B H 0.118962 0.345604 0.799685 0.069 Uiso 1 1 calc R . . . .
 C7 C -0.1108(3) 0.2568(5) 0.82113(5) 0.0721(6) Uani 1 1 d . . . . .
 H7A H -0.228524 0.289981 0.812404 0.108 Uiso 1 1 calc GR . . . .
 H7B H -0.083712 0.339024 0.847349 0.108 Uiso 1 1 calc GR . . . .
 H7C H -0.090592 0.061464 0.822843 0.108 Uiso 1 1 calc GR . . . .

loop_
  _atom_site_aniso_label
  _atom_site_aniso_U_11
  _atom_site_aniso_U_22
  _atom_site_aniso_U_33
  _atom_site_aniso_U_23
  _atom_site_aniso_U_13
  _atom_site_aniso_U_12
 O2 0.0388(6) 0.0486(7) 0.0531(7) 0.0021(5) 0.0097(5) 0.0085(5)
 O1 0.0585(7) 0.0523(7) 0.0474(6) 0.0203(5) 0.0113(5) 0.0070(6)
 N1 0.0370(6) 0.0385(7) 0.0322(6) 0.0010(5) 0.0068(5) -0.0005(5)
 C11 0.0308(7) 0.0252(6) 0.0286(6) -0.0021(5) -0.0014(5) -0.0009(5)
 C10 0.0354(7) 0.0283(7) 0.0299(6) 0.0003(5) 0.0003(5) -0.0003(5)
 C14 0.0314(7) 0.0278(7) 0.0314(6) -0.0023(5) -0.0006(5) 0.0004(5)
 C8 0.0336(7) 0.0329(7) 0.0347(7) -0.0044(6) 0.0005(5) -0.0007(6)
 C9 0.0420(8) 0.0346(7) 0.0306(7) 0.0021(6) 0.0008(6) -0.0005(6)
 C13 0.0322(7) 0.0337(7) 0.0399(7) 0.0007(6) -0.0010(6) 0.0061(6)
 C12 0.0411(8) 0.0328(7) 0.0343(7) 0.0066(6) -0.0023(6) 0.0041(6)
 C1 0.0408(8) 0.0451(9) 0.0390(8) 0.0010(7) 0.0107(6) -0.0043(7)
 C2 0.0532(9) 0.0462(9) 0.0392(8) -0.0025(7) 0.0095(7) -0.0056(7)
 C3 0.0534(9) 0.0512(10) 0.0407(8) -0.0022(7) 0.0131(7) -0.0004(8)
 C4 0.0543(9) 0.0494(9) 0.0420(9) -0.0027(7) 0.0098(7) 0.0010(8)
 C5 0.0556(10) 0.0559(10) 0.0397(9) -0.0038(7) 0.0093(7) 0.0007(8)
 C6 0.0602(11) 0.0694(12) 0.0420(9) -0.0074(8) 0.0066(8) -0.0023(9)
 C7 0.0738(13) 0.1054(17) 0.0382(9) -0.0085(10) 0.0107(9) -0.0098(12)

_geom_special_details
;
 All esds (except the esd in the dihedral angle between two l.s. planes)
 are estimated using the full covariance matrix.  The cell esds are taken
 into account individually in the estimation of esds in distances, angles
 and torsion angles; correlations between esds in cell parameters are only
 used when they are defined by crystal symmetry.  An approximate (isotropic)
 treatment of cell esds is used for estimating esds involving l.s. planes.
;
loop_
  _geom_bond_atom_site_label_1
  _geom_bond_atom_site_label_2
  _geom_bond_distance
  _geom_bond_site_symmetry_2
  _geom_bond_publ_flag
 O2 C8 1.2157(16) . ?
 O1 C9 1.2140(17) . ?
 N1 C8 1.3920(18) . ?
 N1 C9 1.3946(18) . ?
 N1 C1 1.4763(17) . ?
 C11 C11 1.413(3) 3_666 ?
 C11 C10 1.4089(18) . ?
 C11 C14 1.4110(18) 3_666 ?
 C10 C9 1.4813(19) . ?
 C10 C12 1.3757(19) . ?
 C14 C8 1.4856(19) 3_666 ?
 C14 C13 1.3743(19) . ?
 C13 H13 0.9300 . ?
 C13 C12 1.403(2) . ?
 C12 H12 0.9300 . ?
 C1 H1A 0.9700 . ?
 C1 H1B 0.9700 . ?
 C1 C2 1.518(2) . ?
 C2 H2A 0.9700 . ?
 C2 H2B 0.9700 . ?
 C2 C3 1.516(2) . ?
 C3 H3A 0.9700 . ?
 C3 H3B 0.9700 . ?
 C3 C4 1.518(2) . ?
 C4 H4A 0.9700 . ?
 C4 H4B 0.9700 . ?
 C4 C5 1.513(2) . ?
 C5 H5A 0.9700 . ?
 C5 H5B 0.9700 . ?
 C5 C6 1.513(2) . ?
 C6 H6A 0.9700 . ?
 C6 H6B 0.9700 . ?
 C6 C7 1.513(3) . ?
 C7 H7A 0.9600 . ?
 C7 H7B 0.9600 . ?
 C7 H7C 0.9600 . ?

loop_
  _geom_angle_atom_site_label_1
  _geom_angle_atom_site_label_2
  _geom_angle_atom_site_label_3
  _geom_angle
  _geom_angle_site_symmetry_1
  _geom_angle_site_symmetry_3
  _geom_angle_publ_flag
 C8 N1 C9 124.98(11) . . ?
 C8 N1 C1 118.63(12) . . ?
 C9 N1 C1 116.38(12) . . ?
 C10 C11 C11 119.31(15) . 3_666 ?
 C10 C11 C14 121.26(12) . 3_666 ?
 C14 C11 C11 119.43(15) 3_666 3_666 ?
 C11 C10 C9 119.45(12) . . ?
 C12 C10 C11 120.21(12) . . ?
 C12 C10 C9 120.31(12) . . ?
 C11 C14 C8 119.73(12) 3_666 3_666 ?
 C13 C14 C11 120.15(12) . 3_666 ?
 C13 C14 C8 120.12(12) . 3_666 ?
 O2 C8 N1 121.09(13) . . ?
 O2 C8 C14 121.94(13) . 3_666 ?
 N1 C8 C14 116.96(12) . 3_666 ?
 O1 C9 N1 120.57(13) . . ?
 O1 C9 C10 122.01(13) . . ?
 N1 C9 C10 117.41(12) . . ?
 C14 C13 H13 119.8 . . ?
 C14 C13 C12 120.42(12) . . ?
 C12 C13 H13 119.8 . . ?
 C10 C12 C13 120.46(13) . . ?
 C10 C12 H12 119.8 . . ?
 C13 C12 H12 119.8 . . ?
 N1 C1 H1A 109.1 . . ?
 N1 C1 H1B 109.1 . . ?
 N1 C1 C2 112.65(12) . . ?
 H1A C1 H1B 107.8 . . ?
 C2 C1 H1A 109.1 . . ?
 C2 C1 H1B 109.1 . . ?
 C1 C2 H2A 109.4 . . ?
 C1 C2 H2B 109.4 . . ?
 H2A C2 H2B 108.0 . . ?
 C3 C2 C1 110.95(13) . . ?
 C3 C2 H2A 109.5 . . ?
 C3 C2 H2B 109.5 . . ?
 C2 C3 H3A 108.6 . . ?
 C2 C3 H3B 108.6 . . ?
 C2 C3 C4 114.50(14) . . ?
 H3A C3 H3B 107.6 . . ?
 C4 C3 H3A 108.6 . . ?
 C4 C3 H3B 108.6 . . ?
 C3 C4 H4A 108.9 . . ?
 C3 C4 H4B 108.9 . . ?
 H4A C4 H4B 107.7 . . ?
 C5 C4 C3 113.47(14) . . ?
 C5 C4 H4A 108.9 . . ?
 C5 C4 H4B 108.9 . . ?
 C4 C5 H5A 108.6 . . ?
 C4 C5 H5B 108.6 . . ?
 C4 C5 C6 114.86(15) . . ?
 H5A C5 H5B 107.5 . . ?
 C6 C5 H5A 108.6 . . ?
 C6 C5 H5B 108.6 . . ?
 C5 C6 H6A 108.9 . . ?
 C5 C6 H6B 108.9 . . ?
 C5 C6 C7 113.28(16) . . ?
 H6A C6 H6B 107.7 . . ?
 C7 C6 H6A 108.9 . . ?
 C7 C6 H6B 108.9 . . ?
 C6 C7 H7A 109.5 . . ?
 C6 C7 H7B 109.5 . . ?
 C6 C7 H7C 109.5 . . ?
 H7A C7 H7B 109.5 . . ?
 H7A C7 H7C 109.5 . . ?
 H7B C7 H7C 109.5 . . ?

loop_
  _refln_index_h
  _refln_index_k
  _refln_index_l
  _refln_F_squared_meas
  _refln_F_squared_sigma
  _refln_scale_group_code
 0 0 -3 417.69 77.4126 1
 0 0 3 123.329 73.762 1
 0 0 -5 51.5243 68.8343 3
 0 0 -5 192.373 58.0239 5
 0 0 5 725.289 115.74 5
 0 0 -5 36.8147 95.2885 2
 0 0 -5 798.557 135.865 1
 0 0 -6 12122.2 293.685 2
 0 0 -6 11763.2 248.522 3
 0 0 -6 11796.8 263.282 5
 0 0 6 11971.4 254.289 5
 0 0 6 11556.5 336.217 4
 0 0 -6 12123.6 349.511 1
 0 0 -7 312.881 93.7512 5
 0 0 7 96.6804 91.0511 5
 0 0 -7 675.071 142.126 2
 0 0 -7 549.129 162.197 1
 0 0 -7 196.4 79.833 3
 0 0 7 68.1969 108.625 4
 0 0 -8 341501 2099.35 1
 0 0 8 339617 2038.66 4
 0 0 -8 334856 1785.88 2
 0 0 9 335.1 125.929 5
 0 0 -9 375.758 134.007 3
 0 0 -9 319.102 185.303 1
 0 0 -9 425.806 160.564 2
 0 0 -10 26068.2 568.851 2
 0 0 10 27949.4 498.441 5
 0 0 -10 28302.2 493.329 3
 0 0 10 25837.8 643.586 4
 0 0 -10 28092.8 669.815 1
 0 0 11 -15.6668 121.726 4
 0 0 -11 38.092 73.8694 3
 0 0 11 118.349 76.4553 5
 0 0 -11 120.045 114.361 2
 0 0 -11 108.612 114.312 1
 0 0 -12 4846.82 271.947 2
 0 0 12 4294.53 225.417 5
 0 0 -12 4697.54 229.453 3
 0 0 12 4432.12 302.858 4
 0 0 -12 4566.5 305.234 1
 0 0 -13 295.465 113.755 3
 0 0 13 203.499 159.402 4
 0 0 13 435.754 125.405 5
 0 0 -13 139.773 185.366 1
 0 0 -14 71280.6 1097.66 2
 0 0 -14 71411 931.537 3
 0 0 14 71265.7 947.568 5
 0 0 14 72523 1262.6 4
 0 0 -14 69774.8 1276.5 1
 0 0 15 574.656 165.941 5
 0 0 15 1236.01 264.994 4
 0 0 -15 593.259 156.339 3
 0 0 -15 665.208 265.783 1
 0 0 -15 823.845 213.956 2
 0 0 -16 56620.8 1074.97 2
 0 0 16 59591.4 916.128 5
 0 0 -16 59901.7 900.566 3
 0 0 16 57944.2 1230.33 4
 0 0 -16 59015.9 1255.36 1
 0 0 -17 386.247 129.968 3
 0 0 17 1283.26 254.073 4
 0 0 17 578.48 146.923 5
 0 0 -17 482.373 174.914 2
 0 0 -17 554.253 199.819 1
 0 0 -18 3357.56 294.519 2
 0 0 18 3171.52 237.064 5
 0 0 -18 3328.7 236.266 3
 0 0 18 3602.95 352.616 4
 0 0 -18 3016.47 341.405 1
 0 0 -19 647.821 162.626 3
 0 0 19 1053.23 279.857 4
 0 0 19 804.968 169.292 5
 0 0 -19 836.486 239.982 2
 0 0 -19 472.451 262.532 1
 0 0 -20 56514.3 1187.31 2
 0 0 -20 56909.8 1002.24 3
 0 0 20 57552.1 1005.16 5
 0 0 20 58375.5 1399.31 4
 0 0 -20 57175.9 1402.63 1
 0 0 21 1328.8 223.11 5
 0 0 21 1431.31 317.227 4
 0 0 -21 1242.12 224.534 3
 0 0 -21 1898.89 378.506 1
 0 0 -21 1660.07 296.022 2
 0 0 -22 41503.7 1078.42 2
 0 0 22 41517.6 896.173 5
 0 0 -22 42355.9 903.584 3
 0 0 22 42756.8 1263.01 4
 0 0 -22 41149.8 1265.53 1
 0 0 -23 1037.84 194.873 3
 0 0 23 1039 310.855 4
 0 0 23 950.365 180.567 5
 0 0 -23 667.017 233.102 2
 0 0 -23 893.58 298.509 1
 0 0 -24 14668.9 668.982 2
 0 0 -24 14020.1 543.504 3
 0 0 24 13411.1 538.809 5
 0 0 24 14115.7 777.595 4
 0 0 -24 15165.4 805.317 1
 0 0 25 1686.85 263.172 5
 0 0 25 1969.9 385.438 4
 0 0 -25 1714.67 259.26 3
 0 0 -25 1613.17 379.877 1
 0 0 -25 2289.05 356.637 2
 0 0 26 72883.4 1284.09 5
 0 0 26 73584.6 1821.75 4
 0 0 -26 72807.9 1550.66 2
 0 0 -26 72926.3 1839.74 1
 0 0 27 3407.07 514.785 4
 0 0 -27 3892.06 473.402 2
 0 0 -27 3595.79 562.088 1
 0 0 28 79359.8 1979.1 4
 0 0 -28 80520.8 1699.8 2
 0 0 -28 79510.7 2034.13 1
 0 0 -29 2710.2 403.242 2
 0 0 29 3085.53 491.84 4
 0 0 -29 3345.37 553.28 1
 0 0 30 34803.8 1389.72 4
 0 0 -30 35873 1203.21 2
 0 0 -30 36733.8 1431.47 1
 0 0 -31 3118.87 457.77 2
 0 0 31 2129.86 471.178 4
 0 0 -31 2674.54 502.551 1
 0 0 32 69599.4 2024.22 4
 0 0 -32 68244.2 1717.89 2
 0 0 -32 68607.2 2032.71 1
 0 0 33 6609.24 803.203 4
 0 0 -33 6929.24 672.651 2
 0 0 -33 8343.45 899.279 1
 0 0 34 106693 2628.03 4
 0 0 -34 101811 2584.74 1
 0 0 35 12439.2 1038.52 4
 0 0 -35 10771.2 1010.04 1
 0 0 36 121599 2908.86 4
 0 0 -36 126264 2972.36 1
 0 0 37 5844.89 770.023 4
 0 0 -37 5627.99 770.274 1
 0 0 38 45182.4 1847.99 4
 0 0 -38 41284.1 1792.22 1
 0 0 39 1659.96 534.683 4
 0 0 -39 2726.08 606.176 1
 0 0 40 1680.7 438.258 4
 0 0 -40 1949.41 518.588 1
 0 1 0 110.602 87.671 7
 0 -1 0 174.896 105.758 6
 0 -1 0 181.88 87.4857 5
 0 1 0 82.2836 66.0403 4
 0 1 0 74.4595 81.3301 2
 0 1 -1 159326 1184.79 7
 0 1 1 156554 1220.71 7
 0 -1 -1 156130 1238.43 6
 0 -1 -1 157251 1188.7 5
 0 -1 1 156069 1263.14 5
 0 -1 1 157211 1283.38 6
 0 1 -1 159668 1195.17 2
 0 1 1 157758 1086.21 2
 0 -1 1 159159 938.737 4
 0 1 -1 159808 923.247 4
 0 -1 -1 158533 857.036 1
 0 1 1 161366 878.471 1
 0 1 2 532320 1914.51 2
 0 -1 -2 535908 2310.07 6
 0 -1 2 540352 2391.06 6
 0 1 2 538496 2308.4 7
 0 -1 3 63384.6 860.517 5
 0 -1 -3 63739.2 810.209 6
 0 -1 3 63007.4 848.201 6
 0 -1 -3 64855.4 705.645 1
 0 1 -3 64634 849.593 2
 0 -1 -3 63078.5 646.162 2
 0 1 3 64375.7 631.027 2
 0 1 -3 64250.7 606.558 4
 0 -1 3 63220 609.248 4
 0 1 3 64099.6 833.354 7
 0 1 -4 337628 2019.72 2
 0 -1 -4 334932 1463.56 2
 0 1 4 340688 1423.03 2
 0 1 4 342635 1978.93 7
 0 -1 4 342323 1487.46 4
 0 -1 4 335576 2036.94 5
 0 1 -5 263845 1275.3 1
 0 -1 5 262496 1293.31 1
 0 1 5 263557 1808.65 7
 0 -1 -5 259337 1689.61 6
 0 -1 5 258801 1842.73 5
 0 1 -5 262723 1846.27 2
 0 1 5 264604 1227.29 2
 0 -1 5 263075 1412.7 4
 0 -1 -5 260771 1738.45 3
 0 1 6 1004.36 93.4987 2
 0 -1 -6 810.319 88.7682 2
 0 1 -6 1023.11 150.823 2
 0 1 -6 1057.22 114.855 1
 0 -1 -6 1214.92 163.842 1
 0 1 6 1059.28 165.81 7
 0 -1 -6 1090.53 150.652 6
 0 -1 6 1072.39 162.809 5
 0 -1 6 1195.85 123.606 4
 0 -1 -6 1025.36 138.906 3
 0 -1 -7 178125 1573.08 1
 0 -1 -7 179099 1490.32 3
 0 -1 -7 172794 1466.49 6
 0 1 7 179766 1047.9 2
 0 -1 -7 177771 1067.37 2
 0 1 -7 175425 1637.64 2
 0 -1 7 173593 1607.28 5
 0 -1 7 177454 1338.38 4
 0 1 -7 175764 1283.1 1
 0 -1 -8 32571.5 659.19 3
 0 1 8 32302.9 478.879 2
 0 1 -8 32190.5 741.887 2
 0 -1 -8 31880.9 717.184 1
 0 -1 8 32816.5 717.867 5
 0 -1 8 31652.2 615.832 4
 0 1 -8 32543.5 594.643 1
 0 1 -9 21007.3 521.651 1
 0 1 9 22048.2 509.733 8
 0 1 9 21715.3 412.203 2
 0 1 -9 22069.6 632.787 2
 0 -1 -9 21772.5 621.958 1
 0 -1 9 21901.8 607.304 5
 0 -1 9 21072.5 533.864 4
 0 -1 -9 21888.7 554.285 3
 0 1 -10 16458.9 491.298 1
 0 1 10 15533.7 435.217 8
 0 1 -10 16903.4 596.484 2
 0 1 10 15707.2 372.109 2
 0 -1 -10 16701 574.283 1
 0 -1 10 15415.9 535.217 5
 0 -1 10 15290.3 485.773 4
 0 -1 -10 16407.8 486.343 3
 0 1 -11 161599 1613.51 1
 0 1 11 161503 1426.39 8
 0 1 -11 160775 1810.78 2
 0 -1 -11 161694 1838.21 1
 0 -1 11 162817 1714.58 5
 0 -1 11 160566 1620.42 4
 0 -1 -11 163911 1560.14 3
 0 1 -12 48805.3 938.739 1
 0 1 12 48353.3 796.379 8
 0 1 -12 50112.9 1038.01 2
 0 -1 -12 48290.1 1057.26 1
 0 -1 12 48277 966.323 5
 0 -1 12 47855.3 931.88 4
 0 -1 -12 47901.7 873.098 3
 0 1 -13 44083.1 938.131 1
 0 1 13 43230.5 772.33 8
 0 1 -13 45752 1021.89 2
 0 -1 -13 42476.6 1028.62 1
 0 -1 13 44138.8 938.383 5
 0 1 13 44387.8 587.571 5
 0 -1 13 42607.1 920.341 4
 0 -1 -13 43547.3 851.415 3
 0 1 -14 106665 1501.07 1
 0 1 14 107810 1242.33 8
 0 1 -14 106522 1593.75 2
 0 -1 -14 105616 1659.5 1
 0 -1 14 108469 1495.88 5
 0 1 14 106676 947.173 5
 0 -1 14 108435 1501.2 4
 0 -1 -14 109656 1363.35 3
 0 1 -15 22685.2 729.383 1
 0 1 15 21503.6 571.152 8
 0 1 -15 22093.3 767.344 2
 0 -1 -15 21785 791.089 1
 0 -1 15 22107.1 704.635 5
 0 1 15 22143.2 434.854 5
 0 -1 15 21695.5 707.42 4
 0 -1 -15 22149.6 637.505 3
 0 1 -16 4619.56 364.862 1
 0 1 16 4684.28 286.695 8
 0 1 -16 4502.78 384.867 2
 0 -1 -16 4160.28 388.91 1
 0 -1 16 4580.6 335.904 5
 0 1 16 4482.91 207.556 5
 0 -1 16 4734.63 365.133 4
 0 -1 -16 4378.34 303.084 3
 0 1 -17 13528.2 616.054 1
 0 1 17 13749.9 481.768 8
 0 -1 -17 13242.6 463.95 2
 0 1 -17 13216.2 618.218 2
 0 -1 -17 14050.9 668.97 1
 0 1 17 13482.5 367.058 5
 0 -1 17 13061 565.25 5
 0 -1 17 13722.6 606.065 4
 0 -1 -17 13197 516.146 3
 0 1 -18 23334.5 830.006 1
 0 1 18 23847.6 652.567 8
 0 -1 -18 22269.7 629.017 2
 0 1 -18 22639.1 821.375 2
 0 -1 -18 23136.7 885.811 1
 0 -1 18 23507.1 754.844 5
 0 1 18 24350.2 502.47 5
 0 -1 18 22347.7 801.65 4
 0 -1 -18 23226.4 686.538 3
 0 1 -19 6439.08 458.487 1
 0 1 19 6590.86 359.896 8
 0 1 -19 6978.43 474.363 2
 0 -1 -19 5952.57 349.48 2
 0 -1 -19 6075.87 492.395 1
 0 1 19 6104.18 257.602 5
 0 -1 19 6800.79 429.109 5
 0 -1 19 5790.27 437.545 4
 0 -1 -19 6776.53 389.825 3
 0 1 -20 10482.8 595.269 1
 0 1 20 12064.4 504.587 8
 0 1 -20 10892.5 604.999 2
 0 -1 -20 10881.7 474.505 2
 0 -1 -20 11139 493.884 3
 0 -1 20 10530.9 539.826 5
 0 1 20 10505.9 349.738 5
 0 -1 20 10537.2 597.877 4
 0 1 20 10037.5 619.06 4
 0 -1 -20 11480.7 672.119 1
 0 -1 -21 1923.74 221.24 2
 0 1 21 1809.3 163.159 5
 0 -1 21 1953.54 263.882 5
 0 -1 21 2126.95 310.554 4
 0 1 21 1997.67 314.552 4
 0 -1 -21 1863.02 222.338 3
 0 -1 -21 1755.57 329.786 1
 0 1 -21 2004.87 279.661 1
 0 1 -21 2360.83 315.704 2
 0 1 22 579.062 112.298 5
 0 -1 22 703.434 187.511 5
 0 1 22 665.953 243.883 4
 0 -1 22 894.096 244.273 4
 0 -1 -22 755.437 172.45 3
 0 -1 -22 706.626 172.614 2
 0 1 -22 656.498 189.13 2
 0 -1 -22 650.444 243.321 1
 0 1 -22 648.397 197.673 1
 0 1 -23 532.538 218.549 1
 0 -1 -23 920.172 282.141 1
 0 1 -23 995.113 185.491 3
 0 -1 -23 828.571 179.065 3
 0 1 23 355.692 193.077 4
 0 -1 23 944.611 212.42 5
 0 -1 23 817.166 242.716 4
 0 -1 -23 811.936 168.302 2
 0 1 -23 1100.85 247.401 2
 0 -1 -24 4243.9 471.896 1
 0 1 -24 3990.8 422.535 2
 0 -1 -24 4337.53 338.36 2
 0 -1 24 4584.53 383.556 5
 0 -1 -24 3984.74 322.459 3
 0 1 -24 4123.62 319.577 3
 0 -1 24 4862.54 465.256 4
 0 1 24 4149.32 449.705 4
 0 1 -24 4243 435.036 1
 0 1 -25 1420.38 318.718 1
 0 -1 -25 1444.01 375.441 1
 0 1 25 1405.4 329.261 4
 0 1 -25 1287.4 214.164 3
 0 -1 -25 1339.08 237.962 3
 0 -1 25 1420.85 269.322 5
 0 -1 25 1493.33 318.302 4
 0 1 -25 1494.32 295.523 2
 0 -1 -25 1381.31 241.688 2
 0 -1 -26 21995.3 763.109 3
 0 -1 26 21354.3 834.831 5
 0 -1 -26 22202.9 1052.27 1
 0 -1 26 21210.1 978.031 4
 0 1 26 21380.4 1018.31 4
 0 1 -26 20373.3 940.825 1
 0 -1 -26 21337.3 765.125 2
 0 1 -26 20687.8 928.993 2
 0 -1 27 13909.4 700.403 5
 0 1 -27 12087.6 740.56 2
 0 1 27 14139.8 876.601 4
 0 -1 27 14479.3 848.026 4
 0 -1 -27 14069.9 901.173 1
 0 1 -27 12740.7 771.5 1
 0 1 28 3945.24 519.876 4
 0 -1 28 3870.07 380.904 5
 0 1 -28 3206.98 424.337 1
 0 -1 28 4287.72 515.767 4
 0 -1 -28 3697.96 523.444 1
 0 1 -28 2972.08 400.436 2
 0 -1 29 2757.89 358.553 5
 0 1 -29 3282.4 450.9 2
 0 1 -29 2512.45 421.022 1
 0 -1 -29 3667.64 546.286 1
 0 -1 29 2937.27 455.693 4
 0 1 29 2850.74 495.64 4
 0 1 -30 13358.8 820.886 2
 0 1 -30 12490.9 824.652 1
 0 -1 -30 13243.3 914.632 1
 0 -1 30 12888 842.261 4
 0 1 30 11447.4 837.375 4
 0 1 -31 15455.7 891.68 2
 0 -1 -31 15254.4 1001.25 1
 0 1 -31 16123 957.624 1
 0 -1 31 14587.2 913.1 4
 0 1 31 14576.8 955.981 4
 0 1 -32 15753 920.882 2
 0 -1 -32 16549 1055.82 1
 0 1 -32 16169.7 989.83 1
 0 1 32 16811.5 1041.58 4
 0 -1 32 16759.5 1002.52 4
 0 1 -33 14451.6 897.577 2
 0 1 33 13721.8 971.915 4
 0 -1 33 13443.9 905.421 4
 0 1 -33 14829.4 965.699 1
 0 -1 -33 15398.3 1027.19 1
 0 1 34 807.968 371.29 4
 0 -1 34 920.329 376.398 4
 0 1 -34 678.743 309.019 2
 0 1 -34 553.888 285.665 1
 0 -1 -34 801.314 346.581 1
 0 1 35 2531.12 485.432 4
 0 -1 -35 2471.29 459.615 1
 0 1 -35 2417.33 462.243 1
 0 1 -35 2265.96 410.506 2
 0 -1 35 2305.98 442.48 4
 0 1 -36 7185.3 689.394 2
 0 -1 36 7565.69 747.362 4
 0 1 36 6350.12 719.87 4
 0 1 -36 7794.55 775.348 1
 0 -1 -36 8207.5 816.474 1
 0 1 37 1447.1 443.039 4
 0 1 -37 1481.25 402.112 2
 0 -1 37 1064.07 378.127 4
 0 -1 -37 2045.95 515.55 1
 0 1 -37 1661.07 423.885 1
 0 1 38 5646.34 734.331 4
 0 -1 38 6489.19 734.692 4
 0 1 -38 6522.06 743.268 1
 0 -1 -38 5805.15 735.574 1
 0 1 -38 6095.6 658.727 2
 0 1 -39 14349.3 1074.87 1
 0 -1 -39 11746.9 1016.94 1
 0 1 39 13053.5 1086.33 4
 0 -1 39 12335.8 1001.92 4
 0 1 -40 21729.3 1328.52 1
 0 -1 40 24234.2 1372.6 4
 0 -1 41 1014.56 442.801 4
 0 1 -41 758.626 419.336 1
 0 -2 0 229597 2166.03 6
 0 -2 0 230587 2123.59 5
 0 -2 0 228239 1245.92 1
 0 2 0 234874 2087.46 7
 0 2 0 234557 1974.36 2
 0 -2 1 162762 1817.52 5
 0 -2 -1 164356 1815.77 6
 0 -2 -1 161730 1743.4 5
 0 -2 1 164129 1832.93 6
 0 -2 1 162344 950.372 1
 0 -2 -1 161285 1151.71 1
 0 2 1 162786 1764.95 7
 0 2 -1 167279 1756.64 7
 0 2 -1 164197 1694.29 2
 0 2 1 162162 1614.21 2
 0 -2 2 4702.18 345.973 6
 0 -2 -2 4183.77 322.664 6
 0 -2 2 4977.77 344.931 5
 0 -2 -2 4175.11 212.859 1
 0 -2 2 4753.53 156.075 1
 0 2 2 4848.45 319.849 7
 0 2 2 4647.49 279.68 2
 0 2 -2 4926.22 317.893 2
 0 -2 3 147023 1794.39 6
 0 -2 3 149913 1817.55 5
 0 -2 -3 149882 1741.87 6
 0 2 -3 150892 1712.98 2
 0 2 3 153302 1499.24 2
 0 -2 3 153487 840.362 1
 0 -2 -3 152761 1290.25 1
 0 2 3 151007 1739.15 7
 0 2 4 10170.6 477.568 7
 0 -2 4 10613.7 504.362 5
 0 -2 4 9936.75 498.632 6
 0 -2 -4 10009 466.436 6
 0 2 -4 10862.8 483.339 2
 0 2 4 10191.5 382.902 2
 0 -2 4 9757.48 337.032 4
 0 -2 -4 10676.1 375.488 1
 0 -2 4 9885.69 215.766 1
 0 2 5 173345 1936.02 7
 0 -2 5 169567 1962.55 6
 0 -2 5 176366 2019.1 5
 0 -2 -5 173319 1879.76 6
 0 -2 -5 166501 1587.46 1
 0 2 5 174255 1510.72 2
 0 2 -5 174626 1931.92 2
 0 -2 5 173797 1408.97 4
 0 -2 5 176241 970.376 1
 0 2 6 2342.05 283.02 7
 0 -2 6 2199.75 315.407 5
 0 -2 -6 2036.38 252.508 6
 0 -2 6 2276.74 293.458 6
 0 -2 -6 2115.24 243.001 1
 0 2 -6 2037.68 269.138 2
 0 2 6 1652.81 167.695 2
 0 -2 6 1652.13 167.101 4
 0 -2 6 1934.7 124.278 1
 0 -2 7 179450 2062.45 6
 0 -2 -7 178641 1939.58 6
 0 -2 7 176698 2093.98 5
 0 -2 -7 177022 1760.98 1
 0 2 -7 181776 2071.66 2
 0 2 7 180134 1484.44 2
 0 -2 7 176403 1490.88 4
 0 2 7 179170 2034.79 7
 0 -2 8 123923 1775.83 5
 0 -2 8 122011 1740.61 6
 0 -2 -8 122136 1620.29 6
 0 -2 -8 123976 1523.07 1
 0 2 -8 121224 1750.16 2
 0 2 8 122366 1208.84 2
 0 -2 8 121644 1286.22 4
 0 2 8 122164 1708.31 7
 0 -2 -9 163571 1891.83 6
 0 -2 9 160305 2040.58 6
 0 -2 9 162344 2064.11 5
 0 -2 -9 166642 1845.35 1
 0 2 -9 160166 2063.02 2
 0 2 9 167222 1378.71 2
 0 -2 9 162470 1540.16 4
 0 2 9 165534 2024.13 7
 0 -2 10 145183 2011.91 5
 0 -2 -10 149044 1841.41 6
 0 -2 -10 147756 1829.69 1
 0 2 10 152021 1313.17 2
 0 2 -10 146830 2018.23 2
 0 -2 10 148259 1517.09 4
 0 2 10 148269 1977.39 7
 0 -2 -11 36655.7 925.534 6
 0 -2 11 36701.5 1030.7 5
 0 -2 -11 36265.2 951.721 1
 0 2 11 36308.2 653.467 2
 0 2 -11 35701.6 1024.74 2
 0 -2 11 36571.5 790.311 4
 0 2 11 37153.9 1005.3 7
 0 2 12 8272.96 510.547 7
 0 -2 12 8289.14 514.953 5
 0 -2 -12 7929.25 468.006 6
 0 -2 -12 8107.09 482.374 1
 0 2 12 7775.62 310.578 2
 0 2 -12 8934.92 548.717 2
 0 -2 12 8153.78 397.953 4
 0 2 -12 8060.95 364.358 1
 0 2 -13 37996.9 823.54 1
 0 2 13 38290 1063.41 7
 0 -2 13 39056 1081.62 5
 0 -2 -13 38262.3 1038.95 1
 0 2 -13 38648.9 1110.74 2
 0 2 13 38810.6 685.512 2
 0 -2 13 38881.2 878.482 4
 0 -2 -13 38568.7 990.535 3
 0 2 -14 79843.2 1249.12 1
 0 2 14 79814.6 1570.26 7
 0 2 14 82986 1367.09 8
 0 -2 14 82442.2 1598.93 5
 0 -2 -14 80645.6 1546.16 1
 0 2 14 82103.2 1019.24 2
 0 2 -14 84490.1 1655.79 2
 0 -2 14 81601.6 1307.39 4
 0 -2 -14 82047 1444.1 3
 0 2 -15 66359 1187.23 1
 0 2 15 68883.8 1253.74 8
 0 2 15 68615.8 1491.69 7
 0 -2 15 70851.7 1495.5 5
 0 -2 -15 69949.5 1476.48 1
 0 2 15 66900.4 958.33 2
 0 2 -15 69200.2 1543.77 2
 0 -2 15 68284.1 1249.61 4
 0 -2 -15 70102.3 1359.66 3
 0 2 -16 57955.5 1155.4 1
 0 2 16 57809.8 1387.73 7
 0 2 16 59459.6 1187.99 8
 0 -2 16 60928.9 1405.21 5
 0 -2 -16 60224.4 1403.84 1
 0 2 -16 60930.6 1461.15 2
 0 2 16 58744.8 907.507 2
 0 -2 16 59206.8 1202.56 4
 0 -2 -16 60783.3 1278.36 3
 0 2 -17 4399.86 352.185 1
 0 -2 -17 4989.64 452.323 1
 0 2 17 4644.64 355.381 8
 0 2 17 4111.07 408.189 7
 0 -2 17 4705.98 422.6 5
 0 2 -17 5064.02 468.258 2
 0 -2 17 4736.28 362.725 4
 0 -2 -17 5041.04 396.057 3
 0 2 -18 563.304 229.082 2
 0 2 -18 752.478 175.247 1
 0 -2 -18 512.185 171.26 1
 0 2 18 783.083 168.427 8
 0 2 18 875.05 237.457 7
 0 -2 18 616.055 213.081 5
 0 -2 18 735.915 190.94 4
 0 -2 -18 930.529 205.994 3
 0 2 -19 1020.33 250.519 2
 0 -2 -19 1171.03 258.66 1
 0 2 -19 1251.56 218.965 1
 0 2 19 1209.93 207.092 8
 0 2 19 1305.41 286.852 7
 0 -2 19 1282.68 257.542 5
 0 -2 19 1360.41 242.053 4
 0 -2 -19 1256.37 232.027 3
 0 2 -20 5946.47 433.806 1
 0 -2 -20 4973.71 468.44 1
 0 2 20 5102.79 373.591 8
 0 -2 20 6035.6 480.727 5
 0 2 -20 5603.62 496.584 2
 0 -2 20 6212.83 448.981 4
 0 -2 -20 6020.69 439.468 3
 0 2 -21 363.465 205.548 2
 0 -2 -21 91.3296 214.191 1
 0 2 -21 213.575 168.35 1
 0 2 21 153.846 132.255 8
 0 -2 21 81.6705 178.054 5
 0 -2 21 197.047 185.625 4
 0 -2 -21 38.2989 120.265 3
 0 2 -22 713.174 264.098 2
 0 -2 -22 1119.57 316.692 1
 0 2 -22 1187.28 258.219 1
 0 2 22 907.153 199.199 8
 0 -2 22 1064.96 264.278 5
 0 -2 22 931.216 226.475 4
 0 -2 -22 1084.37 230.801 3
 0 2 -23 7677.52 538.81 1
 0 2 23 7198.08 450.034 8
 0 -2 23 7286.9 546.578 5
 0 -2 -23 7559.08 625.676 1
 0 2 -23 6884.95 582.177 2
 0 -2 23 7439.53 522.511 4
 0 -2 -23 6822.4 475.245 3
 0 2 -24 8183.85 580.112 1
 0 2 24 8513.56 494.1 8
 0 -2 24 7992.72 576.039 5
 0 -2 -24 7445.27 506.997 3
 0 2 -24 8129.62 637.543 2
 0 2 24 6414.65 571.466 4
 0 -2 24 8969.1 601.3 4
 0 -2 -24 7539.9 634.262 1
 0 -2 -25 6861.02 637.993 1
 0 -2 25 6532.97 543.773 5
 0 -2 -25 6325.41 478.508 3
 0 2 -25 7085.57 611.955 2
 0 -2 25 6953.18 548.603 4
 0 2 25 6476.39 588.826 4
 0 2 -25 7059.46 561.812 1
 0 -2 -26 3745.47 603.488 1
 0 -2 26 3309.88 466.598 5
 0 -2 -26 2502.46 371.243 3
 0 2 -26 3057.89 527.308 2
 0 -2 26 2246.53 414.52 4
 0 2 26 3694.48 587.424 4
 0 2 -26 3146.6 506.844 1
 0 -2 -27 69596.2 1971.3 1
 0 -2 27 67618.4 1746.59 5
 0 -2 -27 68740.2 1543.93 3
 0 2 -27 71842.7 1925.19 2
 0 2 27 72568.3 1977.31 4
 0 -2 27 68502.2 1742.41 4
 0 2 -27 70975.2 1767.31 1
 0 -2 28 29035.9 1155.37 5
 0 2 -28 29849.9 1183.49 1
 0 2 -28 29636.8 1266.72 2
 0 2 28 30540.6 1319.38 4
 0 -2 28 27130 1131.53 4
 0 -2 -28 27413 1275.77 1
 0 -2 -29 3595.85 535.948 1
 0 2 29 3981.16 550.623 4
 0 -2 29 3054.93 426.566 5
 0 2 -29 3678.57 465.608 1
 0 -2 29 3320.74 430.665 4
 0 2 -29 3457.12 510.865 2
 0 -2 -30 511.703 350.394 1
 0 2 -30 312.023 290.769 1
 0 2 30 519.368 353.242 4
 0 -2 30 419.968 259.499 5
 0 -2 30 733.48 281.774 4
 0 2 -30 422.784 310.381 2
 0 -2 31 8817.91 674.526 5
 0 2 -31 8806.36 764.02 2
 0 2 31 8579.31 787.266 4
 0 -2 31 8613.33 686.433 4
 0 2 -31 8525.04 684.74 1
 0 -2 -31 8593.63 782.746 1
 0 -2 32 3684.21 468.635 5
 0 -2 -32 3899.99 561.663 1
 0 2 32 3258.72 516.633 4
 0 -2 32 3761.2 488.415 4
 0 2 -32 3319.63 493.351 2
 0 2 -32 4130.83 514.09 1
 0 -2 -33 1934.62 424.347 1
 0 2 -33 1910.33 383.279 1
 0 2 33 1620.55 376.406 4
 0 -2 33 1930.15 375.106 4
 0 2 -33 2145.03 427.163 2
 0 2 -34 2238.66 435.459 1
 0 -2 -34 3382.02 555.128 1
 0 2 34 3110.08 519.679 4
 0 -2 34 2551.96 439.386 4
 0 2 -34 2349.75 465.203 2
 0 -2 -35 1786.31 419.393 1
 0 2 -35 1963.35 404.758 1
 0 2 35 2228.41 489.993 4
 0 -2 35 1969.14 387.6 4
 0 2 -35 2731.29 495.075 2
 0 2 -36 870.195 350.439 1
 0 -2 -36 1047.1 359.5 1
 0 2 36 920.283 396.666 4
 0 -2 36 776.235 319.818 4
 0 2 -36 700.674 328.305 2
 0 2 -37 3784.89 563.985 2
 0 -2 -37 2740.04 541.046 1
 0 -2 37 3709.73 554.082 4
 0 2 37 3274.9 578.138 4
 0 2 37 2907.24 546.89 7
 0 2 38 339.838 413.778 7
 0 2 -38 -12.2707 271.243 2
 0 2 39 2653.39 556.31 7
 0 2 -39 2414.54 475.919 2
 0 -3 0 -65.0125 172.135 6
 0 -3 0 -6.35436 73.4064 1
 0 3 0 79.3933 142.139 2
 0 -3 1 21703.6 841.51 6
 0 -3 -1 21959.8 849.519 6
 0 3 1 21933 747.374 2
 0 3 -1 22762.9 779.268 2
 0 -3 1 25634.8 459.31 1
 0 -3 -1 20427.4 484.274 1
 0 3 -1 22924.9 823.477 7
 0 3 1 21885.1 821.15 7
 0 3 2 1978.43 289.89 7
 0 -3 2 1573 278.211 6
 0 -3 -2 1546.46 279.815 6
 0 -3 2 1436.82 268.719 5
 0 -3 -2 1586.91 167.378 1
 0 -3 2 2016.91 118.757 1
 0 3 2 1575.64 221.975 2
 0 3 -2 2168.05 279.087 2
 0 -3 3 35513.8 1082.11 5
 0 -3 3 35702.3 1081.3 6
 0 -3 -3 35659.2 1058.89 6
 0 3 3 32316 1015.26 7
 0 -3 -3 33882.4 697.729 1
 0 -3 3 35537.4 394.629 1
 0 3 3 35734.4 925.659 2
 0 3 -3 34880.6 1002.42 2
 0 -3 4 23730.5 911.743 6
 0 -3 4 23138.6 908.008 5
 0 -3 -4 22750.8 867.334 6
 0 3 4 23056.1 858.388 7
 0 -3 -4 23158.1 608.867 1
 0 3 4 23094.2 728.756 2
 0 3 -4 23547.7 836.834 2
 0 -3 -5 73530.5 1522.56 6
 0 -3 5 74577.5 1585.45 6
 0 -3 5 72648.6 1600.5 5
 0 3 5 72649 1514.56 7
 0 -3 -5 72223.6 1122.77 1
 0 3 5 73981.3 1254.84 2
 0 3 -5 73617.8 1517.17 2
 0 -3 -6 7129.54 512.191 6
 0 -3 6 8259.21 575.113 5
 0 -3 6 8370.44 578.274 6
 0 3 6 8044.36 415.612 2
 0 3 -6 7778.77 517.015 2
 0 3 6 8198.62 532.469 7
 0 -3 -6 7911.1 407.222 1
 0 -3 -7 21612.4 833.481 6
 0 -3 7 22723 912.539 6
 0 -3 7 22631.6 902.221 5
 0 3 7 21399.1 662.267 2
 0 3 -7 21570.9 845.997 2
 0 -3 7 20990.9 616.692 4
 0 3 7 21242 846.531 7
 0 -3 7 21166.1 322.3 1
 0 -3 -7 21232.7 672.156 1
 0 -3 -8 176.881 138.852 1
 0 -3 -8 244.818 194.376 6
 0 -3 8 145.647 207.643 6
 0 3 8 98.5807 177.492 7
 0 -3 8 27.205 160.065 5
 0 -3 8 189.417 100.952 4
 0 3 8 139.483 108.69 2
 0 3 -8 -73.5086 165.775 2
 0 -3 -9 1531.02 224.995 1
 0 -3 -9 1113.98 218.256 6
 0 -3 9 1414.17 273.658 6
 0 3 9 1333.3 261.346 7
 0 -3 9 1233.85 245.629 5
 0 -3 9 1123.97 173.947 4
 0 3 -9 1438.18 253.2 2
 0 3 9 1218.09 186.924 2
 0 -3 -10 646.188 188.004 1
 0 -3 -10 567.542 207.422 6
 0 -3 10 819.646 272.257 6
 0 3 10 883.628 241.124 7
 0 -3 10 923.574 262.522 5
 0 -3 10 515.157 146.777 4
 0 3 -10 638.457 201.874 2
 0 3 10 534.343 123.702 2
 0 -3 -11 1299.72 240.442 1
 0 3 11 1094.9 253.353 7
 0 -3 -11 1216.98 251.592 6
 0 -3 11 1440.8 302.709 6
 0 -3 11 1491.43 289.397 5
 0 -3 11 1136.63 186.862 4
 0 3 -11 1546.02 291.503 2
 0 3 11 1171.77 172.932 2
 0 3 12 15506.3 774.714 7
 0 -3 12 14967.1 781.39 6
 0 -3 -12 15546.3 736.355 6
 0 -3 12 15430.3 791.856 5
 0 3 12 14569 522.684 2
 0 3 -12 14721 773.753 2
 0 -3 12 14553.7 564.65 4
 0 -3 -12 14651.9 669.176 1
 0 -3 -13 995.888 226.923 1
 0 -3 -13 1277.92 282.685 6
 0 -3 13 1333.06 303.135 6
 0 3 13 1401.96 312.667 7
 0 -3 13 899.646 244.841 5
 0 -3 13 965.457 183.005 4
 0 3 -13 1058.63 272.595 2
 0 3 13 1080.61 162.483 2
 0 -3 -14 2157.21 305.136 1
 0 3 14 2519.09 387.926 7
 0 -3 14 1729.89 400.782 6
 0 -3 -14 2062.57 350.13 6
 0 -3 14 1771.27 330.551 5
 0 -3 14 1499.58 219.284 4
 0 3 -14 1910.32 337.165 2
 0 3 15 23465.4 991.567 7
 0 -3 15 24583.6 1029.62 6
 0 -3 15 23331.4 1005.5 5
 0 -3 -15 23281.2 928.355 6
 0 3 -15 24002.3 1016.21 2
 0 -3 15 23325.4 762.784 4
 0 -3 -15 23201.2 892.722 1
 0 3 16 3471.68 447.545 7
 0 -3 16 4640.13 510.082 6
 0 3 -16 3834.61 464.976 2
 0 -3 16 3366.48 419.31 5
 0 -3 16 3468.56 323.611 4
 0 -3 -16 3062.81 364.834 1
 0 -3 -17 13.0643 165.685 1
 0 -3 17 115.022 221.368 6
 0 3 17 14.8479 156.887 8
 0 3 17 363.487 253.67 7
 0 -3 17 -104.058 173.6 5
 0 -3 17 -71.0072 124.383 4
 0 3 -17 482.607 272.753 2
 0 -3 -18 942.406 245.454 1
 0 -3 18 885.911 302.646 6
 0 3 18 906.893 280.831 7
 0 3 18 781.504 221.446 8
 0 -3 18 595.537 243.124 5
 0 -3 18 808.448 197.449 4
 0 3 -18 573.352 246.152 2
 0 3 19 3510.97 374.866 8
 0 3 19 2670.84 404.596 7
 0 -3 19 3095.66 424.237 6
 0 -3 19 3116.74 426.558 5
 0 -3 -19 3150.73 389.167 1
 0 3 -19 2818.96 376.827 2
 0 3 20 542.188 234.732 8
 0 3 20 525.328 307.694 7
 0 -3 20 285.985 292.453 6
 0 -3 20 441.967 227.192 5
 0 -3 -20 233.582 204.939 1
 0 3 -20 517.719 267.691 2
 0 -3 21 12595.4 803.718 5
 0 3 -21 12752 822.115 2
 0 -3 -21 12886.4 767.568 1
 0 3 21 11906.8 777.532 7
 0 3 21 11989 673.047 8
 0 3 22 79.2532 192.697 8
 0 3 22 23.3559 266.76 7
 0 -3 -22 26.3854 173.697 1
 0 3 -22 87.3046 272.116 2
 0 -3 22 386.067 249.846 5
 0 3 23 3989.48 492.106 7
 0 3 23 3869.92 405.851 8
 0 -3 -23 3510 472.505 1
 0 3 -23 4238.49 517.358 2
 0 -3 23 4078.03 483.005 5
 0 3 24 142.183 279.754 7
 0 -3 -24 -226.513 238.984 1
 0 3 -24 410.356 327.01 2
 0 -3 24 -53.3006 206.481 5
 0 3 25 2151.03 445.732 7
 0 -3 25 1943.27 374.349 5
 0 3 -25 2365.96 453.684 2
 0 -3 -25 1878.12 373.104 1
 0 3 26 11793.3 859.107 7
 0 -3 26 11488.3 822.83 5
 0 -3 -26 12509.9 866.225 1
 0 3 26 12244.3 859.016 4
 0 3 -26 12829.2 894.565 2
 0 -3 -27 499.959 297.655 1
 0 -3 27 448.765 288.291 5
 0 3 27 881.361 414.72 7
 0 3 -27 489.394 274.457 2
 0 3 27 1177.32 354.352 4
 0 -3 -28 639.033 254.312 1
 0 3 28 1585.26 463.616 7
 0 -3 28 1409.34 354.905 5
 0 3 28 1346.66 398.312 4
 0 3 -28 1510.2 373.76 2
 0 3 29 8036.34 773.173 7
 0 -3 29 7833 715.761 5
 0 3 -29 7595.2 737.744 2
 0 3 29 8537.02 777.608 4
 0 -3 -29 7820.59 744.415 1
 0 -3 -30 2885.24 533.506 1
 0 3 30 2657.73 542.912 7
 0 -3 30 2554.9 460.409 5
 0 3 30 2417.56 488.272 4
 0 3 -30 1751.6 452.277 2
 0 3 31 7432.84 763.669 7
 0 -3 31 6979.37 697.744 5
 0 3 -31 7772.32 769.773 2
 0 3 31 8868.66 821.866 4
 0 -3 -31 6983.8 731.316 1
 0 -3 -32 2413.65 499.351 1
 0 -3 32 2610.73 472.386 5
 0 3 32 2179.16 520.209 7
 0 3 -32 1768.51 435.887 2
 0 3 32 2598.9 514.305 4
 0 -3 -33 3537.91 590.233 1
 0 -3 33 2716.26 464.409 5
 0 3 33 2792.97 520.236 7
 0 3 -33 2794.38 510.334 2
 0 3 33 2758.85 523.246 4
 0 -3 -34 1045.3 378.15 1
 0 -3 34 1329.03 381.164 5
 0 3 34 973.591 428.966 7
 0 3 -34 1736.83 457.478 2
 0 3 34 392.749 298.655 4
 0 -3 35 185.541 221.483 5
 0 3 35 815.999 463.04 7
 0 -3 -35 81.3369 275.736 1
 0 4 0 -106.347 169.096 2
 0 -4 0 145.478 239.48 6
 0 4 1 1782.81 280.686 2
 0 4 -1 1802.47 296.002 2
 0 -4 -1 2292.69 379.264 6
 0 -4 1 2111.35 391.717 6
 0 4 1 2334.84 381.253 7
 0 4 2 -33.1777 143.282 2
 0 4 -2 251.5 186.48 2
 0 4 2 694.09 264.522 7
 0 -4 -2 186.734 211.516 6
 0 -4 2 -68.1828 213.833 6
 0 4 3 871.873 226.164 2
 0 4 -3 650.449 207.555 2
 0 4 3 1214.92 322.277 7
 0 -4 3 1153.7 290.322 6
 0 -4 -3 1104 301.746 6
 0 -4 4 4903.18 501.386 6
 0 -4 -4 5059.86 516.558 6
 0 4 4 4341.93 491.589 7
 0 4 4 4684.02 412.373 2
 0 4 -4 4934.25 466.143 2
 0 -4 5 1949.39 372.621 6
 0 -4 -5 2326.81 387.008 6
 0 4 -5 2607.51 378.076 2
 0 4 5 2240.19 299.401 2
 0 4 5 1959.81 343.003 7
 0 4 6 5206.59 403.525 2
 0 4 -6 4805.52 480.862 2
 0 -4 6 4845.09 516.059 6
 0 -4 -6 5391.77 514.148 6
 0 4 6 5004.39 512.161 7
 0 -4 7 2628.25 413.988 6
 0 -4 -7 2687.17 394.613 6
 0 4 7 2543.76 297.752 2
 0 4 -7 3185.4 389.055 2
 0 4 7 2871.9 419.634 7
 0 -4 7 3188.68 440.67 5
 0 -4 -8 314.519 221.43 6
 0 -4 8 304.817 252.958 6
 0 4 -8 163.148 224.639 2
 0 4 8 178.297 237.718 7
 0 -4 8 350.683 240.787 5
 0 -4 9 2537.86 405.736 6
 0 -4 -9 2264.22 369.172 6
 0 4 -9 2442.98 382.406 2
 0 4 9 2235.23 370.835 7
 0 -4 9 2391.59 394.131 5
 0 -4 10 1439.57 362.594 6
 0 -4 -10 1729.08 341.191 6
 0 -4 10 2050.02 402.52 5
 0 4 -10 1808.5 362.365 2
 0 4 10 2018.21 378.09 7
 0 4 -11 5028.23 527.847 2
 0 4 11 4081.13 509.744 7
 0 -4 11 4586.92 539.673 5
 0 -4 -11 3967.53 466.951 6
 0 -4 11 4597.84 565.392 6
 0 4 -12 16261.8 903.275 2
 0 4 12 15181.7 889.962 7
 0 -4 -12 16157 871.409 6
 0 -4 12 17552.2 970.154 5
 0 -4 12 18098.5 984.019 6
 0 4 -13 3927.98 533.89 2
 0 4 13 4474.47 657.353 7
 0 -4 13 4062.77 574.71 5
 0 -4 13 5529.04 742.092 6
 0 -4 -13 3344.3 450.931 6
 0 4 -14 70638.8 1923.21 2
 0 4 14 70756.9 1916.82 7
 0 -4 14 69043.5 1977.59 5
 0 -4 14 75760.2 2034.69 6
 0 -4 -14 69508.6 1825.58 6
 0 4 -15 29001.1 1263.2 2
 0 -4 -15 31674.9 1250.44 6
 0 -4 15 31251.5 1338.59 5
 0 -4 15 32318.5 1390.15 6
 0 4 15 30144.5 1284.45 7
 0 -4 -16 1384.9 391.815 6
 0 -4 16 2215.86 577.24 6
 0 -4 16 778.538 375.973 5
 0 4 -16 834.281 401.973 2
 0 4 16 788.833 402.202 7
 0 4 -17 8356.72 705.619 2
 0 -4 17 8924.4 742.078 5
 0 -4 17 9778.93 779.512 6
 0 -4 -17 9533.55 713.983 6
 0 4 17 7853.03 704.652 7
 0 -4 18 9.30323 324.964 6
 0 -4 18 394.996 292.678 5
 0 4 -18 476.863 319.677 2
 0 4 18 361.567 339.026 7
 0 4 18 183.453 226.094 8
 0 4 -19 4933.51 576.729 2
 0 4 19 6211.91 678.523 7
 0 4 19 5273.28 525.369 8
 0 -4 19 5074.39 570.378 6
 0 -4 19 4861.64 575.999 5
 0 4 -20 4789.16 564.582 2
 0 4 20 3964.73 472.293 8
 0 4 20 4203.41 561.878 7
 0 -4 20 3778.46 523.93 6
 0 -4 20 5021.47 585.191 5
 0 -4 21 992.597 325.454 5
 0 4 21 729.24 252.814 8
 0 4 21 1476.16 416.331 7
 0 -4 21 917.823 410.679 6
 0 4 -21 1011.14 360.378 2
 0 4 22 4345.97 591.086 7
 0 4 -22 4668.73 607.39 2
 0 -4 -22 4376.31 518.082 1
 0 -4 22 4150.78 558.243 5
 0 -4 22 4120.49 553.333 6
 0 -4 23 1815.71 480.822 6
 0 4 23 1994.35 471.881 7
 0 -4 23 1696.89 385.21 5
 0 4 -23 1860.86 448.619 2
 0 -4 -23 2137.55 394.417 1
 0 -4 24 57.0503 273.409 6
 0 4 24 276.092 378.294 7
 0 -4 24 -84.89 228.403 5
 0 4 -24 262.706 308.327 2
 0 -4 -24 480.448 284.814 1
 0 -4 -25 885.08 296.542 1
 0 -4 25 978.189 419.653 6
 0 4 25 698.882 418.958 7
 0 -4 25 1090.05 385.872 5
 0 4 -25 444.837 321.042 2
 0 4 25 313.209 273.904 4
 0 -4 -26 3819.51 518.819 1
 0 -4 26 3578.59 556.933 6
 0 4 26 3740.78 616.087 7
 0 -4 26 3340.15 530.605 5
 0 4 -26 3542.62 569.829 2
 0 4 26 3218.17 490.837 4
 0 -4 -27 2010.66 430.036 1
 0 -4 27 1801.19 488.81 6
 0 4 27 1567.38 499.282 7
 0 -4 27 1675.83 393.74 5
 0 4 -27 1610.66 434.567 2
 0 4 27 1684.53 404.875 4
 0 -4 -28 718.026 306.831 1
 0 -4 28 770.921 398.459 6
 0 4 28 557.429 431.724 7
 0 -4 28 297.197 206.872 5
 0 4 -28 1112.25 432.96 2
 0 4 28 739.12 319.136 4
 0 -4 29 666.522 351.131 6
 0 4 29 398.546 370.744 7
 0 -4 29 392.578 303.629 5
 0 -4 -29 -116.93 308.347 1
 0 4 29 342.877 310.583 4
 0 -4 30 -196.302 313.911 5
 0 4 30 729.144 346.268 4
 0 -4 -30 398.018 283.679 1
 0 4 31 1208.29 403.027 4
 0 -4 -31 867.56 317.064 1
 0 -4 -32 768.009 363.177 1
 0 5 0 118.661 167.885 2
 0 -5 0 -120.69 242.41 6
 0 5 -1 181.012 178.177 2
 0 -5 -1 81.9533 258.554 6
 0 -5 1 342.557 280.925 6
 0 5 -2 641.416 246.756 2
 0 -5 -2 431.986 258.449 6
 0 -5 2 328.662 209.947 6
 0 5 -3 13.2652 194.483 2
 0 -5 3 122.646 274.62 6
 0 -5 -3 -127.859 269.743 6
 0 5 -4 2426.67 409.244 2
 0 -5 4 3339.76 495.339 6
 0 5 4 3164.13 498.565 7
 0 -5 -4 3118.91 487.232 6
 0 5 -5 697.906 280.928 2
 0 -5 -5 3.52392 268.196 6
 0 -5 5 248.308 311.65 6
 0 5 5 603.997 346.997 7
 0 5 -6 717.197 279.611 2
 0 -5 -6 520.359 225.768 6
 0 -5 6 698.611 353.712 6
 0 5 6 678.019 296.132 7
 0 5 -7 1194.03 328.06 2
 0 -5 -7 811.577 320.118 6
 0 5 7 934.067 329.078 7
 0 -5 7 1066.14 350.202 6
 0 5 -8 554.882 260.349 2
 0 -5 8 389.319 334.909 6
 0 5 8 668.044 340.017 7
 0 -5 -8 229.021 294.513 6
 0 5 9 8108.22 761.841 7
 0 -5 -9 8144.12 724.872 6
 0 -5 9 9362.59 823.638 6
 0 5 -9 8993.48 743.032 2
 0 5 10 6372.6 681.431 7
 0 -5 10 7415.53 753.765 6
 0 -5 -10 6208.76 627.562 6
 0 5 -10 6462.43 635.631 2
 0 -5 -11 2814.14 509.682 6
 0 5 11 3088.64 531.674 7
 0 5 -11 2688.23 443.547 2
 0 5 12 10587.6 906.309 7
 0 -5 -12 11419.9 862.295 6
 0 -5 12 12152.5 955.478 6
 0 5 -12 8638.15 765.576 2
 0 5 13 14983.2 1023.01 7
 0 -5 -13 15722.8 1001.86 6
 0 -5 13 17607.5 1125.24 6
 0 5 -13 15124.4 983.493 2
 0 -5 -14 2385.38 511.046 6
 0 -5 14 3480.61 657.176 6
 0 5 14 2157.46 539.451 7
 0 5 -14 1878.59 425.132 2
 0 5 15 5653.68 662.46 7
 0 -5 -15 5278.77 622.833 6
 0 -5 15 7039.37 739.739 6
 0 5 -15 5476.74 630.767 2
 0 -5 -16 11.9713 258.412 6
 0 -5 16 385.506 386.29 6
 0 5 -16 -57.0324 279.155 2
 0 5 16 105.775 320.46 7
 0 -5 -17 3565.66 513.185 6
 0 -5 17 3672.9 572.556 6
 0 5 -17 2621.7 482.316 2
 0 5 17 2886.33 527.354 7
 0 -5 -18 343.758 306.963 6
 0 -5 18 550.079 340.384 6
 0 5 -18 426.046 297.313 2
 0 5 18 792.852 455.692 7
 0 -5 19 3544.76 615.952 6
 0 5 -19 2399.96 456.959 2
 0 5 19 2492.43 446.449 8
 0 5 19 2061.78 499.196 7
 0 -5 20 1346.52 486.363 6
 0 5 20 569.902 380.649 7
 0 5 20 1368.99 392.193 8
 0 5 -20 961.655 368.55 2
 0 5 -21 1881.12 454.69 2
 0 6 -9 1126.26 398.468 2
 0 6 -10 3049.93 524.524 2
 0 6 -11 1445.65 400.269 2
 1 0 -40 231.889 282.804 1
 -1 0 40 310.79 281.587 4
 1 0 -39 11960.8 994.884 1
 -1 0 39 11762.5 988.233 4
 1 0 -38 658.679 354.297 1
 -1 0 38 380.483 340.495 4
 1 0 -37 6602.14 705.833 1
 -1 0 37 7040.2 743.078 4
 1 0 -36 307.899 302.738 1
 -1 0 36 579.826 362.275 4
 1 0 -35 11954.2 899.425 1
 -1 0 35 12612.3 937.631 4
 1 0 -34 819.952 398.807 1
 -1 0 34 1693.35 468.669 4
 1 0 -33 20505 1139.44 1
 -1 0 33 21641 1175.46 4
 1 0 -32 1556.18 422.543 1
 -1 0 32 1599.69 408.843 4
 1 0 -31 46898.4 1658.23 1
 -1 0 31 48903.2 1660.34 4
 1 0 -30 1473.49 338.022 2
 -1 0 30 1643.04 402.236 4
 1 0 -30 2426.19 468.216 1
 1 0 -29 24945.2 895.133 3
 -1 0 29 26169.4 1193.25 4
 1 0 -29 26987 1218.29 1
 1 0 -29 25106.1 947.976 2
 1 0 -28 499.228 214.891 3
 -1 0 28 1013.76 377.996 4
 1 0 -28 807.364 288.334 2
 1 0 -28 786.618 392.149 1
 1 0 -27 976.792 228.894 3
 -1 0 27 1237.57 334.445 4
 1 0 -27 986.492 239.901 2
 1 0 -27 1124.88 309.594 1
 1 0 -26 731.202 223.135 3
 -1 0 26 1053.9 376.113 4
 1 0 -26 529.634 238.783 2
 1 0 -26 580.98 340.026 1
 1 0 -25 14467.5 646.841 2
 1 0 -25 14681 643.815 3
 -1 0 25 13945.9 818.502 4
 1 0 -25 14110.1 803.963 1
 1 0 -24 632.165 211.564 3
 -1 0 24 836.659 302.14 4
 -1 0 24 300.048 152.034 5
 1 0 -24 547.182 208.886 2
 1 0 -24 734.802 268.832 1
 1 0 -23 20680.1 734.422 3
 -1 0 23 19052.4 564.033 5
 1 0 -23 20183.7 912.325 1
 -1 0 23 20336.8 916.268 4
 1 0 -23 19345.6 730.696 2
 1 0 -22 189.124 150.659 3
 -1 0 22 738.071 258.321 4
 -1 0 22 254.581 141.541 5
 1 0 -22 325.041 189.281 2
 1 0 -22 363.79 252.441 1
 1 0 -21 14590.4 593.575 3
 -1 0 21 13955.5 461.417 5
 1 0 -21 14991.2 745.446 1
 -1 0 21 13964.5 725.396 4
 1 0 -21 14233.1 585.679 2
 1 0 -20 217.544 135.405 3
 -1 0 20 47.1797 181.189 4
 1 0 -20 108.161 188.406 1
 1 0 -20 166.362 158.941 2
 -1 0 20 14.1988 86.0419 5
 1 0 -19 64.7819 108.387 3
 -1 0 19 208.946 168.652 4
 1 0 -19 203.132 198.067 1
 1 0 -19 229.886 137.355 2
 -1 0 19 -60.0261 71.2553 5
 -1 0 18 1.91141 145.051 4
 1 0 -18 -88.9698 112.244 3
 -1 0 18 42.3735 74.9417 5
 1 0 -18 109.586 121.263 2
 1 0 -18 -125.646 171.005 1
 1 0 -17 7833.69 415.365 3
 -1 0 17 7534.65 302.364 5
 1 0 -17 7937.03 476.69 1
 -1 0 17 7493.89 476.072 4
 1 0 -17 7892.8 390.371 2
 1 0 -16 89.0897 132.439 3
 -1 0 16 -5.1798 154.863 4
 -1 0 16 70.9325 83.8965 5
 1 0 -16 29.2128 122.331 2
 1 0 -16 6.78219 154.481 1
 1 0 -15 30087.5 752.007 3
 -1 0 15 28290.2 548.459 5
 1 0 -15 28815 867.841 1
 -1 0 15 28989.3 873.95 4
 1 0 -15 28986.9 685.581 2
 1 0 -14 61.6627 130.32 3
 -1 0 14 306.517 189.525 4
 -1 0 14 44.4672 68.4218 5
 1 0 -14 90.8542 111.929 2
 1 0 -14 201.038 201.296 1
 1 0 -13 29898.2 714.541 3
 -1 0 13 29192.2 515.126 5
 1 0 -13 29698 815.787 1
 -1 0 13 30008.9 819.515 4
 1 0 -13 29137.9 642.346 2
 1 0 -12 332.26 153.252 3
 -1 0 12 392.046 188.884 4
 -1 0 12 93.0795 61.3745 5
 1 0 -12 111.532 100.263 2
 1 0 -12 101.531 137.319 1
 -1 0 11 222672 1280.19 5
 1 0 -11 217681 1608.15 2
 -1 0 11 218464 2015.2 4
 1 0 -11 220539 2056.73 1
 1 0 -11 222790 1814.28 3
 1 0 -10 91.305 137.385 1
 1 0 -10 447.813 179.935 3
 -1 0 10 154.265 170.637 4
 1 0 -10 13.8062 91.4461 2
 1 0 -9 181541 1530.18 3
 1 0 -9 184247 1088.18 5
 1 0 -9 181315 1708.95 1
 -1 0 9 180497 1679.68 4
 1 0 -9 177680 1314.57 2
 1 0 -8 410.536 135.639 1
 1 0 -8 248.754 136.13 3
 1 0 -8 155.136 63.3344 5
 -1 0 8 216.434 108.205 4
 1 0 -8 168.331 86.1951 2
 1 0 -7 56407.8 800.611 3
 1 0 -7 56580.6 555.227 5
 1 0 -7 56042.4 860.765 1
 -1 0 7 55299.4 838.998 4
 1 0 -7 55775.6 659.741 2
 1 0 -6 289.741 109.457 3
 1 0 -6 244.028 121.176 1
 -1 0 6 258.425 116.872 4
 1 0 -6 122.527 78.244 2
 -1 0 6 291.221 78.7167 2
 1 0 -5 7593.42 275.33 3
 -1 0 5 7022.3 279.263 4
 1 0 -5 7562.4 292.367 1
 -1 0 5 7913.63 224.975 2
 1 0 -5 7452.81 223.805 2
 1 0 -4 -0.13534 80.8585 3
 -1 0 4 47.2808 83.5928 4
 -1 0 4 62.4499 58.0845 2
 1 0 -4 41.3601 60.0075 2
 -1 0 3 322213 1558.23 4
 -1 0 3 325866 1305.7 2
 -1 0 2 48.7986 57.5022 2
 1 0 -2 -56.6275 59.6232 2
 1 0 -2 -83.2813 75.5997 4
 -1 0 2 141.606 76.0005 4
 1 0 -2 24.6194 83.8736 3
 -1 0 1 188054 1071.18 4
 1 0 -1 185780 1077.83 4
 1 0 -1 182957 1070.57 8
 -1 0 1 185799 995.204 2
 1 0 -1 185565 1000.04 2
 1 0 0 443.845 67.5214 8
 -1 0 0 218.255 71.5282 8
 -1 0 0 381.335 80.6991 4
 1 0 0 546.962 86.3194 4
 1 0 0 421.542 82.0208 2
 -1 0 0 366.701 64.8351 2
 1 0 1 496164 1771.73 4
 1 0 2 175.792 76.9003 2
 1 0 4 436.603 113.699 5
 -1 0 -4 91.758 87.4281 1
 1 0 4 284.036 58.1135 7
 1 0 4 398.571 117.035 2
 1 0 5 365830 1877.33 5
 -1 0 -5 366022 2002.99 1
 1 0 5 363677 1943.24 2
 -1 0 -6 -28.2199 96.772 1
 1 0 6 -143.916 97.0997 5
 -1 0 -7 138118 1355.1 1
 1 0 7 133523 1234.33 5
 -1 0 -8 56.6903 101.51 1
 1 0 8 -87.5775 97.8152 5
 -1 0 -9 10578.7 432.533 1
 1 0 9 9787.89 370.159 5
 -1 0 -10 269.667 131.088 1
 1 0 10 63.5204 91.933 5
 -1 0 -11 90304.8 1328.83 1
 -1 0 -11 91375.3 607.567 8
 -1 0 -11 91085.2 575.683 3
 1 0 11 88029 1149.79 5
 -1 0 -12 375.163 153.021 1
 -1 0 -12 260.864 81.8836 8
 -1 0 -12 26.3975 48.6346 3
 1 0 12 66.5968 101.146 5
 -1 0 -13 65960.8 599.397 8
 -1 0 -13 66537.9 592.536 3
 1 0 13 67901.2 1073.5 5
 -1 0 -14 769.939 307.953 1
 -1 0 -14 545.356 132.964 3
 -1 0 -15 411617 3333.57 1
 1 0 16 960.194 196.446 5
 -1 0 -16 942.362 176.103 3
 -1 0 -16 1799.93 315.214 1
 1 0 17 18076 599.259 5
 -1 0 -17 17127.8 382.949 3
 -1 0 -17 17869.6 749.815 1
 -1 0 -17 17014.1 664.946 2
 -1 0 -18 82.6227 75.4339 3
 -1 0 -18 -88.0175 164.856 1
 -1 0 -18 262.209 160.02 2
 1 0 18 -49.9311 117.995 5
 -1 0 -19 1243.95 118.995 3
 -1 0 -19 1164.56 250.565 1
 -1 0 -19 1286.44 231.379 2
 1 0 19 1577.05 202.503 5
 -1 0 -20 29.3656 60.2524 3
 -1 0 -20 -152.771 169.863 1
 -1 0 -20 47.5163 134.339 2
 1 0 20 -105.175 119.446 5
 -1 0 -21 154.098 78.1195 3
 1 0 21 242.931 187.004 4
 -1 0 -21 50.7882 164.753 1
 -1 0 -21 20.8692 146.943 2
 1 0 21 156.501 105.378 5
 1 0 22 117.241 148.331 4
 -1 0 -22 -59.3328 66.5957 3
 -1 0 -22 -42.0456 217.102 1
 -1 0 -22 -122.435 141.207 2
 1 0 22 41.325 110.265 5
 1 0 23 49.1213 159.524 4
 -1 0 -23 -97.8747 229.768 1
 -1 0 -23 53.0848 138.057 2
 1 0 23 172.371 110.915 5
 1 0 24 75.4139 162.055 4
 -1 0 -24 -149.045 200.354 1
 -1 0 -24 93.8963 150.21 2
 1 0 24 107.472 117.462 5
 1 0 25 714.7 252.457 4
 -1 0 -25 343.969 211.347 1
 -1 0 -25 498.744 169.456 2
 1 0 25 448.028 153.356 5
 1 0 26 449.439 213.618 4
 1 0 26 337.562 170.74 5
 -1 0 -26 307.153 223.957 2
 -1 0 -26 -1.64542 230.242 1
 1 0 27 19593.4 762.887 5
 1 0 27 18956.7 962.109 4
 -1 0 -27 20067.1 886.878 2
 -1 0 -27 19883.5 1003.85 1
 -1 0 -28 263.567 299.125 1
 -1 0 -28 595.672 288.11 2
 1 0 28 596.667 284.648 4
 -1 0 -29 523.98 278.805 1
 -1 0 -29 384.507 230.545 2
 1 0 29 158.95 219.238 4
 -1 0 -30 571.979 337.423 1
 1 0 30 785.309 374.989 4
 -1 0 -30 809.353 291.33 2
 1 0 31 14100.5 898.454 4
 -1 0 -31 13159.9 781.056 2
 -1 0 -31 14102.8 936.948 1
 -1 0 -32 452.983 283.236 1
 1 0 32 418.99 300.261 4
 -1 0 -32 808.886 309.274 2
 -1 0 -33 12863.2 803.6 2
 1 0 33 13341 918.557 4
 -1 0 -33 12873.5 949.421 1
 1 0 34 356.068 332.711 4
 -1 0 -34 987.961 344.209 2
 -1 0 -34 1094.61 419.901 1
 1 0 35 2918.58 493.557 4
 -1 0 -35 3579.1 562.462 1
 1 0 36 400.254 285.402 4
 -1 0 -36 958.728 431.243 1
 1 0 37 13785.1 1012.63 4
 -1 0 -37 12943.4 1006.43 1
 1 0 38 325.394 308.163 4
 -1 0 -38 518.77 389.475 1
 1 0 39 2896.22 564.369 4
 -1 0 -39 3257.13 587.005 1
 1 0 40 1704.18 556.729 4
 -1 -1 40 1451.83 419.531 4
 1 1 -40 928.658 395.215 1
 -1 -1 39 1377.6 424.081 4
 -1 1 39 1881.43 476.582 4
 1 1 -39 994.42 367.665 1
 1 -1 -39 1610.18 439.215 1
 -1 -1 38 518.804 344.311 4
 -1 1 38 483.629 325.655 4
 1 -1 -38 549.97 335.969 1
 1 1 -38 884.789 379.24 1
 -1 -1 37 4848.62 644.076 4
 -1 1 37 3740.03 588.27 4
 1 -1 -37 4014.33 624.3 1
 1 1 -37 3077.51 493.175 1
 -1 1 36 4720.6 639.404 4
 -1 -1 36 3898.97 537.136 4
 1 1 -36 3706.37 494.495 2
 1 -1 -36 3672.2 556.669 1
 1 1 -36 3664.63 544.609 1
 -1 1 35 1898.45 425.099 4
 -1 -1 35 2828.16 497.86 4
 1 1 -35 1032.59 301.76 2
 1 1 -35 2377.48 472.681 1
 1 -1 -35 3156.06 530.012 1
 -1 1 34 852.458 364.292 4
 1 -1 -34 854.567 311.064 1
 1 1 -34 749.463 324.686 1
 -1 -1 34 715.274 324.322 4
 1 1 -34 1033.48 308.961 2
 -1 -1 33 7277.67 687.501 4
 -1 1 33 8454.06 754.258 4
 1 -1 -33 7689.87 735 1
 1 1 -33 8651.4 750.797 1
 1 1 -33 7051.43 634.186 2
 -1 -1 32 6093.54 652.791 4
 -1 1 32 5562.35 637.734 4
 1 1 -32 5971.91 665.182 1
 1 -1 -32 6571.63 700.249 1
 1 1 -32 5460.49 561.741 2
 -1 1 31 37450 1504.76 4
 -1 -1 31 37409.4 1456.4 4
 1 -1 -31 36176.5 1497.28 1
 1 1 -31 34982.2 1432.06 1
 1 1 -31 34531.1 1283.65 2
 -1 1 30 34018.2 1427.2 4
 -1 -1 30 36893.7 1435.45 4
 1 -1 -30 34978.4 1451 1
 1 1 -30 37058 1437.28 1
 1 1 -30 37313.4 1314.25 2
 1 -1 -29 51776.1 1348.28 3
 1 1 -29 56937 1600.98 2
 -1 1 29 55299.9 1763.39 4
 -1 -1 29 52424.2 1673.71 4
 1 1 -29 55449.2 1725.95 1
 1 -1 -29 54067.6 1766.33 1
 -1 -1 28 108158 1868.88 5
 1 1 -28 102833 1846.46 3
 1 -1 -28 107962 1911.92 3
 1 1 -28 110095 2187.44 2
 -1 1 28 113726 2441.44 4
 -1 -1 28 105525 2304.31 4
 1 1 -28 110267 2373.56 1
 1 -1 -28 101849 2392.39 1
 -1 -1 27 313780 3090.45 5
 1 1 -27 308976 3128.12 3
 1 -1 -27 306168 3161.16 3
 1 1 -27 314917 3566.48 2
 -1 1 27 305617 3928.4 4
 -1 -1 27 307814 3780.6 4
 1 1 -27 307219 3811.12 1
 1 -1 -27 314700 4001.68 1
 -1 -1 26 5722.69 548.309 5
 1 1 -26 4367.79 448.791 3
 1 -1 -26 6783.81 590.97 3
 1 1 -26 10293.3 821.001 2
 -1 -1 26 3313.86 715.469 4
 -1 1 26 10177.9 858.943 4
 1 -1 -26 5923.21 777.852 1
 1 1 -26 5711.78 752.971 1
 -1 -1 25 23310.9 826.409 5
 1 1 -25 22578.3 827.556 3
 1 -1 -25 22484.7 836.178 3
 1 1 -25 24365.6 967.336 2
 -1 1 25 23251.2 1056.78 4
 -1 -1 25 22441.5 996.096 4
 1 1 -25 23809.4 1030.53 1
 1 -1 -25 22861.7 1045.95 1
 -1 -1 24 42695.9 1088.91 5
 1 1 -24 43057.2 1114.73 3
 1 -1 -24 43193.7 1129 3
 1 -1 -24 42140.9 916.808 2
 1 1 -24 42351.7 1245.93 2
 -1 1 24 43824.9 1391.63 4
 -1 -1 24 43202.3 1327.19 4
 1 1 -24 42595 1324.87 1
 1 -1 -24 43700.2 1401.51 1
 -1 -1 23 6747.01 469.322 5
 1 -1 -23 6965.01 487.502 3
 1 -1 -23 6603.16 381.307 2
 1 1 -23 7197.62 566.461 2
 -1 -1 23 6105.43 547.083 4
 -1 1 23 7120.83 609.596 4
 1 -1 -23 6729.19 610.49 1
 1 1 -23 6566.41 567.237 1
 -1 -1 22 40204.5 1031.61 5
 1 -1 -22 39423.3 1057.83 3
 1 -1 -22 40241.4 837.503 2
 1 1 -22 39275.7 1168.22 2
 -1 -1 22 40043.4 1236.48 4
 -1 1 22 40653.5 1289.55 4
 1 -1 -22 40868 1309.94 1
 1 1 -22 38681.1 1222.19 1
 1 1 -21 67714.6 1568.52 1
 1 -1 -21 69073.7 1650.07 1
 -1 -1 21 69359.3 1329.74 5
 -1 1 21 69696.5 1423.56 8
 1 -1 -21 67986.7 1054.46 2
 1 1 -21 69134.7 1508.91 2
 -1 -1 21 69821.4 1583.35 4
 -1 1 21 69167.6 1631.9 4
 1 -1 -21 69135.6 1373.67 3
 1 1 -20 82188.2 1674.69 1
 1 -1 -20 79509.6 1739.08 1
 -1 -1 20 78892.4 1396.24 5
 -1 1 20 86448 1547.88 8
 1 1 -20 83047.3 1603.98 2
 1 -1 -20 80718.4 1095.84 2
 -1 1 20 81159.1 1723.17 4
 -1 -1 20 80575.4 1653.51 4
 1 -1 -20 82594.2 1469.95 3
 1 -1 -19 91371.7 1800.51 1
 1 1 -19 88603.7 1684.09 1
 -1 -1 19 88796.7 1448.73 5
 -1 1 19 96835.7 1562.2 8
 1 1 -19 87990.4 1619.77 2
 1 -1 -19 87611.1 1098.73 2
 -1 -1 19 90514.3 1686.48 4
 -1 1 19 90162.5 1749.1 4
 1 -1 -19 89541.7 1499.72 3
 1 1 -18 26944.6 916.271 1
 1 -1 -18 26005.3 963.65 1
 -1 -1 18 26477.1 784.82 5
 -1 1 18 27802.5 810.232 8
 1 -1 -18 25989.6 577.671 2
 1 1 -18 26327.6 886.164 2
 -1 1 18 27838.1 964.674 4
 -1 -1 18 25124.8 895.934 4
 1 -1 -18 26971.6 827.282 3
 1 -1 -17 31968 1001.35 1
 1 1 -17 31222.9 951.459 1
 -1 -1 17 32151 848.759 5
 -1 1 17 32989.9 861.366 8
 1 1 -17 31255.4 931.248 2
 1 -1 -17 31200.4 599.942 2
 -1 -1 17 31658.4 939.418 4
 -1 1 17 31967.5 987.295 4
 1 -1 -17 31740.3 866.736 3
 1 1 -16 21373.8 758.146 1
 1 -1 -16 21170.4 792.821 1
 -1 1 16 20339.7 659.126 8
 -1 -1 16 21194.8 666.933 5
 1 1 -16 21459.9 749.206 2
 1 -1 -16 19903.3 459.171 2
 -1 -1 16 21087.2 757.164 4
 -1 1 16 21453.4 778.312 4
 1 -1 -16 20887.7 693.2 3
 1 -1 -15 77.3912 73.7681 2
 1 1 -15 190.672 178.658 2
 1 1 -15 200.411 167.174 1
 1 -1 -15 392.688 204.888 1
 -1 1 15 13.2959 130.684 8
 -1 -1 15 175.805 136.487 5
 -1 -1 15 112.633 158.479 4
 -1 1 15 419.075 177.41 4
 1 -1 -15 111.14 141.187 3
 1 1 -14 1480.28 236.903 2
 -1 1 14 1870.56 228.49 8
 -1 -1 14 1841.19 229.583 5
 1 1 -14 1598.39 220.623 1
 1 -1 -14 2040.51 288.437 1
 1 -1 -14 1724.03 131.837 2
 -1 -1 14 1562.07 230.008 4
 -1 1 14 2114.73 293.076 4
 1 -1 -14 1901.51 246.643 3
 1 -1 -13 85501.8 1449.74 1
 1 1 -13 87638.6 1369.16 1
 -1 -1 13 86328 1285.98 5
 -1 1 13 88777.5 1279.4 8
 1 1 -13 84797.9 1383.48 2
 1 -1 -13 87257.9 738.507 2
 1 -1 -13 84768.1 742.756 2
 -1 1 13 89233.7 1441.11 4
 -1 -1 13 86075.1 1374.63 4
 1 -1 -13 85811.9 1330.43 3
 1 -1 -12 298355 2597.02 1
 1 1 -12 299092 2434.84 1
 -1 -1 12 300335 2345.87 5
 -1 1 12 300705 2310.36 8
 1 -1 -12 301651 1207.38 2
 1 1 -12 298734 2522.24 2
 1 -1 -12 300628 1233.47 2
 -1 1 12 293768 2513.16 4
 -1 -1 12 298597 2487.11 4
 1 -1 -12 295522 2396.73 3
 1 -1 -11 73471.9 1239.9 1
 1 1 -11 69830.7 1142.52 1
 -1 -1 11 70254.9 1118.57 5
 -1 1 11 72746.6 1114.57 8
 1 1 -11 73343.3 1207.45 2
 -1 1 11 73899.7 1211.99 4
 -1 -1 11 72027.6 1176.07 4
 1 -1 -11 71816.2 1163.09 3
 1 -1 -10 80821.4 1249.27 1
 1 1 -10 81998.9 1197.38 1
 -1 -1 10 82577 1174.71 5
 -1 1 10 81650 1167.28 8
 1 1 -10 82295.9 1248.75 2
 -1 1 10 80722.8 1213.2 4
 -1 -1 10 82682.3 1215.89 4
 1 -1 -10 82613.3 1216.21 3
 1 -1 -9 16875.3 547.69 1
 -1 -1 9 16281.4 515.886 5
 -1 1 9 17393.8 529.502 8
 1 1 -9 17136.7 555.667 2
 -1 -1 9 16427.9 524.584 4
 -1 1 9 17744.6 540.981 4
 1 -1 -9 17345.1 552.958 3
 1 -1 -8 38435.9 778.118 1
 -1 1 8 38191.2 767.595 8
 -1 -1 8 37459.2 765.241 5
 1 1 -8 38213.1 804.61 2
 -1 -1 8 38532.8 769.234 4
 -1 1 8 37688.8 748.298 4
 1 -1 -8 39080.3 799.941 3
 1 -1 -7 6699.76 311.032 1
 -1 1 7 6662.46 324.177 8
 1 -1 -7 6193.71 173.124 5
 1 1 -7 6010.29 334.279 2
 -1 1 7 6608.72 173.957 5
 -1 1 7 7182.92 310.925 4
 -1 -1 7 6344.7 316.057 4
 1 -1 -7 6271.42 322.464 3
 1 -1 -6 3149.82 224.24 1
 -1 1 6 3165.84 231.582 8
 1 -1 -6 3065.6 142.457 5
 1 -1 -6 3168.31 245.06 6
 1 1 -6 3362.86 244.75 2
 -1 1 6 3364.02 144.367 5
 -1 1 6 3596.64 223.434 4
 -1 -1 6 3401.88 230.482 4
 1 -1 -6 3382.19 247.747 3
 1 -1 -5 41049 669.361 1
 -1 1 5 40581.3 742.84 8
 1 -1 -5 38933.7 747.239 6
 1 1 -5 38971.4 757.633 2
 1 -1 -5 40993.4 503.468 5
 -1 1 5 40981.5 505.23 5
 -1 1 5 39858.8 632.81 4
 -1 -1 5 38108.3 713.293 4
 1 -1 -5 41156.4 760.291 3
 1 -1 -4 79.2695 83.7426 1
 -1 1 4 187.233 75.6659 4
 1 -1 -4 133.219 101.27 3
 1 -1 -4 193.438 140.522 6
 1 -1 -4 79.5393 61.9603 5
 -1 -1 4 216.559 110.415 4
 1 1 -4 -8.14351 117.883 2
 1 -1 -3 1627.43 169.41 3
 1 -1 -3 1516.15 177.36 6
 -1 1 3 1825.28 101.085 2
 1 -1 -3 1730.33 139.647 5
 -1 1 3 1947.94 127.52 4
 -1 -1 3 1374.29 149.735 4
 1 -1 -3 1667.48 141.926 1
 1 1 -3 1561.69 169.927 2
 1 -1 -2 5319.23 270.294 3
 1 -1 -2 5695.52 282.552 6
 1 1 -2 5276.55 283.997 2
 -1 1 2 5663.48 184.38 2
 1 -1 -2 4627.42 215.537 5
 -1 -1 2 4669.65 254.179 4
 -1 1 2 5403.03 171.095 4
 -1 1 2 5268.18 196.527 1
 1 -1 -1 655940 2790.67 6
 1 1 -1 661902 2811.07 2
 -1 -1 1 653904 2794.72 4
 1 -1 1 752886 2965.88 6
 1 1 1 760150 3002.52 7
 1 -1 2 250771 1257.77 7
 -1 1 -2 254229 1258.51 7
 1 1 2 250169 1748.78 7
 -1 -1 -2 254634 1435.67 6
 1 -1 2 250674 1714.85 6
 1 1 2 255068 1690.77 2
 -1 -1 -2 252230 1720.59 1
 1 -1 2 255195 1606.73 3
 -1 -1 -4 173135 1187.97 6
 1 -1 4 172437 1476.95 6
 -1 1 -4 179828 1549.64 2
 1 1 4 173269 1406.67 2
 1 -1 4 176625 1002.43 7
 1 1 4 170765 1491.53 7
 1 -1 4 179440 1624.65 5
 -1 -1 -4 176993 1540.05 1
 1 -1 4 173516 1061.4 1
 -1 1 -4 176978 1011.79 1
 1 -1 7 846419 3483.51 6
 1 -1 9 393889 2755.44 5
 -1 1 -9 413822 2359.09 1
 -1 -1 -9 400169 2852.11 1
 1 1 9 408228 2362.34 2
 1 1 9 402986 2603.56 7
 -1 1 -10 204478 2068.36 2
 1 1 10 213181 1774.96 2
 -1 -1 -10 208489 2137.49 1
 -1 1 -10 212910 1783.34 1
 1 -1 10 207292 2047.23 5
 1 -1 10 209937 1678.53 4
 1 1 10 209038 1931.69 7
 -1 1 -11 5489.79 397.836 2
 1 1 11 4316.51 271.109 2
 -1 -1 -11 4034.25 337.687 1
 -1 1 -11 4345.91 301.647 1
 1 -1 11 5022.3 375.567 5
 1 -1 11 4554.09 310.585 4
 1 1 11 4198.76 308.31 7
 -1 1 -12 43538.3 1043.4 2
 1 1 12 40194.6 816.458 2
 -1 -1 -12 38921.3 996.479 1
 -1 1 -12 39384.3 887.147 1
 1 -1 12 40409 964.847 5
 1 -1 12 39962.4 856.383 4
 1 1 12 41292.6 910.17 7
 1 1 12 40332.3 602.306 8
 -1 -1 -13 510272 3702.2 1
 1 1 13 519102 3010.19 2
 1 1 13 513003 3285.77 7
 1 1 13 517309 2210.07 8
 -1 1 -14 10366.8 631.764 2
 -1 1 -14 10017 535.085 1
 -1 -1 -14 8063.85 534.651 1
 1 -1 14 8333.72 534.537 5
 1 1 14 7503.51 362.435 5
 1 -1 14 9949.89 532.648 4
 1 1 14 6864.9 272.706 8
 -1 1 -15 105321 1707.68 2
 -1 1 -15 105079 1598.37 1
 1 -1 15 104975 1624.96 5
 1 1 15 106286 1304.08 5
 1 -1 15 104870 1529.64 4
 1 1 15 106836 1030.74 8
 1 1 16 211404 1494.12 8
 -1 1 -16 205096 2458.02 2
 -1 -1 -16 210915 2624.47 1
 -1 1 -16 211849 2306.96 1
 1 -1 16 211312 2330.31 5
 1 1 16 210377 1872.23 5
 1 -1 16 209206 2212.49 4
 -1 -1 -16 214648 1728.89 3
 1 1 17 87990.1 992.165 8
 -1 1 -17 89760.7 1645.93 2
 -1 -1 -17 87339.7 1731.01 1
 -1 1 -17 87738.5 1544.13 1
 1 -1 17 86056.6 1541.05 5
 1 1 17 88019 1225.5 5
 1 -1 17 88167.9 1497.36 4
 -1 -1 -17 88579.5 1139.02 3
 1 1 18 5201.24 261.84 8
 -1 1 -18 6673.75 497.39 2
 -1 -1 -18 5814.28 504.788 1
 -1 1 -18 5891.71 462.671 1
 1 -1 18 6235.34 447.991 5
 1 1 18 5269.59 318.229 5
 1 -1 18 6174.71 451.906 4
 -1 -1 -18 5876.55 319.126 3
 1 1 19 6654.66 312.061 8
 -1 1 -19 6627.89 488.103 2
 -1 -1 -19 6737.92 342.745 3
 1 1 19 6955.49 366.06 5
 1 -1 19 7024.71 466.3 5
 1 -1 19 7408.31 473.389 4
 -1 1 -19 6872.7 469.968 1
 -1 -1 -19 6568.7 518.622 1
 -1 1 -20 5919.88 469.939 2
 1 1 20 5650.2 338.967 5
 1 -1 20 5255.39 414.37 5
 -1 -1 -20 5650.92 311.14 3
 1 -1 20 5060.85 409.761 4
 -1 -1 -20 5728.66 507.99 1
 -1 1 -20 5527.23 451.351 1
 1 -1 21 165.378 182.078 4
 -1 -1 -21 43.89 98.677 3
 1 -1 21 129.489 162.914 5
 1 1 21 147.242 114.265 5
 -1 1 -21 147.348 205.263 2
 -1 -1 -21 112.793 201.622 1
 -1 1 -21 193.329 186.528 1
 -1 1 -22 9384.29 609.141 2
 1 -1 22 9394.67 557.638 5
 1 1 22 9386.38 455.94 5
 -1 -1 -22 8878.05 405.861 3
 -1 1 -22 9201.87 373.898 3
 1 -1 22 9113.1 576.54 4
 -1 -1 -22 9270.92 648.727 1
 -1 1 -22 9339 592.21 1
 -1 -1 -23 2444.48 232.99 3
 1 -1 23 2733.74 352.099 4
 1 1 23 2390.87 243.341 5
 1 -1 23 2745.11 326.828 5
 -1 1 -23 2442.59 361.609 1
 -1 -1 -23 2116.38 361.726 1
 -1 -1 -23 2458.38 282.059 2
 -1 1 -23 2342.36 319.702 2
 -1 -1 -24 2661.72 309.601 2
 1 -1 24 2876.95 370.309 4
 -1 1 -24 3121.87 384.819 1
 -1 -1 -24 2890.78 409.22 1
 -1 1 -24 2939.46 374.458 2
 1 1 24 2857.15 263.434 5
 1 -1 24 2858.09 346.027 5
 1 -1 25 898.517 264.291 4
 1 -1 25 712.427 204.508 5
 -1 -1 -25 428.624 168.597 2
 -1 1 -25 685.422 229.241 2
 -1 -1 -25 981.559 317.057 1
 -1 1 -25 859.215 249.76 1
 -1 -1 -26 4735.36 418.119 2
 -1 1 -26 5403.07 527.839 2
 -1 1 -26 5283.62 527.206 1
 1 -1 26 5514.7 468.88 5
 1 -1 26 5624.18 523.514 4
 -1 -1 -26 5337.07 574.559 1
 -1 -1 -27 25086.6 941.653 2
 -1 1 -27 25423.4 1076.65 2
 1 -1 27 26002.6 990.985 5
 -1 1 -27 25406.2 1104.36 1
 1 -1 27 25477.3 1063.85 4
 1 1 27 25204.8 1162.53 4
 -1 -1 -27 25488.3 1160.69 1
 1 -1 28 1212.49 351.245 4
 1 1 28 1409.49 433.769 4
 1 -1 28 928.112 276.711 5
 -1 -1 -28 471.304 245.558 2
 -1 1 -28 1137.3 357.398 2
 -1 -1 -28 1099.55 410.096 1
 -1 1 -28 1522.24 377.291 1
 -1 -1 -29 20427.5 873.124 2
 -1 1 -29 19080.8 979.419 2
 -1 1 -29 20201.3 1031 1
 1 -1 29 20443.1 911.035 5
 1 1 29 19259.3 1068.83 4
 1 -1 29 21414.3 1039.78 4
 -1 -1 -29 21289.2 1122.13 1
 -1 1 -30 14184.5 863.566 2
 1 -1 30 14258.2 780.043 5
 -1 1 -30 15143.1 913.492 1
 1 -1 30 14679.4 887.727 4
 1 1 30 13133.3 907.121 4
 -1 -1 -30 14949.5 952.969 1
 1 -1 31 1064.59 305.425 4
 1 1 31 758.4 297.91 4
 -1 -1 -31 1284.92 382.465 1
 -1 1 -31 1042.3 328.528 1
 -1 1 -31 1307.43 323.763 2
 1 -1 31 1295.93 302.583 5
 1 1 32 354.574 225.684 4
 1 -1 32 110.039 257.22 4
 -1 1 -32 103.536 247.593 2
 -1 -1 -32 123.994 268.762 1
 -1 1 -32 342.998 210.15 1
 1 -1 33 457.708 283.265 4
 1 1 33 370.947 236.217 4
 -1 1 -33 261.108 242.304 2
 -1 -1 -33 127.253 260.956 1
 -1 1 -33 41.1193 253.381 1
 1 -1 34 212.204 247.124 4
 1 1 34 71.5075 261.521 4
 -1 1 -34 81.3741 238.309 2
 -1 -1 -34 365.737 282.222 1
 -1 1 -34 279.24 291.941 1
 1 1 35 3443.69 544.524 4
 1 -1 35 3311.29 482.17 4
 -1 1 -35 3717.16 512.823 2
 -1 -1 -35 4048.79 561.929 1
 -1 1 -35 3542.71 538.423 1
 1 -1 36 300.048 265.387 4
 1 1 36 316.524 293.803 4
 -1 1 -36 587.746 311.061 2
 -1 1 -36 749.449 327.249 1
 -1 -1 -36 70.0811 246.021 1
 -1 1 -37 5072.39 623.348 2
 1 -1 37 4715.07 606.144 4
 -1 1 -37 5161.59 644.704 1
 -1 -1 -37 5514.05 684.338 1
 1 1 37 4521 626.989 4
 -1 1 -38 1137.81 445.216 1
 -1 -1 -38 2119.87 509.063 1
 1 1 38 1317.04 420.941 4
 1 -1 38 1804.63 445.547 4
 -1 1 -38 1900.48 472.34 2
 1 -1 39 8802.81 853.41 4
 -1 1 -39 8503.59 830.76 2
 -1 1 -39 8727.16 860.904 1
 1 -1 40 9782.58 926.02 4
 -1 1 -40 10302.9 968.33 1
 1 -1 41 26463 1467.3 4
 -1 -2 40 4726.88 652.234 4
 1 2 -40 4328.46 612.721 2
 -1 -2 39 273.145 333.699 4
 1 2 -39 576.694 342.099 2
 -1 -2 38 1398.4 405.763 4
 1 2 -38 1329.22 409.295 1
 1 2 -38 1394.12 393.757 2
 1 -2 -37 1830.69 489.186 1
 1 2 -37 2025.25 425.085 1
 -1 -2 37 1233.15 367.552 4
 1 2 -37 1610.4 417.826 2
 -1 2 37 2030.31 469.658 4
 1 -2 -36 269.702 236.561 1
 1 2 -36 1058.25 397.111 1
 -1 -2 36 545.291 272.872 4
 1 2 -36 545.235 282.73 2
 -1 2 36 621.295 310.542 4
 1 -2 -35 1483.86 426.076 1
 1 2 -35 1783.96 416.259 1
 -1 -2 35 1823.53 400.955 4
 1 2 -35 1546.86 382.827 2
 -1 2 35 1219.14 384.477 4
 1 -2 -34 -115.376 231.055 1
 1 2 -34 171.122 237.527 1
 -1 -2 34 394.306 272.494 4
 1 2 -34 -44.9485 216.008 2
 -1 2 34 103.89 250.711 4
 1 -2 -33 767.219 378.137 1
 1 2 -33 284.395 206.712 1
 -1 -2 33 672.615 304.55 4
 1 2 -33 549.858 267.343 2
 -1 2 33 423.182 256.392 4
 1 -2 -32 1871.11 396.883 1
 1 2 -32 2178.15 395.047 1
 -1 2 32 1998.4 435.542 4
 -1 -2 32 2085.97 402.141 4
 1 2 -32 1954.99 384.821 2
 -1 -2 31 5519.81 528.256 5
 1 -2 -31 5886.99 642.377 1
 1 2 -31 6208.39 590.176 1
 -1 2 31 6404.45 665.094 4
 -1 -2 31 5961.51 592.648 4
 1 2 -31 6057.76 619.745 2
 1 2 -30 1227.47 300.372 1
 1 -2 -30 962.393 336.491 1
 -1 -2 30 846.597 233.283 5
 -1 2 30 418.871 254.356 4
 -1 -2 30 805.09 288.575 4
 1 2 -30 432.837 255.142 2
 1 -2 -29 117.497 228.771 1
 1 2 -29 368.466 230.328 1
 1 -2 -29 255.872 203.568 3
 -1 2 29 245.197 229.54 4
 -1 -2 29 275.762 194.029 5
 -1 -2 29 101.086 177.339 4
 1 2 -29 -5.36278 194.88 2
 1 -2 -28 3535.07 411.843 3
 -1 2 28 3681.91 534.629 4
 -1 -2 28 3368.94 418.642 5
 1 -2 -28 3457.64 503.238 1
 1 2 -28 4262.88 525.562 2
 -1 -2 28 3455.57 449.169 4
 1 2 -28 3450.25 444.626 1
 1 2 -27 32465.2 1228.13 1
 1 -2 -27 33024.2 1355.8 1
 -1 -2 27 34086.8 1207.28 5
 -1 2 27 34360.2 1142.85 8
 1 2 -27 34153.8 1322.6 2
 -1 2 27 33048.7 1349.86 4
 -1 -2 27 33865.7 1266.04 4
 1 -2 -27 34045.1 1168.16 3
 1 2 -26 12739.6 782.756 1
 1 -2 -26 11912 858.24 1
 -1 -2 26 12226.9 753.959 5
 -1 2 26 11921.5 676.894 8
 1 2 -26 14655.7 907.422 2
 -1 -2 26 12900.2 821.393 4
 -1 2 26 12135.2 860.341 4
 1 -2 -26 11386.9 728.706 3
 1 -2 -25 65301.6 1811.06 1
 -1 -2 25 65400.2 1612.26 5
 -1 2 25 64927.5 1493.04 8
 1 2 -25 64771 1749.03 2
 -1 -2 25 63314.1 1658.26 4
 -1 2 25 65709.4 1797.02 4
 1 -2 -25 62371.1 1536.44 3
 1 -2 -24 4793.04 573.414 1
 1 2 -24 5522.07 543.38 1
 -1 -2 24 5675.5 541.173 5
 -1 2 24 5117.5 438.89 8
 1 2 -24 7657.26 684.295 2
 -1 -2 24 6197.23 569.551 4
 -1 2 24 6226.42 595.03 4
 1 -2 -24 5767.82 523.689 3
 1 -2 -23 36399 1312.2 1
 1 2 -23 40189.9 1219.75 1
 -1 2 23 37543.3 1110.56 8
 -1 -2 23 37642.3 1213.03 5
 1 2 -23 38647.7 1313.2 2
 -1 2 23 37014.4 1302.73 4
 -1 -2 23 38711.2 1231.39 4
 1 -2 -23 37029.6 1155.74 3
 1 2 -22 842.559 343.549 2
 1 2 -22 169.621 225.075 1
 1 -2 -22 -66.4132 228.083 1
 -1 2 22 322.871 170.295 8
 -1 -2 22 470.875 239.373 5
 -1 -2 22 520.659 260.509 4
 1 -2 -22 373.088 232.053 3
 -1 2 22 352.749 289.754 4
 1 2 -21 1024.44 285.869 2
 1 -2 -21 1151.72 273.841 1
 1 2 -21 1094.65 254.479 1
 -1 2 21 1270.73 239.723 8
 -1 -2 21 1085.44 231.635 5
 -1 -2 21 1366.16 272.912 4
 1 -2 -21 2149.69 303.527 3
 -1 2 21 1150.93 281.714 4
 1 -2 -20 4099.23 442.942 1
 1 2 -20 4611.2 402.913 1
 -1 -2 20 4297.63 419.775 5
 -1 2 20 3773.23 358.158 8
 1 2 -20 4009.96 428.509 2
 -1 2 20 4438.17 446.687 4
 -1 -2 20 4183.69 398.582 4
 1 -2 -20 3830.57 379.163 3
 1 -2 -19 22731.3 923.581 1
 -1 -2 19 21279.3 874.561 5
 -1 2 19 21279 808.473 8
 1 2 -19 22675.6 953.25 2
 -1 2 19 20979.3 893.313 4
 -1 -2 19 22526.8 857.47 4
 1 -2 -19 21447.2 851.765 3
 1 -2 -18 27050.1 998.406 1
 -1 2 18 27616.3 898.917 8
 -1 -2 18 26535.5 963.028 5
 1 2 -18 28799.8 1040.81 2
 -1 2 18 27073.6 974.324 4
 -1 -2 18 27497.4 929.517 4
 1 -2 -18 26814.3 928.914 3
 1 2 -17 516.256 250.197 2
 1 -2 -17 71.8281 190.388 1
 -1 2 17 309.292 167.624 8
 -1 -2 17 244.996 203.41 5
 -1 -2 17 245.188 152.042 4
 1 -2 -17 248.289 187.428 3
 -1 2 17 410.951 239.609 4
 1 -2 -16 8328 535.835 1
 -1 2 16 7264.17 472.599 8
 -1 -2 16 7102.47 505.196 5
 1 2 -16 8130.23 553.401 2
 -1 2 16 7747.58 518.659 4
 -1 -2 16 7422.39 481.064 4
 1 -2 -16 7455.64 499.131 3
 1 -2 -15 53110 1274.33 1
 -1 2 15 52003.9 1202.54 8
 -1 -2 15 52852.3 1291.57 5
 1 2 -15 54771.9 1348.97 2
 -1 2 15 54976.1 612.325 5
 -1 2 15 53907.9 1255.04 4
 -1 -2 15 51801.6 1197.39 4
 1 -2 -15 54968 1277.72 3
 1 2 -14 557.986 233.441 2
 1 -2 -14 1231.7 291.784 1
 -1 2 14 841.1 234.112 8
 -1 -2 14 876.542 260.882 5
 -1 2 14 1952.86 330.819 4
 -1 -2 14 872.204 228.325 4
 1 -2 -14 825.233 261.078 3
 1 -2 -13 43918.3 1089.75 1
 -1 -2 13 43463.1 1143.68 5
 -1 2 13 45913.1 1091.89 8
 1 2 -13 43489.9 1174.65 2
 -1 -2 13 43648.1 1035.11 4
 -1 2 13 44079 1064.07 4
 1 -2 -13 42185.6 1128.29 3
 1 -2 -12 9194.6 487.218 1
 -1 -2 12 8581.38 517.321 5
 -1 2 12 8351.36 478.026 8
 1 2 -12 8014.52 507.725 2
 -1 -2 12 8501.55 462.186 4
 1 -2 -12 8668.34 510.26 3
 1 -2 -11 6901.23 409.577 1
 -1 2 11 7659.24 453.812 8
 -1 2 11 7448.63 464.817 7
 -1 -2 11 7086.61 453.296 5
 1 -2 -11 7204.35 466.245 6
 1 -2 -11 6958.04 183.068 2
 -1 2 11 7485.54 181.964 2
 1 2 -11 6728.68 458.497 2
 -1 -2 11 7061.74 411.721 4
 1 -2 -11 6981.95 446.997 3
 1 2 -10 2231.41 273.428 2
 1 -2 -10 2055.85 215.974 1
 -1 2 10 2229.32 270.489 8
 -1 2 10 2413.59 279.32 7
 1 -2 -10 2206.53 284.724 6
 1 -2 -10 2097.35 114.564 2
 -1 2 10 2288.53 118.145 2
 -1 -2 10 1907.56 252.996 5
 -1 -2 10 1994.47 241.965 4
 1 -2 -10 2034.21 261.234 3
 1 -2 -9 4990.62 322.069 1
 1 -2 -9 5286.43 395.527 6
 -1 -2 9 4661.11 365.916 5
 -1 2 9 5553.03 383.895 7
 1 -2 -9 5172.09 188.113 2
 1 2 -9 5291.99 382.602 2
 -1 2 9 5160.42 181.439 2
 -1 -2 9 4609.78 327.669 4
 1 -2 -9 4934 383.135 3
 1 -2 -8 3430.22 267.703 1
 -1 2 8 3176.04 299.009 7
 1 -2 -8 2909.62 309.746 6
 1 2 -8 3127.82 309.459 2
 -1 2 8 3313.15 157.646 2
 -1 -2 8 3113.14 266.121 4
 1 -2 -8 3545.53 318.595 3
 -1 2 7 292.104 64.7807 2
 1 2 -7 374.909 139.942 2
 1 -2 -7 341.439 124.08 1
 -1 2 7 325.348 133.166 7
 1 -2 -7 417.861 174.055 6
 1 -2 -7 332.187 108.232 5
 -1 -2 7 446.302 132.856 4
 1 -2 -7 459.534 161.747 3
 1 -2 -6 12405.3 423.802 1
 1 -2 -6 12897.8 564.615 6
 1 -2 -6 12494.2 449.505 5
 -1 -2 6 13070.8 566.378 6
 -1 2 6 12882 529.06 7
 -1 2 6 13731.2 357.913 2
 1 2 -6 13009.9 575.779 2
 -1 -2 6 11801.4 486.49 4
 1 -2 -6 12631.8 570.039 3
 1 -2 -5 7694.7 315.643 1
 -1 2 5 7895.02 401.341 7
 -1 -2 5 7166.21 420.082 6
 1 -2 -5 7089.28 351.542 5
 1 -2 -5 7479.9 436.226 6
 -1 2 5 7642.97 280.817 2
 1 2 -5 7339.58 432.131 2
 -1 -2 5 6680.19 373.734 4
 1 -2 -5 7700.32 443.091 3
 -1 2 4 1436.05 188.817 7
 1 -2 -4 1262.51 216.721 6
 -1 -2 4 1570.21 219.507 6
 1 -2 -4 1457.64 223.742 3
 -1 2 4 1487.75 145.021 2
 1 -2 -4 1220.56 171.562 5
 -1 -2 4 1171.82 188.846 4
 1 -2 -4 1417.94 147.277 1
 1 2 -4 1604.98 225.679 2
 1 -2 -3 3476.89 268.458 5
 1 -2 -3 3617.89 320.241 6
 -1 -2 3 3876.01 304.279 6
 1 2 -3 3803.02 308.404 2
 -1 2 3 4016.44 229.728 2
 -1 -2 3 3371.32 274.354 4
 -1 2 3 3709.55 272.755 7
 1 -2 -3 3668.9 194.432 1
 -1 2 2 25595.2 681.491 7
 1 -2 -2 23702.6 742.274 6
 1 -2 -2 25833.2 691.721 5
 -1 -2 2 24824.2 723.122 6
 -1 2 2 26269.7 597.65 2
 1 2 -2 25504.5 738.167 2
 -1 -2 2 24098.3 683.4 4
 -1 2 2 26095.9 443.559 1
 1 -2 -2 24271.1 434.327 1
 -1 -2 1 17895.9 610.993 6
 1 -2 -1 16999.3 630.1 6
 1 -2 -1 18618.8 596.631 5
 1 2 -1 18260.1 625.674 2
 -1 2 1 18311.6 518.607 2
 -1 2 1 17994 565.886 7
 -1 2 1 18806.4 314.454 1
 -1 -2 0 58758.6 1066.62 6
 1 -2 0 60002.9 1165.42 6
 1 -2 0 61572.2 1102.96 5
 -1 2 0 61733.1 989.884 2
 1 2 0 61219.7 1103.96 2
 -1 2 0 62493.2 596.36 4
 -1 2 0 61233.8 1009.9 7
 -1 -2 0 58638.8 908.665 1
 -1 2 -1 159104 1603.68 7
 1 2 1 155121 1841.59 7
 -1 -2 -1 156141 1720.56 6
 1 -2 1 157562 1881.65 6
 1 2 1 155393 1729.68 2
 -1 2 -1 160040 1645.98 2
 1 -2 1 160222 1822.14 5
 -1 2 -1 161196 822.805 4
 -1 -2 -1 156950 1507.61 1
 1 -2 2 16870.9 632.426 6
 -1 -2 -2 18387.7 589.485 6
 1 2 2 17726.9 590.104 2
 -1 2 -2 18293.4 575.219 2
 1 -2 2 17884.6 632.701 5
 -1 -2 -2 17286.1 518.008 1
 1 2 2 17969.5 635.664 7
 -1 2 -2 17434.9 530.988 7
 1 2 3 438.156 156.526 7
 1 -2 3 496.545 172.426 6
 -1 2 -3 322.457 95.6055 7
 -1 -2 -3 573.763 155.606 6
 1 -2 3 599.177 165.024 5
 -1 -2 -3 452.627 126.873 1
 1 2 3 525.024 145.991 2
 -1 2 -3 611.482 150.175 2
 1 -2 4 16811.9 622.62 6
 -1 -2 -4 16623.7 554.998 6
 1 2 4 15958 549.648 2
 -1 2 -4 16946.4 591.111 2
 1 -2 4 15696.1 614.721 5
 1 2 4 15761.6 606.512 7
 -1 -2 -4 15620.8 529.064 1
 1 2 5 14318.5 578.732 7
 1 -2 5 13442.3 569.273 6
 -1 -2 -5 14186.2 519.088 6
 -1 2 -5 14826.9 576.088 2
 1 2 5 13652.3 513.53 2
 1 -2 5 14644.5 601.557 5
 1 -2 5 14569.8 257.33 4
 -1 2 -5 14774.4 242.764 4
 -1 -2 -5 14693.5 521.826 1
 1 2 6 48160.1 1070.49 7
 -1 -2 -6 48469.1 952.057 6
 1 -2 6 47471.8 1083.36 6
 1 2 6 49589.2 937.952 2
 -1 2 -6 50561.4 1084.59 2
 1 -2 6 50329.4 1120.18 5
 1 -2 6 49328.7 524.33 4
 -1 -2 -6 49068.8 973.91 1
 1 -2 7 9900.88 242.344 1
 -1 -2 -7 9701.27 465.001 1
 1 2 7 10243.6 510.299 7
 -1 -2 -7 9800.63 441.391 6
 1 -2 7 9660.46 512.028 6
 -1 2 -7 10027.9 508.531 2
 1 2 7 9381.78 423.779 2
 1 -2 7 10089.3 535.802 5
 1 -2 7 9931.15 270.1 4
 -1 2 -7 9954 234.505 1
 -1 -2 -8 25415.7 766.172 1
 1 2 8 25283 816.638 7
 -1 -2 -8 25684.4 696.13 6
 1 -2 8 24546.4 820.426 6
 1 2 8 25528.9 675.623 2
 -1 2 -8 26894.4 844.86 2
 1 -2 8 26437.4 855.265 5
 1 -2 8 25986.2 472.575 4
 -1 2 -8 25956.1 437.122 1
 -1 -2 -9 154492 1916.8 1
 1 2 9 150800 1990.35 7
 1 -2 9 152545 1964.38 6
 -1 -2 -9 151190 1711.79 6
 1 2 9 152204 1647.42 2
 -1 2 -9 152791 2039.5 2
 1 -2 9 152899 2060.56 5
 1 -2 9 155545 1252.02 4
 -1 2 -9 153425 1190.55 1
 -1 -2 -10 31438.2 908.22 1
 1 2 10 29962.3 925.605 7
 -1 -2 -10 30917.1 786.858 6
 1 -2 10 32471.7 946.422 6
 1 2 10 31477.7 754.208 2
 -1 2 -10 34283.3 1013.37 2
 1 -2 10 32179.1 993.639 5
 1 -2 10 30685 605.131 4
 -1 2 -10 30819 596.31 1
 -1 -2 -11 236228 2520.71 1
 1 2 11 235062 2542.79 7
 -1 -2 -11 230254 2170.36 6
 1 -2 11 238333 2538 6
 1 2 11 238354 2074.32 2
 -1 2 -11 234860 2625.97 2
 1 -2 11 230800 2640.94 5
 1 -2 11 233629 1772.28 4
 -1 2 -11 232188 1744.94 1
 -1 -2 -12 24457.9 847.201 1
 1 2 12 25039.9 863.72 7
 -1 -2 -12 24882.9 733.853 6
 1 -2 12 24056.8 863.858 6
 -1 2 -12 25527 926.951 2
 1 2 12 23656.9 667.811 2
 1 -2 12 25534.3 929.843 5
 1 -2 12 23820.8 605.645 4
 -1 2 -12 24783.5 623.636 1
 -1 -2 -13 79589.5 1560.68 1
 1 2 13 76175.9 1514.7 7
 1 -2 13 77260.6 1512.76 6
 1 2 13 78268.3 1217 2
 -1 2 -13 78478.1 1602.07 2
 1 -2 13 78208.8 1589.89 5
 1 -2 13 76541.8 1132.57 4
 -1 2 -13 77513 1143.43 1
 -1 -2 -14 66614.6 1474.87 1
 1 2 14 66355.7 1432.19 7
 1 -2 14 69186.4 1440.5 6
 -1 2 -14 68258.7 1523.74 2
 1 2 14 68312.1 1146.93 2
 1 -2 14 68573 1506.74 5
 1 -2 14 66911.1 1109.9 4
 -1 2 -14 66937.5 1119.84 1
 1 2 15 18838.2 777.167 7
 -1 2 -15 18900.7 826.747 2
 1 2 15 18314.5 613.293 2
 -1 -2 -15 23438.8 902.035 1
 1 -2 15 18477.4 796.574 5
 1 -2 15 17900.4 605.983 4
 -1 2 -15 18021.6 610.471 1
 1 2 16 638.555 226.688 7
 1 2 16 778.858 164.265 8
 1 2 16 666.837 152.892 2
 -1 -2 -16 858.159 246.84 1
 -1 2 -16 1197.03 202.858 1
 1 -2 16 718.302 215.895 5
 1 -2 16 841.566 175.709 4
 -1 2 -16 870.145 249.876 2
 1 2 17 366.002 128.347 8
 1 2 17 204.091 179.143 7
 1 2 17 204.032 112.557 2
 -1 -2 -17 366.738 200.206 1
 1 -2 17 518.632 190.711 5
 1 -2 17 435.78 149.927 4
 -1 2 -17 515.857 204.935 2
 1 2 18 5200.63 340.826 8
 1 2 18 5316.15 450.897 7
 -1 2 -18 5420.67 485.25 2
 1 2 18 4985.05 341.68 2
 1 -2 18 4917.42 455.298 5
 -1 -2 -18 5318.45 473.338 1
 1 -2 18 4882.83 365.542 4
 -1 2 -18 5771.17 395.741 1
 1 2 19 55.9935 179.534 7
 1 2 19 117.132 120.576 8
 1 -2 19 -56.371 167.167 5
 -1 2 -19 222.131 142.565 1
 -1 -2 -19 -40.9797 155.029 1
 1 -2 19 68.1211 128.689 4
 -1 2 -19 560.073 239.195 2
 1 2 20 120.579 100.598 8
 1 2 20 264.946 221.889 7
 -1 2 -20 -0.23388 127.325 1
 -1 -2 -20 129.839 232.797 1
 1 -2 20 141.012 185.528 5
 1 -2 20 162.692 140.82 4
 -1 2 -20 174.786 201.594 2
 1 2 21 4108.41 432.041 7
 1 2 21 3948.89 309.164 8
 -1 2 -21 4405.84 474.925 2
 1 -2 21 4134.29 431.448 5
 -1 -2 -21 4344.25 464.012 1
 1 -2 21 4349.06 377.482 4
 -1 2 -21 4878.97 406.298 1
 1 2 22 240.458 219.032 7
 -1 2 -22 505.855 216.843 1
 -1 -2 -22 329.24 245.327 1
 1 -2 22 282.459 211.028 5
 1 -2 22 290.474 190.169 4
 -1 2 -22 446.714 267.77 2
 1 2 23 7623.68 574.986 7
 -1 2 -23 9111.02 671.558 2
 1 -2 23 7933.46 608.268 5
 -1 -2 -23 8022.14 630.106 1
 1 -2 23 8429.26 549.317 4
 -1 2 -23 8169.51 546.088 1
 1 2 24 2083.77 356.316 7
 1 -2 24 2229.59 351.125 5
 -1 2 -24 2316.07 319.767 1
 -1 -2 -24 2440.58 402.508 1
 1 -2 24 2176.47 330.111 4
 -1 2 -24 2295.45 374.735 2
 1 2 25 1064.81 336.532 7
 -1 -2 -25 981.416 313.852 1
 -1 2 -25 1110.25 283.696 1
 1 -2 25 1257.22 319.745 5
 1 -2 25 901.064 276.245 4
 -1 2 -25 1228.97 352.138 2
 1 2 26 23632.3 1061.33 7
 -1 2 -26 24385.3 1137.43 2
 -1 -2 -26 23375.3 1149.27 1
 1 -2 26 23982.1 1059.1 5
 1 -2 26 24568.3 1010.82 4
 -1 2 -26 24138.4 1006.75 1
 1 2 27 16641 908.59 7
 -1 2 -27 16307.6 963.015 2
 1 -2 27 17154.3 917.902 5
 -1 2 -27 16552.3 862.927 1
 1 -2 27 16715 853.978 4
 -1 -2 -27 15493 966.716 1
 -1 2 -28 763.694 293.081 1
 -1 -2 -28 246.78 222.415 1
 1 2 28 1190.77 359.26 7
 1 -2 28 766.287 281.361 5
 1 -2 28 1102.66 308.233 4
 -1 2 -28 1067.67 355.023 2
 -1 -2 -29 1037.58 325.462 1
 -1 2 -29 2205.42 386.461 1
 1 2 29 1199.36 343.547 7
 1 -2 29 1274.26 287.1 5
 1 -2 29 1975.29 345.773 4
 -1 2 -29 1288.12 369.964 2
 -1 2 -30 118.457 223.27 2
 -1 2 -30 196.332 225.631 1
 -1 -2 -30 382.944 292.187 1
 1 2 30 73.0121 269.164 7
 1 -2 30 233.58 212.77 5
 1 -2 30 -57.3168 185.963 4
 1 2 30 735.318 329.989 4
 -1 2 -31 918.315 330.364 2
 -1 2 -31 1034.79 272.202 1
 -1 -2 -31 913.652 308.646 1
 1 2 31 1110.3 358.871 7
 1 -2 31 1069.3 309.845 5
 1 -2 31 1504.47 329.172 4
 1 2 31 1180.74 341.543 4
 -1 2 -32 472.003 247.405 2
 -1 -2 -32 -175.235 292.877 1
 -1 2 -32 382.451 255.298 1
 1 2 32 319.602 313.488 7
 1 -2 32 566.827 231.764 5
 1 -2 32 773.865 299.236 4
 1 2 32 545.421 322.498 4
 -1 -2 -33 -149.613 291.316 1
 1 -2 33 633.407 272.997 5
 -1 2 -33 246.473 259.393 2
 1 2 33 163.822 298.066 7
 -1 -2 -34 -689.052 379.629 1
 -1 2 -34 390.958 260.502 2
 1 2 34 -62.9368 272.852 4
 1 2 34 -288.207 302.274 7
 -1 -2 -35 -122.151 325.015 1
 -1 2 -35 360.6 299.399 2
 1 2 35 208.614 308.585 4
 1 2 35 49.9619 273.772 7
 -1 -2 -36 -265.295 342.549 1
 -1 2 -36 55.5006 257.957 2
 1 2 36 -352.593 335.787 4
 1 2 36 -400.116 345.896 7
 -1 2 -37 667.125 323.55 2
 1 2 37 126.6 341.896 7
 -1 2 -38 286.923 326.141 2
 1 2 38 -87.1652 327.692 7
 1 2 39 484.96 348.316 7
 1 3 -35 2907.45 514.447 2
 1 -3 -35 3787.32 599.984 1
 -1 3 35 4174.25 624.378 4
 1 -3 -34 1516.54 451.662 1
 1 3 -34 1621.12 432.731 2
 -1 3 34 1533.1 406.04 4
 -1 3 34 1775.25 468.048 7
 1 -3 -33 3143.89 512.46 1
 -1 3 33 2586.22 521.228 7
 1 3 -33 3050.12 532.779 2
 -1 3 33 2845.39 534.194 4
 1 -3 -32 3181.45 556.921 1
 -1 -3 32 3062.67 455.51 5
 -1 3 32 3067.32 541.181 7
 1 3 -32 3545.39 544.924 2
 -1 3 32 4011.28 592.003 4
 1 -3 -31 796.5 311.563 1
 -1 3 31 647.487 374.309 7
 -1 -3 31 900.278 325.383 5
 1 3 -31 759.994 270.057 2
 -1 3 31 1024.67 377.536 4
 1 -3 -30 819.285 365.608 1
 1 -3 -30 1308.56 314.691 3
 -1 3 30 1010.47 429.503 7
 -1 -3 30 1105.34 298.061 5
 1 3 -30 941.829 319.94 2
 -1 3 30 701.232 294.909 4
 1 -3 -29 382.982 256.404 1
 -1 3 29 572.585 408.948 7
 1 -3 -29 66.674 206.858 3
 -1 -3 29 659.336 296.85 5
 -1 3 29 69.0092 245.161 4
 1 3 -29 5.15768 277.858 2
 1 -3 -28 5829.72 633.596 1
 1 3 -28 4416.77 538.739 2
 -1 3 28 4687.12 598.981 7
 -1 -3 28 5380.09 567.183 5
 -1 3 28 5997.22 643.916 4
 1 -3 -28 4348.99 494.746 3
 -1 3 27 2450.38 455.119 7
 1 -3 -27 3001.39 416.964 3
 1 -3 -27 2676.36 428.885 1
 -1 -3 27 2536.98 420.827 5
 -1 3 27 2606.36 431.835 4
 1 3 -27 3136.62 480.07 2
 1 3 -26 214.031 300.388 2
 -1 3 26 522.492 235.373 8
 -1 3 26 15.7617 273.907 7
 1 -3 -26 339.644 190.13 3
 1 -3 -26 82.7104 203.132 1
 -1 -3 26 151.248 211.874 5
 -1 -3 26 365.585 215.906 4
 -1 3 26 432.617 234.297 4
 1 3 -25 1907.85 387.112 2
 1 -3 -25 1733.94 366.586 1
 -1 3 25 1732.25 448.666 7
 -1 3 25 1541.66 325.716 8
 1 -3 -25 1857.38 362.771 3
 -1 -3 25 1654.84 339.62 5
 -1 -3 25 1444.5 306.328 4
 -1 3 25 1571.79 355.456 4
 1 -3 -24 17947.6 971.483 1
 -1 3 24 17167.2 865.97 8
 -1 3 24 18514.7 1014.06 7
 -1 -3 24 17703.3 961.364 5
 1 3 -24 17633 1015.64 2
 -1 3 24 18024.3 969.354 4
 -1 -3 24 18710.3 893.079 4
 1 -3 -24 16806.3 898.455 3
 1 3 -23 2070.43 405.42 2
 -1 3 23 2246.3 420.802 7
 -1 3 23 2175.72 348.3 8
 1 -3 -23 2402.6 379.548 3
 1 -3 -23 2087.35 380.535 1
 -1 -3 23 2285.32 384.518 5
 -1 -3 23 2325.89 349.403 4
 -1 3 23 2679.27 414.878 4
 1 3 -22 1420.07 295.836 2
 -1 3 22 1662.74 377.945 7
 -1 3 22 1935.86 317.365 8
 1 -3 -22 1796.58 315.108 3
 1 -3 -22 1901 344.228 1
 -1 -3 22 2015.04 352.802 5
 -1 -3 22 2228.61 326.099 4
 -1 3 22 1999.3 334.166 4
 1 3 -21 -402.044 331.958 2
 -1 3 21 -11.8769 166.303 8
 -1 3 21 265.28 230.298 7
 1 -3 -21 270.302 167.013 3
 1 -3 -21 219.667 175.148 1
 -1 -3 21 614.096 220.673 5
 -1 -3 21 368.191 184.309 4
 -1 3 21 -67.3505 182.035 4
 1 3 -20 -221.527 284.475 2
 -1 3 20 -272.758 190.072 8
 -1 3 20 191.564 224.801 7
 1 -3 -20 -446.647 251.24 3
 1 -3 -20 -25.7783 197.139 1
 -1 -3 20 444.163 214.849 5
 -1 -3 20 114.275 159.611 4
 -1 3 20 -272.18 231.707 4
 1 3 -19 -120.193 258.587 2
 -1 3 19 272.561 205.076 8
 -1 3 19 30.1489 239.665 7
 1 -3 -19 -151.439 243.69 3
 1 -3 -19 -163.791 227.815 1
 -1 -3 19 200.97 199.767 5
 -1 -3 19 261.756 176.201 4
 -1 3 19 -92.3989 236.097 4
 1 3 -18 -285.714 286.229 2
 -1 3 18 514.56 256.489 7
 -1 3 18 365.403 214.223 8
 1 -3 -18 330.555 163.518 3
 1 -3 -18 170.518 221.806 1
 -1 -3 18 328.27 226.306 5
 -1 -3 18 410.163 165.408 4
 -1 3 18 424.067 152.486 4
 1 3 -17 495.28 193.187 2
 1 -3 -17 791.839 212.695 1
 -1 3 17 841.028 245.683 8
 -1 3 17 689.09 267.305 7
 1 -3 -17 426.35 191.172 3
 -1 -3 17 627.36 260.595 5
 -1 -3 17 640.284 200.491 4
 -1 3 17 421.516 158.012 4
 -1 3 16 11375.5 666.841 8
 -1 3 16 11090.1 705.772 7
 1 3 -16 11889.5 742.432 2
 -1 -3 16 11400.1 727.493 5
 -1 3 16 11689.7 641.6 4
 -1 -3 16 12122.6 630.317 4
 1 -3 -16 11955.5 650.97 1
 -1 3 15 5541.17 481.905 8
 -1 3 15 5459.56 523.728 7
 1 3 -15 4920.42 512.163 2
 -1 -3 15 5640.26 542.208 5
 1 -3 -15 5659.02 532.015 6
 -1 -3 15 5622.37 442.364 4
 1 -3 -15 6183.09 491.801 1
 -1 3 14 23371.5 946.167 8
 -1 3 14 24059.1 999.513 7
 1 3 -14 22877.1 1007.18 2
 -1 -3 14 23994 1030.96 5
 1 -3 -14 24536.7 1001.6 6
 -1 -3 14 23961.2 1036.27 6
 -1 -3 14 23428.7 833.958 4
 1 -3 -14 23653.9 884.499 1
 -1 3 13 167217 2534.28 7
 1 3 -13 168080 2621.51 2
 1 -3 -13 163170 2494.99 6
 -1 -3 13 170220 2621.09 5
 -1 -3 13 168864 2632.22 6
 -1 -3 13 172266 2172.83 4
 1 -3 -13 171745 2241.49 1
 -1 3 12 3908.68 505.85 7
 1 3 -12 4475.77 559.51 2
 -1 -3 12 5485.57 583.601 6
 1 -3 -12 4121.09 470.946 6
 -1 -3 12 4169.6 385.209 4
 1 -3 -12 3859.67 404.646 1
 -1 3 11 8805.85 586.144 7
 1 3 -11 9365.83 626.949 2
 1 -3 -11 9635.93 628.126 6
 -1 -3 11 10805.4 674.764 6
 -1 -3 11 9596.32 515.091 4
 1 -3 -11 9367.17 505.831 1
 -1 3 10 3778.74 391.639 7
 -1 3 10 3112.94 226.155 2
 1 3 -10 3416.61 394.801 2
 -1 -3 10 3655 435.025 6
 1 -3 -10 3391.03 383.144 6
 -1 -3 10 3333.08 314.1 4
 1 -3 -10 3415.22 302.191 1
 -1 3 9 8243.03 555.738 7
 -1 -3 9 8904.36 587.249 6
 1 -3 -9 8483.05 566.956 6
 1 3 -9 8260.21 583.453 2
 -1 3 9 7774.58 349.384 2
 -1 -3 9 8240.95 462.78 4
 1 -3 -9 8719.22 437.442 1
 1 -3 -8 8263.2 560.78 6
 -1 -3 8 8685.87 567.645 6
 -1 3 8 8497.59 380.363 2
 1 3 -8 8501.7 575.231 2
 -1 -3 8 8828.38 474.594 4
 -1 3 8 9562.24 570.876 7
 1 -3 -8 9160.81 429.95 1
 1 -3 -7 120.821 93.8221 1
 -1 3 7 134.683 161.267 7
 -1 -3 7 -54.6944 197.335 6
 1 -3 -7 20.7365 188.139 6
 -1 -3 7 214.984 140.807 4
 1 3 -7 68.7946 181.403 2
 -1 3 7 204.584 104.934 2
 1 -3 -6 6816.21 513.107 6
 -1 -3 6 7904.24 544.3 6
 -1 3 6 7741.87 384.841 2
 1 3 -6 7602.11 525.974 2
 -1 -3 6 7244 437.012 4
 -1 3 6 6558.5 465.948 7
 1 -3 -6 7962.47 362.945 1
 1 3 -5 12270.2 652.176 2
 -1 3 5 12652.4 504.875 2
 1 -3 -5 12601.4 593.695 5
 -1 -3 5 13596.8 707.788 6
 1 -3 -5 12344.3 674.792 6
 -1 3 5 12922.3 636.179 7
 1 -3 -5 13260.9 438.222 1
 -1 3 4 80528.7 1541.21 7
 1 3 -4 83295.4 1629.71 2
 -1 3 4 82928.9 1288.26 2
 1 -3 -4 82890.2 1509.58 5
 1 -3 -4 80739.6 1663.3 6
 -1 -3 4 85024.6 1671.15 6
 -1 -3 4 83836.9 1104.47 1
 1 -3 -4 81800.3 1000.5 1
 -1 3 3 27116.8 892.811 7
 1 3 -3 28742 961.731 2
 -1 3 3 27894 768.805 2
 1 -3 -3 27582.3 990.249 6
 1 -3 -3 27537.8 899.794 5
 -1 -3 3 29934.1 982.551 6
 -1 -3 3 27069 633.144 1
 1 -3 -3 27370.6 524.483 1
 -1 3 2 67442 1378.25 7
 1 3 -2 68707.9 1447.64 2
 -1 3 2 68119.9 1225.69 2
 1 -3 -2 65344.4 1498.63 6
 -1 -3 2 66010.6 1461.06 6
 1 -3 -2 68197.9 1399.05 5
 -1 -3 2 66099.2 987.134 1
 1 -3 -1 28524.3 997.206 6
 -1 -3 1 26840.9 931.193 6
 1 -3 -1 26144.4 901.901 5
 -1 -3 1 24513.8 627.352 1
 -1 3 1 25795.8 852.958 7
 1 3 -1 26111.7 919.955 2
 -1 3 1 25435.8 769.173 2
 1 -3 0 172265 2297.05 5
 -1 -3 0 171547 2285.73 6
 1 -3 0 168850 2395.44 6
 -1 -3 0 165982 1671.96 1
 -1 3 0 170656 2141.81 7
 1 3 0 171844 2223.93 2
 -1 3 0 170299 2021.69 2
 1 -3 1 27412.3 988.641 6
 -1 -3 -1 28039.3 936.07 6
 1 -3 1 28795.1 965.564 5
 -1 -3 -1 28396.5 707.254 1
 -1 3 -1 28463.8 868.408 7
 1 3 1 28052.5 973.101 7
 1 3 1 26944.9 886.705 2
 -1 3 -1 28193.3 848.066 2
 -1 -3 -2 30199.4 950.056 6
 1 -3 2 31172.6 1026.95 6
 1 -3 2 29484.3 993.505 5
 -1 -3 -2 29210.2 734.808 1
 1 3 2 27548.4 971.637 7
 -1 3 -2 28301 867.214 7
 1 3 2 28368.1 883.411 2
 -1 3 -2 29881.2 888.214 2
 -1 -3 -3 9309.44 538.54 6
 1 -3 3 9903.46 595.738 5
 1 -3 3 8760.91 569.212 6
 -1 3 -3 9290.77 525.214 2
 1 3 3 9034.3 503.369 2
 -1 -3 -3 9002.98 427.788 1
 1 3 3 8564.65 565.171 7
 1 3 4 665.354 225.163 7
 1 -3 4 487.062 182.505 5
 1 -3 4 617.649 215.726 6
 -1 -3 -4 640.744 203.112 6
 -1 -3 -4 660.357 161.125 1
 -1 3 -4 666.776 201.096 2
 1 3 4 483.17 152.074 2
 1 3 5 790.377 213.615 7
 1 -3 5 1391.3 256.641 5
 1 -3 5 1338.64 263.154 6
 -1 -3 -5 1218.37 234.386 6
 -1 -3 -5 1383.26 198.714 1
 -1 3 -5 1704.53 261.742 2
 1 3 5 1520.12 227.996 2
 1 3 6 -47.5152 188.926 7
 1 -3 6 155.321 176.365 6
 -1 -3 -6 97.0467 164.455 6
 1 -3 6 210.537 183.319 5
 -1 -3 -6 74.0688 119.536 1
 1 3 6 137.739 142.21 2
 -1 3 -6 -98.6516 137.197 2
 1 -3 7 8728.26 585.436 5
 -1 -3 -7 9038.7 525.608 6
 1 -3 7 8841.56 583.379 6
 -1 -3 -7 9060.91 494.192 1
 1 3 7 8869.34 586.118 7
 -1 3 -7 9735.2 570.508 2
 1 3 7 8805.34 484.514 2
 1 -3 8 9915.46 622.268 6
 1 -3 8 9751.4 626.498 5
 -1 -3 -8 9438.38 537.598 6
 -1 -3 -8 9669.32 530.561 1
 1 3 8 9422.28 611.753 7
 -1 3 -8 9883.89 589.687 2
 1 3 8 9412.52 498.783 2
 1 -3 9 4123.16 445.234 6
 -1 -3 -9 3716.53 374.449 6
 1 -3 9 3996.29 422.977 5
 -1 -3 -9 4296.43 378.669 1
 1 3 9 3816.57 404.135 7
 1 3 9 4073.91 336.001 2
 -1 3 -9 4074.93 408.373 2
 -1 -3 -10 22179.8 824.24 6
 1 -3 10 23466.9 960.909 6
 1 -3 10 24290.5 979.305 5
 -1 3 -10 24299.9 945.799 2
 1 3 10 23328.6 753.646 2
 -1 -3 -10 22568.6 834.587 1
 1 3 10 21289.1 911.367 7
 1 3 11 425.646 271.075 7
 -1 -3 -11 203.172 178.946 6
 1 -3 11 265.621 249.409 6
 1 -3 11 540.169 264.034 5
 -1 -3 -11 171.889 204.761 1
 1 3 11 141.44 148.235 2
 -1 3 -11 454.526 242.503 2
 1 -3 12 17792.5 882.845 5
 -1 -3 -12 17386.8 742.803 6
 1 -3 12 18881.4 884.743 6
 -1 -3 -12 19230.9 812.847 1
 1 3 12 17422.4 862.866 7
 1 3 12 18528.6 670.738 2
 -1 3 -12 18861.9 880.139 2
 1 -3 13 33198.5 1216.76 5
 -1 -3 -13 34353.9 1041.43 6
 1 -3 13 33511.9 1183.55 6
 -1 -3 -13 35468.7 1138.83 1
 1 3 13 34672.9 1190.08 7
 1 3 13 34486.7 907.824 2
 -1 3 -13 34964.6 1202.19 2
 1 -3 14 8114.96 631.983 5
 1 -3 14 8808.14 676.963 6
 -1 -3 -14 8118.71 555.172 6
 -1 -3 -14 6279.78 562.198 1
 1 3 14 8497.76 648.515 7
 -1 3 -14 8635.13 653.789 2
 1 3 14 7732.99 445.151 2
 1 -3 15 55467.3 1578.25 5
 1 -3 15 55420.7 1519.63 6
 -1 -3 -15 56748.2 1373.36 6
 1 3 15 54125.3 1140.92 2
 -1 3 -15 54169.5 1553.06 2
 -1 -3 -15 57531.9 1483.49 1
 1 3 15 55443.3 1521.13 7
 1 3 16 1208.68 424.776 7
 1 -3 16 433.735 374.255 6
 1 -3 16 606.042 274.758 5
 -1 -3 -16 209.471 241.628 1
 1 3 16 156.431 126.52 2
 -1 3 -16 334.768 275.97 2
 1 -3 17 10255.4 707.552 5
 1 -3 17 10503.1 702.249 6
 -1 3 -17 11036.3 735.11 2
 -1 -3 -17 10664.7 685.867 1
 1 3 17 10956 720.434 7
 1 3 18 1154.38 319.656 7
 1 -3 18 1334.02 308.304 5
 1 -3 18 667.889 322.142 6
 -1 -3 -18 1261.39 283.876 1
 -1 3 -18 1242.89 338.064 2
 1 3 19 2027.37 282.341 8
 1 3 19 1814.66 358.984 7
 1 -3 19 1740.9 347.766 5
 1 -3 19 2202.55 404.896 6
 -1 -3 -19 2406.66 363.702 1
 -1 3 -19 1874.58 346.142 2
 1 3 20 2482.17 401.834 7
 1 3 20 2591.28 306.017 8
 1 -3 20 2973.64 465.134 6
 1 -3 20 2864.61 423.715 5
 -1 -3 -20 2981.95 420.653 1
 -1 3 -20 3235.12 464.304 2
 1 -3 21 9070.49 703.659 5
 1 -3 21 9027.54 696.84 6
 -1 -3 -21 9572.56 704.259 1
 1 3 21 9513.13 725.169 7
 -1 3 -21 9206.99 716.376 2
 1 -3 22 13670.7 872.486 6
 1 -3 22 15196.4 909.329 5
 -1 -3 -22 15360.5 910.833 1
 1 3 22 14293.1 865.643 7
 -1 3 -22 13816.1 883.231 2
 1 -3 23 12232.5 833.839 6
 1 -3 23 11388.4 805.924 5
 -1 3 -23 12037 851.276 2
 -1 -3 -23 12491.8 832.442 1
 1 3 23 11681.1 830.887 7
 1 3 24 3060.31 467.407 7
 1 -3 24 2776.76 442.027 6
 1 -3 24 3091.46 464.833 5
 -1 -3 -24 2319.73 413.445 1
 -1 3 -24 2630.99 441.672 2
 1 -3 25 5314.15 581.34 6
 1 -3 25 4808.23 556.731 5
 -1 3 -25 5049.16 581.435 2
 -1 -3 -25 4443.83 541.347 1
 1 3 25 4524.39 569.102 7
 1 3 26 85.6688 338.388 7
 1 -3 26 153.199 224.689 5
 1 -3 26 138.766 252.681 6
 -1 -3 -26 139.363 243.123 1
 -1 3 -26 62.628 271.795 2
 1 3 27 2400.82 488.962 7
 1 -3 27 1997.01 406.727 5
 -1 -3 -27 2117.52 441.967 1
 -1 3 -27 1781.91 440.492 2
 1 -3 27 1640.35 392.837 6
 1 3 28 4561.18 606.67 7
 1 -3 28 3967.1 537.203 5
 1 -3 28 5251.51 613.139 6
 -1 -3 -28 3200.71 517.647 1
 -1 3 -28 4214.2 566.027 2
 1 3 29 1407.14 447.392 7
 1 -3 29 837.236 319.938 5
 1 -3 29 1388.54 394.692 6
 -1 -3 -29 1165.58 359.262 1
 -1 3 -29 1761.84 427.023 2
 1 3 30 3565.68 563.569 7
 1 -3 30 2482.93 452.864 5
 1 -3 30 2280.7 434.496 6
 -1 -3 -30 2906.17 499.9 1
 -1 3 -30 2830.47 507.593 2
 1 3 31 1088.95 452.474 7
 1 -3 31 598.099 389.795 6
 1 -3 31 250.55 309.02 5
 -1 3 -31 -36.3565 249.919 2
 -1 -3 -31 183.461 276.557 1
 1 3 32 8730.87 802.104 7
 1 -3 32 9003.72 789.791 6
 1 -3 32 8806.36 786.127 5
 -1 3 -32 8175.13 828.537 2
 1 3 32 8212.13 808.597 4
 -1 -3 -32 7563.95 802.146 1
 -1 -3 -33 902.671 434.892 1
 1 -3 33 1874.92 488.402 6
 1 3 33 1197.5 410.07 7
 1 -3 33 1038.37 376.686 5
 -1 3 -33 1090.79 448.79 2
 1 3 33 1106.39 384.688 4
 1 3 34 5341.19 685.226 7
 -1 -3 -34 5405.93 718.85 1
 1 -3 34 5634.81 687.595 6
 1 -3 34 5130.32 645.336 5
 1 3 35 3227.4 582.978 7
 1 -3 35 4369.43 613.523 5
 1 -3 36 1892.66 453.441 5
 1 -3 36 2286.28 525.137 6
 -1 4 32 3011.52 552.272 4
 -1 4 31 -116.748 246.755 4
 -1 4 30 93.3326 262.48 4
 -1 -4 29 469.655 364.955 6
 1 4 -29 116.688 243.409 2
 -1 4 29 124.829 269.473 4
 -1 4 29 212.235 367.6 7
 -1 -4 28 310.448 322.718 6
 1 4 -28 -180.412 193.985 2
 -1 4 28 353.206 299.336 4
 -1 4 28 258.186 401.764 7
 -1 -4 27 214.054 257.317 6
 1 4 -27 160.667 255.787 2
 -1 4 27 7.58707 218.186 4
 -1 4 27 -566.402 405.387 7
 -1 -4 26 112.082 314.949 6
 -1 4 26 281.196 365.647 7
 -1 4 26 453.287 276.823 4
 1 4 -26 268.078 267.015 2
 1 4 -25 6671.82 714.012 2
 -1 4 25 6681.37 656.859 4
 -1 -4 25 6560.2 704.833 6
 -1 4 25 6286.45 714.035 7
 -1 -4 24 360.166 336.504 6
 1 4 -24 751.726 369.858 2
 -1 4 24 -10.3795 216.455 4
 -1 4 24 435.893 371.183 7
 -1 4 24 508.646 255.048 8
 -1 -4 23 238.708 296.307 6
 1 4 -23 2.21355 265.971 2
 -1 4 23 -23.2194 182.348 4
 -1 4 23 278.426 272.051 7
 -1 4 23 -185.508 210.13 8
 -1 -4 22 467.142 272.322 6
 1 4 -22 581.472 290.596 2
 -1 4 22 416.476 257.73 4
 -1 4 22 402.494 336.011 7
 -1 4 22 610.065 257.305 8
 -1 -4 21 1907.43 422.54 6
 1 4 -21 2242.46 426.678 2
 -1 4 21 2327.49 385.443 4
 -1 4 21 2435.9 448.996 7
 -1 4 21 2084.47 394.524 8
 -1 -4 20 2169.99 470.37 6
 -1 4 20 2413.34 492.998 7
 -1 4 20 1510.55 348.279 8
 -1 4 20 2345.95 376.189 4
 1 4 -20 2337.9 459.931 2
 1 4 -19 4799.18 572.638 2
 -1 -4 19 5296.33 611.046 6
 -1 4 19 5711.58 548.414 4
 -1 4 19 5735.47 625.298 7
 -1 4 19 5725.07 564.987 8
 1 4 -18 7130.75 691.266 2
 -1 -4 18 6582.82 653.523 6
 -1 4 18 6745.63 560.466 4
 -1 4 18 5284.59 578.413 7
 -1 4 18 5631.04 568.283 8
 1 4 -17 11001.8 816.868 2
 -1 4 17 12379.8 724.837 4
 -1 -4 17 11625 841.953 6
 1 -4 -17 12393.1 821.242 6
 -1 4 17 11629.8 816.848 7
 -1 4 17 11554.9 777.272 8
 1 -4 -16 3564.11 496.738 6
 -1 -4 16 4651.52 599.544 6
 -1 4 16 4525.92 591.428 7
 -1 4 16 3302.74 451.53 8
 1 4 -16 3359.11 501.124 2
 -1 4 15 9023.47 750.147 7
 1 -4 -15 8195.97 696.806 6
 -1 -4 15 8749.29 734.306 6
 1 4 -15 7286.91 647.244 2
 -1 4 14 24411.2 1132.63 7
 1 -4 -14 26661.9 1164.61 6
 -1 -4 14 26574.3 1212.67 6
 1 4 -14 23246.2 1118.8 2
 1 -4 -13 631.373 336.714 6
 -1 -4 13 1243.59 544.389 6
 -1 4 13 1133.7 404.183 7
 1 4 -13 261.104 310.966 2
 -1 4 12 6530.34 602.736 7
 1 -4 -12 7090 633.219 6
 -1 -4 12 6625.73 629.11 6
 1 4 -12 6928.41 619.143 2
 -1 4 11 4824.11 527.106 7
 1 -4 -11 5511.42 571.172 6
 -1 -4 11 5296.71 562.158 6
 1 4 -11 5457.34 542.302 2
 -1 4 10 8271.92 645.093 7
 -1 -4 10 9882.68 736.699 6
 1 -4 -10 8475.41 650.751 6
 1 4 -10 9113.49 682.396 2
 -1 -4 9 2108.33 409.691 6
 1 -4 -9 1704.02 337.924 6
 1 4 -9 2434.54 387.661 2
 -1 4 9 2277.95 379.934 7
 -1 -4 8 3004.99 425.72 6
 1 -4 -8 3722.88 439.555 6
 1 4 -8 3937.76 459.421 2
 -1 4 8 3173 411.224 7
 -1 -4 7 1431.85 323.296 6
 1 -4 -7 1180.46 305.73 6
 -1 4 7 1082.47 258.871 7
 1 4 -7 1517.19 322.961 2
 -1 4 6 3379.37 410.449 7
 -1 -4 6 3035.76 396.255 6
 1 -4 -6 3363.31 423.289 6
 1 4 -6 3451.98 432.523 2
 -1 -4 5 1844.71 359.197 6
 1 -4 -5 2202.68 373.751 6
 1 4 -5 2473.75 377.637 2
 -1 4 5 1617.62 293.875 7
 -1 -4 4 1397.3 339.429 6
 1 -4 -4 1273.37 325.57 6
 1 4 -4 1398.4 292.437 2
 -1 4 4 1396.59 235.067 2
 -1 4 4 1403.4 303.809 7
 -1 -4 3 1073.62 283.385 6
 1 -4 -3 1456.52 340.452 6
 -1 4 3 1544.04 250.036 2
 1 4 -3 1124.5 259.8 2
 -1 4 3 1751.51 323.697 7
 -1 4 2 1874.8 270.827 2
 1 4 -2 1417.75 266.543 2
 -1 -4 2 1903.27 342.356 6
 -1 4 2 1694.64 313.546 7
 1 -4 -2 1491.89 318.121 6
 1 4 -1 13498.2 741.686 2
 -1 4 1 15136.5 707.331 2
 1 -4 -1 14634.3 842.057 6
 -1 -4 1 15328.3 841.081 6
 1 -4 -1 14871.8 786.704 5
 -1 4 1 14384.8 778.201 7
 -1 4 0 5630.28 459.179 2
 1 4 0 5115.71 467.385 2
 -1 4 0 4621.39 466.958 7
 1 -4 0 5821.4 571.22 6
 -1 -4 0 5831.32 548.432 6
 1 -4 0 4719.2 465.688 5
 1 -4 1 3215.56 402.267 5
 -1 -4 -1 3222.28 434.597 6
 1 -4 1 3495.45 476.6 6
 -1 4 -1 3354.39 367.959 2
 1 4 1 3397.71 387.562 2
 -1 -4 -2 24430.1 1031.56 6
 1 -4 2 23657.9 1034.62 5
 1 -4 2 25183.4 1093.6 6
 1 4 2 23012.5 944.328 2
 -1 4 -2 24840.9 960.527 2
 -1 4 -3 8601.1 579.026 2
 1 4 3 8615.96 595.205 2
 1 -4 3 9420.8 683.48 5
 -1 -4 -3 8736.12 638.998 6
 1 -4 3 9069.11 690.321 6
 1 4 3 8740.43 673.829 7
 -1 4 -4 4611.22 451.751 2
 1 4 4 4154.88 405.987 2
 1 4 4 3523.6 456.467 7
 1 -4 4 3897.82 477.956 6
 1 -4 4 4195.99 460.408 5
 -1 -4 -4 4218.12 453.936 6
 -1 4 -5 568.803 229.761 2
 1 4 5 250.677 176.768 2
 1 -4 5 499.747 264.171 6
 -1 -4 -5 277.3 204.728 6
 1 4 5 608.086 267.533 7
 1 -4 5 665.565 244.362 5
 -1 4 -6 28.4932 165.21 2
 1 4 6 107.747 156.891 2
 1 4 6 -21.6799 226.626 7
 -1 -4 -6 31.0046 201.376 6
 1 -4 6 -232.035 277.409 6
 1 -4 6 221.965 203.35 5
 1 -4 7 -294.808 308.363 6
 -1 -4 -7 -321.594 258.565 6
 1 4 7 253.31 205.27 7
 1 4 7 241.722 168.653 2
 -1 4 -7 155.304 175.897 2
 1 -4 7 -45.601 227.543 5
 -1 -4 -8 1137.46 273.926 6
 1 -4 8 934.959 236.735 6
 1 4 8 1362.2 304.912 7
 -1 4 -8 1409.6 282.722 2
 1 4 8 1440.81 254.052 2
 1 -4 8 1202.58 298.188 5
 1 -4 9 9.65253 241.396 6
 -1 -4 -9 276.242 202.694 6
 1 -4 9 130.15 219.617 5
 1 4 9 -258.747 285.65 7
 -1 4 -9 263.922 225.753 2
 1 4 9 111.339 153.058 2
 -1 4 -10 4373.19 468.272 2
 1 4 10 3819.88 474.228 7
 1 -4 10 4770.9 532.239 6
 1 -4 10 4032.13 495.066 5
 -1 -4 -10 3598.69 411.362 6
 1 -4 11 1815.88 388.447 6
 -1 -4 -11 1188.15 282.443 6
 1 4 11 1109.67 313.231 7
 -1 4 -11 1696.78 347.002 2
 1 -4 11 1251.62 336.898 5
 1 -4 12 1309.78 344.113 6
 -1 -4 -12 869.418 278.553 6
 1 -4 12 1543.41 334.606 5
 1 4 12 1284.22 383.658 7
 -1 4 -12 1428.08 330.155 2
 -1 4 -13 8891.77 690.718 2
 1 4 13 8630.55 724.689 7
 1 -4 13 9023.96 718.45 5
 -1 -4 -13 8900.86 652.504 6
 1 -4 13 8379.69 695.071 6
 -1 -4 -14 2633.94 389.293 6
 1 -4 14 1959.53 392.092 6
 1 -4 14 2162.78 390.205 5
 1 4 14 1505.8 391.298 7
 -1 4 -14 2943.66 452.291 2
 -1 -4 -15 5312.09 527.853 6
 1 -4 15 5877.81 610.607 6
 1 -4 15 6689.66 641.516 5
 -1 4 -15 6391.98 621.616 2
 -1 -4 -15 5883.73 514.629 1
 1 4 15 6258.03 647.385 7
 1 4 16 2522.26 644.005 7
 -1 -4 -16 1324.06 370.328 6
 1 -4 16 1843.64 486.5 6
 1 -4 16 1657.89 423.025 5
 -1 -4 -16 1233.79 337.852 1
 -1 4 -16 1405.25 389.543 2
 -1 -4 -17 31243 1202.02 6
 1 -4 17 31041.5 1371.9 5
 1 -4 17 30013.3 1332.57 6
 -1 -4 -17 29113.2 1172.68 1
 1 4 17 29776.3 1331.99 7
 -1 4 -17 31010.5 1346.49 2
 1 -4 18 17998.8 1074.13 5
 1 -4 18 18862.6 1097.32 6
 -1 -4 -18 17211.1 936.651 1
 1 4 18 16846.5 1029.34 7
 -1 4 -18 18442 1074.73 2
 1 -4 19 15529.5 1005.13 5
 1 -4 19 16472.3 1058.86 6
 -1 4 -19 14121.7 938.105 2
 -1 -4 -19 14839.8 881 1
 1 4 19 13480.8 948.873 7
 1 4 20 4216.45 630.082 7
 1 -4 20 4061.42 554.083 5
 1 -4 20 4294.01 595.723 6
 -1 -4 -20 4469.25 524.939 1
 -1 4 -20 3852.28 548.445 2
 1 4 21 139.686 304.7 7
 1 -4 21 148.754 247.474 5
 1 -4 21 227.02 273.182 6
 -1 -4 -21 451.971 251.683 1
 -1 4 -21 148.446 253.411 2
 1 4 22 -274.956 354.919 7
 1 -4 22 6.05773 243.11 5
 1 -4 22 236.699 334.283 6
 -1 -4 -22 -131.721 243.108 1
 -1 4 -22 223.516 306.276 2
 1 4 23 875.491 401.57 7
 1 -4 23 1115.85 343.856 5
 1 -4 23 1810.88 441.016 6
 -1 -4 -23 1232.18 321.479 1
 -1 4 -23 1310.85 374.334 2
 1 4 24 710.543 387.805 7
 1 -4 24 326.705 250.43 5
 1 -4 24 340.079 296.865 6
 -1 -4 -24 268.749 233.129 1
 -1 4 -24 666.067 321.983 2
 1 4 25 281.774 356.368 7
 1 -4 25 13.3658 247.882 5
 1 -4 25 61.029 304.655 6
 -1 -4 -25 -206.418 228.431 1
 -1 4 -25 91.701 303.085 2
 1 4 26 264.098 369.591 7
 1 -4 26 570.861 335.386 5
 1 -4 26 757.313 370.865 6
 -1 -4 -26 336.669 300.354 1
 -1 4 -26 55.6134 279.925 2
 1 4 27 3768.82 595.95 7
 1 -4 27 4244.33 606.075 6
 1 -4 27 3846.95 577.177 5
 -1 -4 -27 4522.49 602.122 1
 -1 4 -27 4012.67 599.065 2
 -1 4 -28 4655.49 650.266 2
 -1 -4 -28 4672.53 604.842 1
 1 4 28 4683.2 691.881 7
 1 -4 28 4341.09 616.902 5
 1 -4 28 5115.66 688.487 6
 -1 -4 -29 5807.78 664.455 1
 1 -4 29 5993.36 704.695 5
 1 -4 29 6222.03 700.961 6
 -1 -4 -30 -51.5527 251.064 1
 1 -4 30 488.916 349.732 6
 -1 -4 -31 -485.296 351.721 1
 -1 5 22 -107.643 296.612 8
 -1 5 21 1036.89 365.275 8
 -1 5 21 683.109 419.842 7
 -1 -5 20 1431.1 480.668 6
 1 5 -20 1270.17 404.392 2
 -1 5 20 1580.07 429.878 8
 -1 5 20 1163.49 441.172 7
 -1 -5 19 2152.13 500.458 6
 1 5 -19 1282.25 345.992 2
 -1 5 19 1934.25 421.724 8
 -1 5 19 1698.1 497.798 7
 1 -5 -18 794.884 352.197 6
 -1 -5 18 449.136 323.712 6
 1 5 -18 840.866 353.911 2
 -1 5 18 863.981 430.63 7
 -1 5 18 1133.95 388.566 8
 1 -5 -17 407.545 269.782 6
 -1 -5 17 232.909 275.078 6
 1 5 -17 136.925 226.337 2
 -1 5 17 -92.137 309.412 7
 -1 5 17 444.039 293.463 8
 -1 -5 16 410.169 379.93 6
 1 -5 -16 414.994 293.074 6
 1 5 -16 350.394 297.083 2
 -1 5 16 405.745 352.518 8
 -1 5 16 138.965 355.168 7
 1 -5 -15 814.122 351.72 6
 -1 -5 15 981.016 438.122 6
 -1 5 15 -111.236 335.291 7
 1 5 -15 635.959 320.968 2
 -1 5 14 8365.18 792.002 7
 1 -5 -14 8165.77 774.82 6
 -1 -5 14 10581.7 903.842 6
 1 5 -14 8028.14 754.614 2
 -1 5 13 6189.43 767.134 7
 1 -5 -13 5284.84 632.339 6
 1 5 -13 5359.63 661.071 2
 -1 5 12 21463.7 1173.4 7
 1 -5 -12 19963.6 1156.44 6
 -1 -5 12 22998.5 1255.57 6
 1 5 -12 20977.9 1167.69 2
 -1 5 11 11388.8 887.98 7
 1 -5 -11 12382.8 917.392 6
 -1 -5 11 12482.6 964.746 6
 1 5 -11 10145.7 829.322 2
 -1 -5 10 1651.96 517.316 6
 1 -5 -10 831.407 318.597 6
 -1 5 10 1515.4 460.234 7
 1 5 -10 859.886 348.387 2
 -1 5 9 12012.7 870.347 7
 1 -5 -9 12768.5 899.406 6
 -1 -5 9 14273.9 971.576 6
 1 5 -9 12179.7 876.807 2
 -1 -5 8 1122.89 437.07 6
 1 -5 -8 1659.52 465.202 6
 -1 5 8 1036.22 445.21 7
 1 5 -8 1110.69 368.248 2
 -1 5 7 23774.7 1186.98 7
 1 -5 -7 23028.6 1192.45 6
 -1 -5 7 25026.7 1271.03 6
 1 5 -7 24155.3 1202.54 2
 -1 5 6 6707.05 687.052 7
 1 -5 -6 7492.97 745.718 6
 -1 -5 6 9296.11 834.601 6
 1 5 -6 8120.39 718.794 2
 -1 5 5 14522 922.698 7
 1 -5 -5 13785.4 935.891 6
 -1 -5 5 13944.6 957.227 6
 1 5 -5 14092.9 900.771 2
 -1 5 4 8338.17 711.608 7
 -1 -5 4 8552.6 756.266 6
 1 -5 -4 8941.81 780.33 6
 1 5 -4 8105.93 676.399 2
 1 -5 -3 3694.44 539.896 6
 -1 5 3 3649.93 508.962 7
 -1 -5 3 3667.01 531.256 6
 1 5 -3 2956.48 428.693 2
 -1 -5 2 2461.64 489.39 6
 1 -5 -2 1283.62 340.899 6
 1 5 -2 1443.93 326.386 2
 1 -5 -1 -147.31 265.395 6
 -1 -5 1 214.544 271.295 6
 1 5 -1 -11.7351 208.786 2
 1 -5 0 1169.25 334.132 6
 -1 -5 0 919.295 323.436 6
 1 5 0 661.511 227.982 2
 -1 -5 -1 363.132 249.394 6
 1 -5 1 810.305 354.335 6
 1 5 1 981.507 310.098 2
 -1 -5 -2 6659.06 630.573 6
 1 -5 2 6581.35 651.112 6
 1 5 2 6743.75 599.185 2
 -1 5 -3 -98.3611 188.474 2
 -1 -5 -3 -738.695 361.265 6
 1 -5 3 -58.9473 281.068 6
 -1 5 -4 708.756 240.485 2
 -1 -5 -4 312.046 272.142 6
 1 -5 4 460.242 284.852 6
 -1 5 -5 989.377 282.551 2
 -1 -5 -5 712.803 267.145 6
 1 -5 5 803.455 310.522 6
 -1 5 -6 3029.88 451.979 2
 -1 -5 -6 2775.55 422.95 6
 1 -5 6 2958.69 481.024 6
 1 -5 6 3081.99 488.004 5
 -1 5 -7 621.767 296.922 2
 1 5 7 179.273 303.081 7
 -1 -5 -7 160.886 221.884 6
 1 -5 7 968.411 347.709 6
 1 -5 7 775.73 316.341 5
 -1 5 -8 2043.88 389.034 2
 -1 -5 -8 1352.89 347.066 6
 1 5 8 1447.36 394.149 7
 1 -5 8 1315.97 345.462 6
 1 -5 8 1583.67 380.665 5
 -1 5 -9 1290.16 342.653 2
 1 5 9 427.069 350.125 7
 -1 -5 -9 133.853 255.215 6
 1 -5 9 343.704 308.384 6
 1 -5 9 1081.37 347.485 5
 -1 5 -10 164.745 224.751 2
 1 5 10 194.506 330.975 7
 -1 -5 -10 -52.6048 242.698 6
 1 -5 10 55.7884 241.441 6
 1 -5 10 318.287 241.829 5
 -1 5 -11 327.174 211.582 2
 1 5 11 28.9498 343.387 7
 1 -5 11 705.592 324.414 6
 -1 -5 -11 577.797 305.186 6
 1 -5 11 539.752 280.618 5
 -1 5 -12 2732.04 448.129 2
 1 -5 12 3612.41 547.653 6
 -1 -5 -12 2906.83 465.093 6
 1 5 12 3786.1 594.664 7
 1 -5 12 3640.12 553.642 5
 1 -5 13 363.477 296.071 6
 -1 -5 -13 383.627 305.703 6
 1 -5 13 416.389 342.168 5
 1 5 13 743.331 488.697 7
 -1 5 -13 172.354 253.056 2
 -1 5 -14 6076.7 648.491 2
 1 -5 14 6977.75 739.792 6
 1 -5 14 6901.19 723.295 5
 -1 -5 -14 7000.2 675.769 6
 1 5 14 7470.45 832.918 7
 -1 5 -15 5523.87 649.079 2
 1 5 15 6040.67 744.656 7
 1 -5 15 5145.81 666.287 6
 1 -5 15 5062.48 656.472 5
 -1 -5 -15 5672.54 626.327 6
 1 -5 16 2850.99 545.655 6
 -1 -5 -16 2452.41 474.195 6
 1 5 16 2408.79 527.763 7
 -1 5 -16 1909.95 405.377 2
 1 -5 16 2244.57 490.765 5
 1 -5 17 778.642 405.549 6
 -1 -5 -17 282.813 295.491 6
 1 5 17 266.562 349.502 7
 -1 5 -17 859.753 376.506 2
 1 -5 17 512.298 314.863 5
 1 -5 18 1303.54 396.031 6
 1 5 18 1486.74 462.213 7
 -1 5 -18 1640.74 399.149 2
 1 -5 18 1059.31 382.959 5
 1 -5 19 -99.3322 314.198 6
 1 5 19 312.105 392.885 7
 1 -5 19 91.7649 333.98 5
 -1 5 -19 -229.324 263.944 2
 -1 5 -20 648.006 327.918 2
 1 -5 20 401.04 346.76 6
 -1 5 -21 -257.713 307.173 2
 1 6 -10 21767.5 1310.05 2
 1 6 -9 15570.3 1099.78 2
 -1 6 8 24515.3 1389.53 7
 1 6 -8 20858.9 1239.5 2
 1 6 -7 3594.61 576.749 2
 -1 6 7 4558.49 729.706 7
 -1 -6 0 180.941 280.048 6
 -1 -6 -1 211.039 311.576 6
 -1 -6 -2 -360.216 354.228 6
 -1 -6 -3 -62.0744 289.037 6
 -1 -6 -4 1168.97 434.614 6
 -1 -6 -5 48.5686 299.817 6
 -1 -6 -6 -316.139 360.52 6
 -1 -6 -7 -27.6345 335.236 6
 -1 -6 -8 164.069 280.652 6
 -1 -6 -9 152.508 328.342 6
 -1 -6 -10 275.29 275.842 6
 -1 -6 -11 858.106 405.231 6
 -2 0 39 501.714 341.043 4
 2 0 -39 -250.267 359.683 1
 -2 0 38 1356.93 402.19 4
 2 0 -38 635.229 272.41 1
 -2 0 37 -10.7393 226.969 4
 2 0 -37 -75.6728 283.627 1
 -2 0 36 -123.69 296.792 4
 2 0 -36 226.616 318.494 1
 -2 0 35 146.27 304.97 4
 2 0 -35 -313.128 272.03 1
 -2 0 34 190.627 228.733 4
 2 0 -34 239.263 242.004 1
 -2 0 33 116.279 280.722 4
 2 0 -33 -405.287 341.142 1
 -2 0 32 1114.47 346.732 4
 2 0 -32 809.297 233.451 3
 2 0 -32 329.677 274.862 1
 -2 0 31 100.794 240.973 4
 2 0 -31 223.648 197.804 3
 2 0 -31 -207.089 269.284 1
 2 0 -30 7597.52 566.046 3
 -2 0 30 7874.9 691.905 4
 2 0 -30 7149.72 656.772 1
 2 0 -29 1141.83 358.753 1
 -2 0 29 1403.16 403.986 4
 2 0 -29 250.836 231.955 3
 2 0 -28 56606.3 1453.02 3
 -2 0 28 58036.2 1732.51 4
 2 0 -28 56632.9 1729.6 1
 2 0 -28 57229.7 1343.04 2
 2 0 -27 1745.1 368.799 3
 2 0 -27 2951.35 546.333 1
 2 0 -27 2130.21 401.149 2
 2 0 -26 114530 2010.06 3
 -2 0 26 116039 2348.39 4
 2 0 -26 118351 2398.47 1
 2 0 -26 115704 1820.18 2
 2 0 -25 2823.79 454.829 3
 2 0 -25 3997.21 648.94 1
 2 0 -24 212774 2645.26 3
 -2 0 24 211663 3026.86 4
 2 0 -24 208980 3070.47 1
 2 0 -24 212293 2363.12 2
 2 0 -23 1846.88 434.865 3
 2 0 -23 1845 387.343 2
 2 0 -23 2093.38 502.872 1
 2 0 -22 1352.42 231.404 3
 -2 0 22 1480.59 306.056 4
 2 0 -22 1418.91 210.701 2
 2 0 -22 1260.72 299.252 1
 2 0 -21 133.941 159.335 3
 2 0 -21 141.936 229.612 1
 -2 0 21 -17.3111 186.049 4
 2 0 -21 134.597 118.232 2
 2 0 -20 9044.22 522.603 3
 2 0 -20 8603.95 441.771 2
 -2 0 20 8613.51 577.293 4
 2 0 -20 8541.32 584.564 1
 2 0 -19 83.7924 137.818 3
 2 0 -19 39.7324 195.689 1
 -2 0 19 304.459 223.606 4
 2 0 -19 7.5977 106.853 2
 2 0 -18 8037.97 480.949 3
 2 0 -18 7978.6 398.095 2
 -2 0 18 8057.85 536.886 4
 2 0 -18 7589.28 532.135 1
 2 0 -17 76.6562 207.41 1
 2 0 -17 112.908 127 2
 2 0 -16 421796 3280.96 3
 -2 0 16 417998 3503.07 4
 2 0 -16 426994 3572.91 1
 2 0 -16 420308 2717.7 2
 2 0 -15 1428.59 465.235 1
 2 0 -15 712.487 206.013 2
 2 0 -14 982837 4804.07 3
 2 0 -14 997105 5217.46 1
 -2 0 14 999999 5060.84 4
 2 0 -13 4328.44 512.385 3
 -2 0 13 2017.17 368.185 4
 2 0 -13 2991.88 439.54 1
 -2 0 12 542072 3521.56 4
 2 0 -12 531266 3602.46 1
 2 0 -12 543746 2753.75 2
 2 0 -11 155.827 176.135 3
 -2 0 11 33.4786 120.036 4
 2 0 -11 71.2337 99.2376 2
 -2 0 10 11610.1 492.506 4
 2 0 -10 11965.6 493.368 3
 2 0 -10 12173.2 403.872 2
 2 0 -9 -22.2711 126.479 3
 -2 0 9 -1.19731 126.533 4
 2 0 -9 143.502 97.7849 2
 -2 0 8 47378.3 904.424 4
 2 0 -8 46461.4 903.423 3
 2 0 -8 45419 725.384 2
 2 0 -7 97.2084 123.978 3
 -2 0 7 62.8947 121.937 4
 2 0 -7 14.1921 84.3898 2
 -2 0 6 62156.2 981.531 4
 2 0 -6 63831.9 994.233 3
 2 0 -6 61100.9 822.444 2
 2 0 -5 106.974 126.865 3
 -2 0 5 144.474 120.754 4
 2 0 -5 -54.553 92.201 2
 -2 0 4 3880.05 264.33 4
 2 0 -4 4441.11 262.437 3
 2 0 -4 3846.46 231.055 2
 2 0 -3 139.175 118.356 3
 -2 0 3 -56.3973 108.043 4
 2 0 -3 -5.08815 91.0288 2
 -2 0 2 12179.9 398.76 4
 2 0 -2 11526.4 374.438 2
 2 0 -1 245.692 128.837 2
 -2 0 1 -190.982 123.134 4
 -2 0 0 593327 2715.93 4
 2 0 0 579251 2613.25 2
 2 0 1 113.117 102.032 2
 -2 0 -1 -10.2704 61.7964 6
 -2 0 -1 126.227 107.884 4
 2 0 3 45.1318 126.26 2
 2 0 3 92.4719 53.9786 6
 -2 0 -3 63.912 53.2975 7
 -2 0 -3 -47.5921 52.938 6
 -2 0 -4 248143 1173.71 7
 2 0 4 231335 1877.51 2
 -2 0 -4 244021 1977.16 1
 2 0 4 244055 1268.38 3
 -2 0 -5 -1.51652 54.4379 7
 2 0 5 -36.0064 51.7154 8
 2 0 5 41.775 57.71 7
 2 0 5 133.918 127.462 5
 2 0 5 137.278 132.82 2
 -2 0 -5 -69.4384 116.833 1
 2 0 5 61.0996 60.1121 3
 2 0 6 242259 2019.95 2
 2 0 6 239175 2021.51 5
 -2 0 -6 241570 2049.05 1
 2 0 6 244073 1227.5 7
 2 0 6 244936 1107.25 8
 2 0 7 106.682 72.4556 7
 2 0 7 96.3924 58.055 6
 2 0 7 160.91 145.652 5
 -2 0 -7 51.288 135.069 1
 2 0 7 8.00595 38.1535 3
 2 0 7 135.455 152.282 2
 2 0 8 379056 2627.05 5
 -2 0 -8 387413 2773.05 1
 2 0 8 384084 2690.92 2
 2 0 8 386549 1704.64 7
 2 0 9 11.9133 132.074 5
 -2 0 -9 165.043 149.896 1
 2 0 9 91.4394 151.937 2
 2 0 9 19.4378 72.2217 7
 2 0 10 34846.8 841.622 5
 2 0 10 33775.3 587.083 7
 -2 0 -10 35513.3 894.251 1
 2 0 11 0.43599 116.016 5
 2 0 11 26.3748 82.3541 7
 -2 0 -11 32.423 122.67 1
 2 0 12 153.488 128.678 5
 2 0 12 288.69 97.3439 7
 -2 0 -12 12.9879 122.983 1
 2 0 13 46.0021 110.333 5
 -2 0 -13 67.2337 153.848 1
 2 0 14 5494.39 376.596 5
 -2 0 -14 5878.96 423.976 1
 2 0 15 161.848 132.028 5
 -2 0 -15 171.008 157.102 1
 2 0 16 33686.7 939.286 5
 -2 0 -16 33642.4 1035.39 1
 2 0 17 750.817 245.139 5
 -2 0 -17 457.54 319.98 1
 2 0 18 163509 2130.24 5
 -2 0 -18 160615 2389.66 1
 2 0 19 474.545 310.626 5
 -2 0 -19 967.541 354.343 1
 2 0 20 187478 2344.65 5
 -2 0 -20 195355 2761.99 1
 2 0 21 1138.33 327.624 5
 -2 0 -21 1177.36 461.266 1
 2 0 22 101222 1762.33 5
 -2 0 -22 103068 2087.87 1
 -2 0 -22 102968 1937.66 2
 2 0 23 1272.48 285.795 5
 -2 0 -23 1281.13 437.317 1
 -2 0 -23 882.271 390.527 2
 2 0 24 35663.4 1085.93 5
 -2 0 -24 37507.6 1338.05 1
 -2 0 -24 35715.8 1194.65 2
 -2 0 -25 720.067 280.239 2
 -2 0 -25 350.623 302.718 1
 2 0 25 470.174 234.939 5
 -2 0 -26 237.781 179.039 2
 -2 0 -26 -136.476 230.659 1
 2 0 26 192.022 162.86 5
 -2 0 -27 -9.42794 246.446 1
 2 0 27 -70.5032 243.075 4
 -2 0 -27 -48.442 177.693 2
 2 0 27 -58.0675 162.953 5
 -2 0 -28 1372.67 318.532 1
 2 0 28 890.633 283.647 4
 2 0 28 1017.3 245.971 5
 2 0 29 576.288 273.298 5
 2 0 29 897.616 307.787 4
 -2 0 -29 1017.72 304.461 2
 -2 0 -30 35943.9 1472 1
 2 0 30 34629 1401.01 4
 -2 0 -30 34213.6 1304.89 2
 2 0 31 631.815 290.593 4
 -2 0 -31 876.814 310.835 2
 -2 0 -31 668.988 382.784 1
 2 0 32 1897.28 430.824 4
 -2 0 -32 1529 355.346 2
 -2 0 -32 1622.88 401.061 1
 2 0 33 166.681 239.934 4
 -2 0 -33 438.497 281.795 2
 -2 0 -33 -102.98 233.627 1
 2 0 34 2367.72 465.521 4
 -2 0 -34 2589.18 425.265 2
 -2 0 -34 2389.05 434.702 1
 2 0 35 33.242 278.176 4
 -2 0 -35 168.195 228.456 2
 -2 0 -35 -46.0756 230.717 1
 2 0 36 676.81 307.875 4
 -2 0 -36 1252.27 351.939 2
 -2 0 -36 904.822 345.813 1
 2 0 37 -66.7797 295.805 4
 -2 0 -37 44.7422 248.694 1
 2 0 38 2544.61 522.961 4
 -2 0 -38 2076.97 466.291 1
 2 0 39 155.201 277.756 4
 2 1 -40 -39.5888 303.681 1
 -2 -1 39 6606.23 748.512 4
 2 1 -39 5592.5 697.73 1
 -2 1 38 3281.74 590.325 4
 -2 -1 38 2541.66 494.177 4
 2 -1 -38 2831 564.406 1
 2 1 -38 2816.2 552.675 1
 -2 1 37 512.562 309.364 4
 -2 -1 37 482.355 365.463 4
 2 1 -37 127.664 290.26 1
 2 -1 -37 125.52 271.56 1
 -2 1 36 378.952 319.914 4
 -2 -1 36 144.305 279.328 4
 2 -1 -36 172.419 314.55 1
 2 1 -36 -479.268 342.143 1
 -2 1 35 -153.073 219.372 4
 -2 -1 35 197.763 273.661 4
 2 -1 -35 180.124 273.213 1
 2 1 -35 -143.239 247.862 1
 -2 -1 34 164.813 267.696 4
 -2 1 34 272.04 338.191 4
 2 1 -34 206.727 213.27 2
 2 -1 -34 299.94 286.954 1
 2 1 -34 113.115 229.18 1
 -2 -1 33 420.206 269.098 4
 -2 1 33 532.681 332.761 4
 2 1 -33 507.918 240.713 2
 2 -1 -33 542.823 320.48 1
 2 1 -33 506.515 311.439 1
 2 -1 -32 88.3291 169.039 3
 -2 1 32 -103.261 235.883 4
 -2 -1 32 -22.2358 218.474 4
 2 1 -32 -19.1189 168.613 2
 2 -1 -32 8.86149 238.783 1
 2 1 -32 -418.817 323.869 1
 2 -1 -31 69.5796 179.286 3
 2 1 -31 -41.8273 171.904 3
 -2 1 31 -48.4624 254.258 4
 -2 -1 31 -44.2555 252.543 4
 2 1 -31 351.44 227.149 2
 2 -1 -31 15.4762 224.979 1
 2 1 -31 -39.0906 268.605 1
 2 1 -30 1257.22 278.62 3
 2 -1 -30 1804.38 316.296 3
 2 1 -30 1432.38 329.07 1
 2 -1 -30 1981.49 387.807 1
 -2 -1 30 1531.77 336.298 4
 -2 1 30 1450.61 318.512 4
 2 1 -30 2572.78 382.001 2
 2 1 -29 7207.72 579.276 2
 2 1 -29 6632.32 541.192 3
 2 -1 -29 6638.79 538.41 3
 -2 -1 29 6122.86 592.719 4
 -2 1 29 6649.74 618.58 4
 2 -1 -29 6781.94 651.307 1
 2 1 -29 6275.21 593.493 1
 2 1 -28 231.466 222.155 3
 2 -1 -28 271.664 213.735 3
 2 -1 -28 122.618 288.867 1
 2 1 -28 427.939 286.6 1
 -2 -1 28 302.688 261.069 4
 -2 1 28 115.185 227.849 4
 2 1 -28 858.546 290.248 2
 2 1 -27 30169.4 1101.65 2
 -2 -1 27 30106.1 1235.68 4
 -2 1 27 29253.6 1229.66 4
 2 -1 -27 29525.7 1267.06 1
 2 1 -27 31627.1 1243.28 1
 2 1 -27 31394.1 1101.03 3
 2 -1 -27 29852.7 1072.38 3
 2 1 -26 10407.2 676.478 2
 -2 1 26 9665.22 756.435 4
 -2 -1 26 10783.2 760.977 4
 2 -1 -26 8563.86 694.259 1
 2 1 -26 8908.81 702.789 1
 2 1 -26 9915.53 660.013 3
 2 -1 -26 9411.88 629.869 3
 2 1 -25 11782.4 707.975 2
 -2 -1 25 12376.7 803.183 4
 -2 1 25 13841.9 860.503 4
 2 -1 -25 10540.6 775.66 1
 2 1 -25 10916.9 779.704 1
 2 1 -25 10900.5 662.006 3
 2 -1 -25 11132.5 670.507 3
 2 1 -24 55877.3 1421.86 2
 -2 1 24 56864.8 1601.29 4
 -2 -1 24 54698.6 1562.61 4
 2 -1 -24 55807.9 1613.08 1
 2 1 -24 47897.8 1443.76 1
 2 1 -24 54151.2 1388.06 3
 2 -1 -24 54068.1 1391.79 3
 2 1 -23 7304.14 519.781 2
 2 -1 -23 6770.08 506.549 3
 2 1 -23 6401.25 484.156 3
 -2 -1 23 7312.98 577.971 4
 -2 1 23 7610.66 621.451 4
 2 -1 -23 7076.22 593.107 1
 2 1 -23 7114.81 588.915 1
 -2 1 22 354.026 206.16 4
 2 -1 -22 -4.86653 145.925 3
 2 1 -22 -38.0906 186.234 1
 2 -1 -22 244.343 201.64 1
 -2 -1 22 48.6809 201.431 4
 2 1 -22 210.485 192.025 2
 2 -1 -21 6883.43 557.031 1
 2 1 -21 7671.06 552.9 1
 -2 1 21 7071.65 490.412 8
 -2 1 21 8388.75 594.425 4
 -2 -1 21 7328.74 551.961 4
 2 -1 -21 7931.91 513.405 3
 2 -1 -21 7516.19 313.603 2
 2 1 -21 7338.69 508.005 2
 2 -1 -20 25489.4 1000.06 1
 2 1 -20 26336 983.685 1
 -2 1 20 26597.1 950.216 8
 -2 -1 20 24553 974.116 4
 -2 1 20 24100 962.046 4
 2 -1 -20 25311.9 891.944 3
 2 -1 -20 24264.9 539.314 2
 2 1 -20 25397.1 897.449 2
 2 -1 -19 52185.8 1390.35 1
 2 1 -19 52389.7 1345.67 1
 -2 1 19 53229.1 1310.19 8
 -2 -1 19 50243.1 1341.14 4
 -2 1 19 48392.9 1322.83 4
 2 -1 -19 49032.7 1231.85 3
 2 1 -19 49027.7 1207.51 2
 2 -1 -19 50308.6 728.517 2
 2 -1 -18 13363.7 711.846 1
 -2 1 18 12863 621.704 8
 -2 1 18 12456.8 676.352 4
 -2 -1 18 12588.7 671.097 4
 2 -1 -18 13025.6 631.191 3
 2 -1 -18 12713.3 352.705 2
 2 1 -18 11821.8 612.31 2
 2 -1 -17 18639.3 807.425 1
 -2 1 17 18552.7 727.899 8
 -2 -1 17 18764.4 789.342 4
 -2 1 17 18739.1 777.366 4
 2 -1 -17 17632.5 726.983 3
 2 -1 -17 17839.6 394.271 2
 2 1 -17 18423.1 714.97 2
 2 -1 -16 5890.24 458.257 1
 2 -1 -16 5769.19 215.653 2
 2 1 -16 5840.08 414.577 2
 -2 1 16 6005.24 423.304 8
 -2 -1 16 5609 442.135 4
 -2 1 16 6546.08 458.991 4
 2 -1 -16 5953.71 418.967 3
 2 1 -15 522.375 166.481 2
 2 -1 -15 667.937 81.5982 2
 -2 1 15 573.355 160.859 8
 2 -1 -15 361.86 178.205 1
 -2 -1 15 853.855 205.638 4
 -2 1 15 602.284 191.183 4
 2 -1 -15 603.041 173.906 3
 2 -1 -14 4357.59 369.776 1
 -2 1 14 4907.91 383.671 8
 -2 -1 14 4020.82 353.206 4
 -2 1 14 4925.02 376.542 4
 2 -1 -14 4790.79 371.099 3
 2 -1 -14 4212.53 156.909 2
 2 1 -14 4107.74 338.256 2
 2 -1 -13 29671.1 899.698 1
 -2 1 13 30985.7 859.894 8
 -2 -1 13 29378.7 895.101 4
 -2 1 13 29677.1 867.391 4
 2 -1 -13 29921.3 872.826 3
 2 1 -13 30378.5 845.743 2
 -2 1 13 29559.2 365.489 2
 2 -1 -13 29959.4 371.06 2
 2 -1 -12 158210 1981.25 1
 -2 1 12 152587 1879.13 8
 2 -1 -12 154352 769.123 2
 2 1 -12 157960 1883.85 2
 -2 1 12 154377 770.815 2
 -2 -1 12 152275 1962.69 4
 -2 1 12 154762 1875.63 4
 2 -1 -12 151340 1896.11 3
 2 1 -11 1768.86 233.48 2
 -2 1 11 2059.93 246.283 8
 2 -1 -11 2027.17 255.996 1
 2 -1 -11 1988.02 99.1266 5
 -2 -1 11 2028.32 263.143 4
 -2 1 11 2028.57 266.198 4
 2 -1 -11 2305.54 286.585 3
 2 -1 -10 67019.7 1232.16 1
 2 1 -10 68484.4 1208.24 2
 -2 1 10 71360 1228.07 8
 2 -1 -10 71149.5 631.879 5
 -2 -1 10 67536.9 1247.33 4
 -2 1 10 69666.8 1172.61 4
 2 -1 -10 69757.4 1237.83 3
 2 -1 -9 46634.7 975.314 1
 -2 1 9 45732.3 966.095 8
 2 -1 -9 46265.3 563.01 5
 2 1 -9 46080.2 969.475 2
 -2 -1 9 44942.7 988.753 4
 -2 1 9 47451.8 918.375 4
 2 -1 -9 46701.9 991.135 3
 -2 1 8 32032.7 797.336 8
 2 -1 -8 32418.9 507.43 5
 -2 1 8 31008.3 368.612 2
 2 1 -8 31180.2 795.591 2
 2 -1 -8 31978.2 368.785 2
 -2 -1 8 31203.7 814.351 4
 -2 1 8 32084.8 725.737 4
 2 -1 -8 32548.8 808.667 3
 -2 1 7 23038.2 669.175 8
 2 -1 -7 22720.8 459.391 5
 2 1 -7 22869.3 669.333 2
 2 -1 -7 22595.2 339.057 2
 -2 1 7 21926.6 330.914 2
 -2 1 7 22534.6 584.947 4
 -2 -1 7 22386 672.798 4
 2 -1 -7 21709.7 657.564 3
 -2 1 6 19657.4 613.457 8
 2 1 -6 19505.9 607.342 2
 -2 1 6 18592 336.494 2
 2 -1 -6 20107.7 455.979 5
 -2 1 6 19983.3 519.132 4
 -2 -1 6 19443.7 619.247 4
 2 -1 -6 19392.3 610.511 3
 -2 1 5 7301.81 372.971 8
 2 -1 -5 7613.02 376.316 6
 2 1 -5 6863.17 371.194 2
 -2 1 5 7351.71 226.06 2
 2 -1 -5 7640.8 297.546 5
 -2 1 5 7311.98 304.808 4
 -2 -1 5 6855.24 381.277 4
 2 -1 -5 7048.72 371.449 3
 -2 1 4 4544.45 303.214 8
 2 -1 -4 4927.84 307.826 6
 2 1 -4 4737.51 311.692 2
 2 -1 -4 5525.53 274.037 5
 -2 -1 4 4834.25 317.028 4
 -2 1 4 5082.69 245.204 4
 2 -1 -4 5336.81 327.818 3
 -2 1 3 214649 1910.13 8
 2 -1 -3 211627 1833.82 6
 2 1 -3 215596 1936.51 2
 2 -1 -3 209083 1640.53 5
 -2 1 3 214207 1446.62 4
 -2 -1 3 213310 1961.94 4
 2 -1 -3 214007 1874.02 3
 -2 1 2 3978.19 278.776 8
 2 -1 -2 3990.67 276.116 6
 2 1 -2 3570.89 278.746 2
 2 -1 -2 4706.13 287.743 5
 -2 -1 2 3637.43 282.757 4
 -2 1 2 3738.24 186.633 4
 2 -1 -2 3689.31 269.292 3
 -2 1 1 248844 1957.49 8
 2 -1 -1 248204 1886.94 6
 2 1 -1 244959 2029.89 2
 2 -1 -1 237837 1861.7 5
 -2 -1 1 244751 2136.29 4
 -2 1 1 247710 1367.17 4
 2 -1 -1 248885 1919.22 3
 2 1 0 611.611 155.122 2
 -2 1 0 368.744 117.719 8
 2 -1 0 503.442 139.179 6
 2 -1 0 1109.34 186.345 5
 -2 1 0 553.711 82.945 4
 -2 -1 0 562.147 143.266 4
 2 -1 0 594.127 79.7898 4
 2 -1 0 537.21 131.021 3
 -2 1 -1 148464 1486.4 8
 2 -1 1 149955 1433.87 6
 2 1 1 144316 1577.78 2
 -2 1 -1 151741 998.958 4
 2 -1 1 150948 1563.8 5
 2 -1 1 151532 982.648 4
 2 -1 1 151775 1423.4 3
 2 1 2 415.092 146.783 2
 -2 1 -2 433.714 66.5262 7
 -2 -1 -2 358.769 88.3602 6
 2 -1 2 295.061 116.473 6
 2 -1 2 830.686 173.421 5
 2 -1 2 220.076 62.3353 4
 2 -1 2 463.273 115.251 3
 -2 -1 -3 34350.2 824.446 1
 -2 1 -3 36461.6 381.487 7
 2 -1 3 34843 693.937 6
 -2 -1 -3 34426 492.569 6
 2 1 3 34302.1 765.545 2
 2 -1 3 35895.7 813.441 5
 2 -1 3 34498.2 493.116 4
 2 -1 3 35827.9 664.233 3
 2 1 4 193072 1719.74 7
 2 -1 4 196254 1641.35 6
 -2 -1 -4 198326 1115.15 6
 2 1 4 194465 1836.72 2
 2 -1 4 194523 1917.98 5
 -2 1 -4 190798 1570.83 1
 -2 -1 -4 195872 1962.43 1
 2 -1 4 194968 1528.93 3
 2 1 5 4915.68 297.538 7
 -2 -1 -5 4776.2 179.802 6
 2 -1 5 4971.97 285.885 6
 2 1 5 5321.75 330.771 2
 2 -1 5 6279.03 381.246 5
 -2 -1 -5 5250.18 362.465 1
 -2 1 -5 4835.96 263.357 1
 2 -1 5 5082.21 257.692 3
 2 1 6 51008.4 907.547 7
 -2 -1 -6 52311.9 554.362 6
 2 -1 6 50359.1 846.539 6
 2 1 6 52175.2 554.543 6
 2 1 6 52130.8 971.496 2
 2 -1 6 52036 1036.84 5
 -2 1 -6 51598.2 854.05 1
 -2 -1 -6 49375.9 1031.22 1
 2 -1 6 50071.7 743.781 3
 -2 -1 -7 134412 912.254 6
 2 1 7 135955 915.781 6
 2 -1 7 133800 1398.55 6
 2 1 7 132049 1576.22 2
 2 -1 7 133934 1692.06 5
 -2 1 -7 133108 1420.15 1
 -2 -1 -7 129892 1727.48 1
 2 1 7 133877 1469.68 7
 2 -1 8 28436.3 661.425 6
 2 1 8 28909.4 749.793 2
 2 -1 8 27905 803.984 5
 -2 -1 -8 27469.3 822.201 1
 -2 1 -8 28388.2 685.992 1
 2 1 8 30911.3 732.441 7
 2 -1 9 63070.5 1000.91 6
 2 1 9 63850.1 1139.82 2
 2 -1 9 63510.4 1221.04 5
 -2 -1 -9 63486.5 1266.08 1
 -2 1 -9 63379 1056.99 1
 2 1 9 65099.5 1075.52 7
 2 -1 10 44200.5 852.581 6
 -2 1 -10 42884.4 1033.83 2
 2 1 10 42942 949.797 2
 2 -1 10 43517.1 1022.78 5
 -2 -1 -10 41368.5 1046.48 1
 -2 1 -10 43611.4 903.508 1
 2 1 10 42206.9 895.555 7
 2 -1 11 7293.7 369.443 6
 2 1 11 7845.61 432.156 2
 -2 1 -11 7570.51 453.876 2
 2 -1 11 8724.71 478.736 5
 -2 -1 -11 7082.5 458.106 1
 -2 1 -11 8005.81 412.216 1
 2 1 11 7645.49 400.421 7
 2 -1 12 12892.4 490.867 6
 2 -1 12 12537.9 579.219 5
 -2 1 -12 12821.1 525.333 1
 -2 -1 -12 11639.8 583.237 1
 2 1 12 11954.2 493.998 7
 -2 1 -12 12391.2 582.109 2
 2 1 12 12485.9 542.721 2
 2 -1 13 6569.9 446.4 5
 -2 -1 -13 5363.71 427.347 1
 -2 1 -13 6062.13 385.823 1
 2 1 13 5777.59 360.477 7
 2 1 13 5972.3 397.868 2
 -2 1 -13 6029.73 438.362 2
 2 -1 14 67463.8 1376.03 5
 -2 1 -14 70391.2 1320.2 1
 -2 -1 -14 67430.9 1474.33 1
 2 1 14 67817.1 1222.06 7
 2 1 14 68694.5 620.455 8
 2 1 14 67642.1 1308.75 2
 -2 1 -14 67532.9 1427.52 2
 2 1 15 53155.3 1108.25 5
 2 -1 15 51049.7 1239.68 5
 -2 1 -15 52147.1 1178.35 1
 -2 -1 -15 50127.5 1324.66 1
 2 1 15 50642.2 1092.39 7
 2 1 15 51932 514.492 8
 2 1 15 50654.1 1145.26 2
 -2 1 -15 54034.5 1315.53 2
 2 -1 16 179754 2347.94 5
 2 1 16 185461 2106.57 5
 -2 -1 -16 182694 2552.76 1
 2 1 16 186568 934.334 8
 2 1 16 182047 2104.59 7
 2 1 16 180530 2215.84 2
 -2 1 -16 184551 2448.97 2
 2 1 17 43879.2 1033.25 5
 2 -1 17 43920.6 1194.53 5
 -2 -1 -17 45673.1 1308.31 1
 -2 1 -17 43180.5 1165.85 1
 2 1 17 45076.8 1083.05 7
 -2 1 -17 46937.7 1276.91 2
 -2 -1 -18 404.25 234.023 1
 -2 1 -18 446.625 249.834 1
 2 1 18 375.794 148.323 5
 2 -1 18 392.233 212.933 5
 2 1 18 402.272 213.164 7
 -2 1 -18 885.278 310.437 2
 -2 1 -19 25975.1 990.125 2
 2 1 19 26004.4 817.304 5
 2 -1 19 25753 942.344 5
 2 1 19 25637.3 850.699 7
 2 -1 19 25396.4 867.676 4
 -2 -1 -19 24796.9 1014.57 1
 -2 1 -19 26401.1 939.031 1
 2 1 20 320.947 214.853 7
 -2 1 -20 699.984 243.782 1
 -2 -1 -20 -60.6936 173.597 1
 2 -1 20 353.289 184.257 5
 2 1 20 344.899 156.01 5
 2 -1 20 632.6 219.043 4
 -2 1 -20 472.53 263.713 2
 -2 1 -21 13148.2 739.597 2
 2 -1 21 12658.4 687.584 5
 2 1 21 13144.1 601.505 5
 2 1 21 12784.1 630.632 7
 2 -1 21 13094.7 660.856 4
 -2 -1 -21 14473.8 814.343 1
 -2 1 -21 12570.4 702.1 1
 2 1 22 1755.34 281.218 7
 2 -1 22 3075.3 376.054 5
 2 1 22 1481.27 228.762 5
 -2 1 -22 1363.14 284.036 1
 -2 -1 -22 1390.02 312.445 1
 -2 1 -22 1498.16 312.835 2
 2 -1 22 1593.63 284.667 4
 2 1 23 56.4574 158.221 7
 2 1 23 98.5825 138.852 5
 2 -1 23 -207.561 187.194 5
 -2 1 -23 -86.9712 183.038 1
 -2 -1 -23 -125.995 205.42 1
 -2 1 -23 87.0247 181.197 2
 2 -1 23 296.079 201.568 4
 2 1 24 1473.35 273.03 7
 2 1 24 1491.14 237.05 5
 2 -1 24 1427.63 272.62 5
 -2 -1 -24 1415.74 322.006 1
 -2 1 -24 1424.82 298.607 1
 -2 1 -24 1334.05 286.032 2
 2 -1 24 1739.76 312.215 4
 2 1 25 168.642 192.602 7
 2 1 25 177.954 144.673 5
 2 -1 25 -158.837 147.455 5
 -2 1 -25 265.069 192.72 1
 -2 -1 -25 118.572 197.462 1
 -2 1 -25 124.925 198.463 2
 2 -1 25 248.301 190.796 4
 2 1 26 219.728 223.035 7
 -2 1 -26 293.554 168.962 1
 -2 -1 -26 180.496 272.857 1
 2 -1 26 155.37 205.248 5
 2 -1 26 480.751 243.093 4
 -2 1 -26 265.726 221.485 2
 -2 1 -27 9695.91 703.124 2
 2 -1 27 9105.62 627.072 5
 2 1 27 9964.58 639.807 7
 2 -1 27 9757.28 661.197 4
 -2 -1 -27 9538.13 762.639 1
 -2 1 -27 9865.11 709.256 1
 2 1 28 929.321 259.32 7
 -2 1 -28 1200.02 349.807 1
 -2 -1 -28 909.427 285.341 1
 2 -1 28 1690.19 321.823 5
 2 -1 28 1169.47 315.331 4
 -2 1 -28 1561.12 388.164 2
 -2 -1 -28 816.158 261.28 2
 -2 -1 -29 3694.09 436.36 2
 -2 1 -29 4635.51 536.057 2
 2 -1 29 4086.39 454.497 5
 2 1 29 4153.79 445.603 7
 2 -1 29 4000.12 485.311 4
 -2 1 -29 3983.24 502.665 1
 -2 -1 -29 3544.67 499.764 1
 2 1 30 3031.33 409.183 7
 2 -1 30 2873.62 403.344 5
 -2 1 -30 2565.38 414.688 1
 -2 -1 -30 2867.95 463.996 1
 -2 -1 -30 2954.56 405.442 2
 -2 1 -30 3229.14 457.533 2
 2 -1 30 2431.29 418.61 4
 2 1 31 605.56 264.134 7
 2 -1 31 294.923 227.905 5
 -2 1 -31 513.347 278.675 1
 -2 -1 -31 1070.43 364.991 1
 -2 -1 -31 593.855 249.908 2
 -2 1 -31 834.2 315.396 2
 2 -1 31 1046.92 335.173 4
 2 1 32 56.4026 216.534 7
 -2 -1 -32 178.964 281.44 1
 -2 1 -32 194.157 263.835 1
 2 -1 32 251.389 205.937 5
 -2 1 -32 561.474 335.057 2
 2 -1 32 9.83781 254.09 4
 2 1 32 -385.17 316.457 4
 -2 1 -33 3480.44 498.379 1
 -2 -1 -33 3885.13 565.422 1
 2 1 33 3440.72 449.406 7
 -2 1 -33 3972.33 557.131 2
 2 -1 33 3779.92 504.507 4
 2 1 33 2912.43 469.598 4
 2 -1 34 396.877 266.75 4
 2 1 34 194.153 208.341 4
 -2 1 -34 15.801 274.95 2
 -2 -1 -34 149.001 316.824 1
 -2 1 -34 -227.011 274.259 1
 2 -1 35 434.008 239.005 4
 2 1 35 424.537 300.814 4
 -2 1 -35 352.313 261.45 2
 -2 1 -35 425.76 315.109 1
 -2 -1 -35 394.357 328.429 1
 2 1 36 2049.2 449.428 4
 2 -1 36 1416.38 378.842 4
 -2 1 -36 1687.08 380.331 2
 -2 1 -36 1625.21 441.675 1
 -2 -1 -36 1101.34 391.868 1
 2 -1 37 448.235 317.477 4
 2 1 37 -515.294 372.589 4
 -2 1 -37 28.6022 250.354 2
 -2 1 -37 -878.427 409.783 1
 -2 -1 -37 115.661 295.231 1
 2 -1 38 862.029 358.987 4
 -2 1 -38 769.019 326.326 2
 -2 1 -38 80.4672 280.154 1
 2 -1 39 399.682 321.346 4
 -2 1 -39 -160.492 254.152 2
 -2 1 -39 -116.919 322.974 1
 -2 1 -40 614.725 339.32 2
 2 -1 40 598.645 353.323 4
 2 2 -39 552.319 345.362 2
 -2 -2 39 972.718 411.858 4
 -2 -2 38 6269.19 698.647 4
 2 2 -38 6146.45 692.482 2
 -2 -2 37 1098.97 343.026 4
 -2 2 37 659.483 353.892 4
 2 -2 -37 1013.62 355.055 1
 2 2 -37 1421.84 414.7 2
 -2 2 36 870.493 384.08 4
 -2 -2 36 1366.97 373.188 4
 2 -2 -36 1258.53 405.706 1
 2 2 -36 1185.55 366.888 2
 -2 -2 35 352.183 246.416 4
 -2 2 35 133.792 265.854 4
 2 -2 -35 -19.6356 237.904 1
 2 2 -35 141.699 217.773 2
 2 -2 -34 1051.5 355.865 1
 -2 2 34 1027.3 375.296 4
 -2 -2 34 907.642 321.954 4
 2 2 -34 1194.69 336.198 2
 2 -2 -33 594.091 327.298 1
 -2 2 33 704.188 346.226 4
 -2 -2 33 386.857 242.452 4
 2 2 -33 399.428 262.232 2
 2 -2 -32 344.576 209.533 1
 -2 2 32 421.157 298.891 4
 2 -2 -32 256.113 185.819 3
 -2 -2 32 672.81 277.27 4
 2 2 -32 58.6377 242.105 2
 2 -2 -31 1101.77 355.729 1
 -2 2 31 1725 389.266 4
 2 -2 -31 1682.55 348.807 3
 -2 -2 31 1444.47 348.626 4
 2 2 -31 938.229 292.782 2
 2 -2 -30 1966.19 428.793 1
 -2 2 30 2172.78 419.993 4
 2 -2 -30 2149.6 356.724 3
 -2 -2 30 2142.97 403.157 4
 2 2 -30 1406.44 337.972 2
 2 2 -29 1020.67 304.794 2
 2 -2 -29 1142.88 326.551 1
 -2 2 29 469.974 216.259 8
 -2 -2 29 1243.28 322.138 4
 -2 2 29 1180.79 345.131 4
 2 -2 -29 1093.46 281.564 3
 2 2 -28 118.544 202.936 2
 -2 2 28 -396.089 239.836 8
 2 -2 -28 371.974 236.06 1
 -2 -2 28 -32.025 218.617 4
 2 -2 -28 64.4244 180.928 3
 -2 2 28 486.777 273.316 4
 2 -2 -27 6409.01 634.396 1
 2 2 -27 5612.99 547.832 2
 -2 2 27 7148.66 573.588 8
 -2 -2 27 6271.02 585.94 4
 -2 2 27 5844.28 580.391 4
 2 -2 -27 6267.27 542.333 3
 2 2 -26 1290.05 477.078 2
 -2 2 26 447.63 272.273 8
 2 -2 -26 940.503 396.71 1
 -2 -2 26 126.509 392.628 4
 2 -2 -26 1203.51 360.732 3
 -2 2 26 1752.97 453.078 4
 2 -2 -25 119515 2481.6 1
 -2 2 25 116632 2210.66 8
 -2 -2 25 122844 2399.76 4
 -2 2 25 117733 2434.04 4
 2 -2 -25 119975 2263.74 3
 2 2 -25 123055 2409.17 2
 2 -2 -24 136082 2592.42 1
 -2 2 24 132290 2280.24 8
 -2 -2 24 136920 2483.86 4
 -2 2 24 141372 2583 4
 2 -2 -24 131216 2362.77 3
 2 2 -24 138518 2519.49 2
 2 -2 -23 45526.5 1507.41 1
 -2 2 23 43240.7 1300.2 8
 -2 2 23 48976.6 1518.19 4
 -2 -2 23 43193.8 1412.31 4
 2 -2 -23 43695.4 1366.17 3
 2 2 -23 43475.9 1447.06 2
 2 -2 -22 107334 2195.29 1
 -2 2 22 105457 1977.97 8
 -2 2 22 104087 2133.75 4
 -2 -2 22 103016 2086.96 4
 2 -2 -22 103228 2028.26 3
 2 2 -22 106728 2152.83 2
 2 -2 -21 92679 2014.3 1
 -2 2 21 91877.9 1825.28 8
 -2 2 21 95654.2 1975.68 4
 -2 -2 21 91226 1928.39 4
 2 -2 -21 91247.1 1881.98 3
 2 2 -21 92018.7 1968.17 2
 2 -2 -20 43229.5 1348.82 1
 -2 2 20 39997.1 1207.25 8
 -2 2 20 44547.7 1326.88 4
 -2 -2 20 41136.6 1283.98 4
 2 -2 -20 42723.3 1284.54 3
 2 2 -20 42942.1 1342.54 2
 2 -2 -19 41047.2 1283.24 1
 2 2 -19 43693.3 1320.48 2
 -2 2 19 40165.8 1200.47 8
 -2 2 19 43463.4 1278.56 4
 -2 -2 19 41512.4 1259.3 4
 2 -2 -19 42735.7 1258.58 3
 2 2 -18 1017.95 325.216 2
 -2 2 18 1205.35 302.316 8
 2 -2 -18 1228.85 327.043 1
 -2 -2 18 1076.08 287.019 4
 2 -2 -18 971.207 272.558 3
 -2 2 18 806.882 271.13 4
 2 -2 -17 5668.89 485.219 1
 -2 2 17 6651.81 495.272 8
 -2 -2 17 5916 471.398 4
 -2 2 17 5548.82 448.753 4
 2 -2 -17 5474.47 464.106 3
 2 2 -17 5606.45 478.044 2
 2 -2 -16 9818.16 589.576 1
 2 2 -16 9282.08 596.482 2
 -2 2 16 10091.3 577.022 8
 -2 2 16 10181.5 565.857 4
 -2 -2 16 10591.4 592.927 4
 2 -2 -16 10589.2 610.255 3
 2 2 -15 148.329 187.641 2
 -2 2 15 -185.239 184.648 8
 2 -2 -15 -67.5567 151.778 1
 -2 -2 15 99.3773 141.272 4
 -2 2 15 2.5908 150.732 4
 2 -2 -15 264.383 206.43 3
 2 -2 -14 38154.1 1076.12 1
 2 2 -14 37797.9 1136.84 2
 -2 2 14 37313.3 1087.85 8
 -2 2 14 40398.8 519.15 5
 -2 2 14 37689.5 1027.12 4
 -2 -2 14 37923 1090.12 4
 2 -2 -14 37378.6 1122.48 3
 2 -2 -13 23471.7 824.085 1
 -2 2 13 23323.8 845.902 8
 2 2 -13 23347.9 897.751 2
 -2 2 13 23337.5 789.27 4
 -2 -2 13 22688.7 823.94 4
 2 -2 -13 24348.3 898.934 3
 2 -2 -12 72826.4 1387.97 1
 2 -2 -12 72589.2 848.22 5
 -2 2 12 72071.7 1460.86 8
 2 2 -12 73185.3 1544.83 2
 -2 2 12 72808 1326.57 4
 -2 -2 12 70943.8 1439.29 4
 2 -2 -12 70320.5 1493.22 3
 2 -2 -11 44908.8 1068.55 1
 2 -2 -11 46394.7 718.3 5
 -2 2 11 45651.7 1159.28 8
 2 2 -11 44962.9 1185.76 2
 -2 2 11 46622.4 1023.26 4
 -2 -2 11 44569.9 1131.34 4
 2 -2 -11 45751.3 1188.43 3
 2 -2 -10 167938 1985.49 1
 2 -2 -10 174333 2246.89 6
 2 -2 -10 175179 1466.96 5
 -2 2 10 170951 2214.02 8
 2 2 -10 170734 2292.66 2
 -2 2 10 170641 1876.95 4
 -2 -2 10 169147 2134.27 4
 2 -2 -10 167977 2242.18 3
 2 -2 -9 4664.3 367.15 1
 2 -2 -9 5522.57 466.963 6
 2 -2 -9 4635.16 276.2 5
 -2 2 9 5008.45 417.427 8
 2 2 -9 5055.5 449.615 2
 -2 -2 9 4910.67 413.112 4
 -2 2 9 5532.68 374.39 4
 2 -2 -9 5775.06 476.756 3
 2 -2 -8 112267 1488.48 1
 -2 2 8 103922 1700.09 8
 2 -2 -8 106065 1262.46 5
 2 -2 -8 105133 1730.71 6
 2 2 -8 107354 1750.41 2
 -2 2 8 105590 798.988 2
 -2 2 8 105205 785.1 2
 -2 -2 8 103710 1629.83 4
 -2 2 8 107774 1369.66 4
 2 -2 -8 105906 1722.56 3
 -2 2 7 10899.2 569.663 8
 2 -2 -7 11888.7 592.144 6
 2 2 -7 11810 608.147 2
 -2 2 7 12075.3 302.657 2
 2 -2 -7 11522.4 437.708 5
 -2 2 7 12327.3 440.399 4
 -2 -2 7 11292 554.495 4
 2 -2 -7 12844.3 609.585 3
 -2 2 6 64376.9 1187.81 7
 -2 2 6 61291.4 1293.62 8
 2 -2 -6 60060.9 1273.9 6
 2 2 -6 64517.1 1337.15 2
 -2 2 6 63192.7 764.482 2
 2 -2 -6 63183.8 1028.24 5
 -2 -2 6 61657.2 1247.06 4
 -2 2 6 64249.1 942.461 4
 2 -2 -6 62002.1 1303.73 3
 -2 2 5 19272.4 625.477 7
 2 -2 -5 18673.9 692.124 6
 2 2 -5 18195.3 705.184 2
 -2 2 5 18484.6 443.28 2
 2 -2 -5 18115.9 572.688 5
 -2 -2 5 17985.6 673.621 4
 -2 2 5 19251.1 477.233 4
 2 -2 -5 18923.5 721.534 3
 -2 2 4 237.978 87.882 2
 2 2 -4 72.6236 141.228 2
 -2 2 4 193.067 122.238 7
 2 -2 -4 3.65775 156.508 6
 2 -2 -4 34.0898 113.822 5
 -2 2 4 98.909 79.2219 4
 -2 -2 4 68.2017 132.523 4
 2 -2 -4 137.24 132.789 3
 -2 2 3 2987.92 254.898 7
 2 -2 -3 2669.13 298.219 6
 -2 -2 3 3271.44 287.211 6
 2 2 -3 2616.37 295.342 2
 -2 2 3 3050.63 209.667 2
 -2 -2 3 2852.17 296.258 4
 2 -2 -3 3018.08 263.94 5
 -2 2 3 3147.6 172.488 4
 2 -2 -3 2509.09 284.367 3
 -2 2 2 39283.1 826.516 7
 -2 -2 2 39390.1 887.907 6
 2 -2 -2 37227.5 961.925 6
 2 2 -2 36959.1 980.592 2
 -2 2 2 38759.1 746.501 2
 2 -2 -2 39052.8 897.452 5
 -2 -2 2 37114.1 967.631 4
 -2 2 2 39904.4 513.712 4
 2 -2 -2 38404.5 980.987 3
 -2 2 1 11072.3 433.444 7
 2 -2 -1 10611.9 524.592 6
 -2 -2 1 10797.2 463.065 6
 -2 2 1 11159.4 419.06 2
 2 2 -1 10679.2 528.898 2
 2 -2 -1 11018.4 499.109 5
 -2 2 1 11070.5 226.761 4
 2 -2 -1 10797.5 533.179 3
 2 -2 0 70104.9 1307.66 6
 -2 -2 0 71133.1 1159.64 6
 2 2 0 70600.5 1306.65 2
 -2 2 0 71992.2 1104.19 2
 2 -2 0 71962.4 1256.59 5
 -2 2 0 70905 1042.43 7
 2 -2 0 70291.6 1294.86 3
 -2 2 -1 31005 672.936 7
 2 -2 1 29983.9 859.138 6
 -2 -2 -1 29872.1 748.038 6
 -2 2 -1 30515.2 751.982 2
 2 2 1 29591.3 847.468 2
 2 -2 1 31222.6 853.725 5
 -2 -2 -1 29695.3 816.818 1
 2 -2 1 29287 829.391 3
 2 -2 2 67841.6 1291.4 6
 -2 -2 -2 67576.7 1094.42 6
 -2 2 -2 67875.9 1158.58 2
 2 2 2 64809.8 1255.06 2
 2 -2 2 65607 1265.3 5
 -2 -2 -2 66832.9 1233.87 1
 -2 2 -2 65924.9 954.988 7
 -2 -2 -3 175814 1728.87 6
 2 -2 3 172708 2058.6 6
 -2 2 -3 172945 1898.77 2
 2 2 3 177191 2037.97 2
 2 -2 3 173522 2085.43 5
 -2 -2 -3 172412 1993.3 1
 -2 2 -3 176133 1110.75 1
 2 2 3 173321 2096.21 7
 -2 2 -3 173729 1512.75 7
 -2 -2 -4 2605.64 240.591 6
 2 -2 4 2189.92 280.85 6
 -2 2 -4 3242.13 301.757 2
 2 2 4 2564.49 290.984 2
 2 -2 4 2785.54 333.398 5
 -2 2 -4 2326.2 131.422 1
 -2 -2 -4 2861.53 288.024 1
 2 2 4 2790.43 323.99 7
 -2 2 -4 2483.53 188.083 7
 2 -2 5 2807.2 297.806 5
 2 2 5 2269.84 267.253 2
 -2 2 -5 2967.49 289.052 2
 -2 2 -5 2801.46 151.545 1
 -2 -2 -5 2345.93 265.289 1
 2 2 5 2396.78 280.226 7
 -2 -2 -5 2678.8 231.845 6
 2 -2 5 2387.85 277.522 6
 2 2 6 46.183 148.502 7
 2 -2 6 -20.8071 161.7 6
 -2 -2 -6 292.19 115.843 6
 2 -2 6 239.736 150.087 5
 -2 -2 -6 108.422 126.347 1
 -2 2 -6 221.908 71.128 1
 2 2 6 173.338 151.209 2
 -2 2 -6 122.166 138.887 2
 -2 -2 -7 7527.9 364.818 6
 2 -2 7 6629.22 421.36 6
 -2 2 -7 7749.33 457.594 2
 2 2 7 6948.06 427.604 2
 2 -2 7 7640.93 470.954 5
 2 2 7 7290.69 450.311 7
 -2 2 -7 7715.44 277.565 1
 -2 -2 -7 7006.64 455.089 1
 -2 -2 -8 770.344 193.912 1
 -2 2 -8 976.498 129.467 1
 2 2 8 1053.46 228.426 7
 2 -2 8 582.035 197.648 6
 -2 -2 -8 883.499 149.627 6
 2 -2 8 1396.44 264.475 5
 2 -2 8 1067.32 89.7972 4
 2 2 8 1123.86 206.596 2
 -2 2 -8 1477.16 278.36 2
 2 2 9 63567.9 1318.97 7
 2 -2 9 60987 1266.14 6
 -2 -2 -9 60763.8 999.734 6
 2 2 9 61385.3 1216.77 2
 -2 2 -9 61177 1343.8 2
 2 -2 9 62585.9 1388.87 5
 2 -2 9 62698.4 705.161 4
 -2 -2 -9 62456.1 1338.23 1
 2 2 10 66143.1 1368.15 7
 -2 -2 -10 64306 1040.54 6
 2 -2 10 63365.6 1336.72 6
 -2 2 -10 65198.6 1434.41 2
 2 2 10 65401.1 1263.71 2
 2 -2 10 65151.3 1459.23 5
 2 -2 10 65051.4 802.834 4
 -2 2 -10 59037.8 964.845 1
 -2 -2 -10 64254.2 1390.62 1
 2 2 11 199564 2409.22 7
 -2 -2 -11 203632 1870.13 6
 2 -2 11 199163 2364.65 6
 2 2 11 201452 2228.53 2
 -2 2 -11 198489 2526.02 2
 2 -2 11 199021 2604.74 5
 2 -2 11 202853 1541.42 4
 -2 2 -11 201319 1783.93 1
 -2 -2 -11 195414 2499.13 1
 2 2 12 235053 2666.13 7
 -2 -2 -12 236420 2063.38 6
 2 -2 12 236976 2622.71 6
 -2 2 -12 240757 2832.01 2
 2 2 12 237807 2442.51 2
 2 -2 12 244807 2895.14 5
 2 -2 12 237440 1802.13 4
 -2 -2 -12 242178 2825.4 1
 -2 2 -12 237063 2039.64 1
 2 2 13 238800 2708.64 7
 2 -2 13 239349 2642.5 6
 -2 2 -13 246161 2921.24 2
 2 2 13 237359 2475.84 2
 2 -2 13 241971 2930.16 5
 2 -2 13 241013 1938.86 4
 -2 2 -13 237128 2159.16 1
 -2 -2 -13 244287 2910.32 1
 2 2 14 334454 3249.98 7
 2 -2 14 346828 3193.34 6
 -2 2 -14 330983 3476.14 2
 2 2 14 340702 2997.24 2
 2 -2 14 336562 3505.15 5
 2 -2 14 329012 2426.1 4
 -2 -2 -14 339865 3530.54 1
 -2 2 -14 335838 2661.21 1
 2 2 15 170216 2357.18 7
 2 -2 15 168641 2292.17 6
 -2 2 -15 170504 2548.12 2
 2 2 15 173207 2149.25 2
 2 -2 15 171844 2539.7 5
 2 -2 15 172047 1820.29 4
 -2 2 -15 173200 1974.01 1
 -2 -2 -15 170008 2576.25 1
 2 2 16 3024.68 477.991 7
 2 -2 16 2803.01 392.509 6
 2 2 16 2299.54 299.739 2
 -2 2 -16 3494.32 486.205 2
 2 -2 16 3333.35 464.639 5
 2 -2 16 2196.6 284.972 4
 -2 2 -16 1839.5 273.309 1
 -2 -2 -16 2647.85 437.479 1
 -2 -2 -17 1436.38 299.512 1
 -2 2 -17 1735.56 253.776 1
 2 2 17 1888.11 315.783 7
 2 -2 17 1806.9 287.61 6
 2 2 17 2132.63 277.51 2
 2 -2 17 1829.33 316.966 5
 2 -2 17 1858.19 231.488 4
 -2 2 -17 1864.88 320.614 2
 -2 -2 -18 2862.26 388.762 1
 -2 2 -18 3127.67 299.778 1
 2 2 18 2589.8 345.611 7
 2 -2 18 2778.05 344.32 6
 2 2 18 3028.88 321.494 2
 2 -2 18 3560.85 411.27 5
 2 -2 18 3332.33 298.309 4
 -2 2 -18 3270.41 391.993 2
 -2 2 -19 1891.78 274.566 1
 -2 -2 -19 1394 286.814 1
 2 2 19 2046.34 322.32 7
 2 -2 19 1862.36 297.414 6
 2 2 19 1801.76 279.732 2
 2 -2 19 1703.01 319.325 5
 2 -2 19 2374.05 284.516 4
 -2 2 -19 2132.26 376.263 2
 2 2 20 23487.7 945.745 7
 2 -2 20 23798.5 937.242 6
 2 2 20 23413.9 868.664 2
 -2 2 -20 24205.6 1043.88 2
 2 -2 20 24999.9 1030.73 5
 2 -2 20 24381.9 834.668 4
 -2 2 -20 24384.2 871.052 1
 -2 -2 -20 23309.1 1050.31 1
 -2 2 -21 1477.26 273.738 1
 -2 -2 -21 1804.41 364.141 1
 2 2 21 1769.38 323.74 7
 2 -2 21 2182.65 379.6 6
 2 2 21 1285.76 250.414 2
 2 -2 21 1446.66 313.689 5
 2 2 21 1436.6 239.301 5
 2 -2 21 1598.84 257.284 4
 -2 2 -21 1745.1 353.504 2
 -2 2 -22 3226.17 365.074 1
 -2 -2 -22 2731.07 417.051 1
 2 2 22 2967.28 384.234 7
 2 -2 22 3679.08 417.027 6
 2 -2 22 2989.41 400.099 5
 2 2 22 3588.81 342.024 5
 2 -2 22 3850.07 364.135 4
 -2 2 -22 3313.92 448.117 2
 -2 2 -23 6470.85 585.675 2
 2 -2 23 6600.47 579.58 5
 2 2 23 6049.43 529.789 7
 2 -2 23 6748.27 495.823 4
 -2 2 -23 6447.73 505.804 1
 -2 -2 -23 6222.88 615.462 1
 2 2 24 246.769 233.545 7
 2 -2 24 187.699 186.612 5
 -2 -2 -24 -378.002 311.651 1
 -2 2 -24 116.773 152.665 1
 -2 2 -24 293.586 286.515 2
 2 -2 24 104.79 168.782 4
 2 2 25 685.713 280.422 7
 2 -2 25 292.115 230.228 5
 -2 -2 -25 52.3593 270.161 1
 -2 2 -25 360.415 172.509 1
 -2 2 -25 91.8181 213.137 2
 2 -2 25 554.992 225.53 4
 -2 2 -26 1521.38 300.6 1
 -2 -2 -26 896.893 284.742 1
 2 -2 26 1520.82 316.589 5
 -2 2 -26 1491.04 366.03 2
 2 2 26 1147.4 315.76 7
 -2 2 -27 5850.77 631.899 2
 -2 -2 -27 6540 689.591 1
 2 -2 27 5478.81 571.113 5
 -2 2 -27 6566.7 590.366 1
 2 2 27 6430.77 608.4 7
 -2 2 -28 27817.2 1281.41 2
 -2 -2 -28 26198.8 1325.77 1
 2 -2 28 24805.4 1172.19 5
 -2 2 -28 26694.5 1147.46 1
 2 2 28 27119.9 1167.91 7
 -2 2 -29 18907.7 1098.64 2
 2 -2 29 19034.5 1027.7 5
 2 2 29 20388.3 1051.44 7
 -2 2 -29 19654.5 1020.22 1
 -2 -2 -29 19521.9 1163.47 1
 2 -2 30 2885.73 462.096 5
 2 2 30 3619.2 541.501 7
 -2 2 -30 2811.26 484.776 2
 -2 -2 -30 2849.1 531.334 1
 2 -2 31 209.307 208.799 5
 2 2 31 599.734 318.2 7
 -2 2 -31 889.958 350.543 2
 -2 -2 -31 566.031 282.028 1
 2 -2 32 109.922 234.435 5
 2 2 32 212.937 314.506 7
 -2 2 -32 476.823 323.916 2
 -2 -2 -32 -189.669 236.464 1
 2 -2 33 -20.6941 214.927 5
 2 2 33 323.79 310.739 7
 -2 2 -33 703.341 319.523 2
 -2 -2 -33 73.9677 220.476 1
 2 -2 34 1912.75 388.837 5
 -2 2 -34 2072.67 458.814 2
 2 2 34 1887.29 439.215 7
 -2 -2 -34 1548.82 384.055 1
 2 2 35 76.9949 321.242 7
 -2 2 -35 761.171 371.665 2
 2 2 35 -85.4287 273.337 4
 -2 -2 -35 445.102 305.086 1
 -2 2 -36 353.369 281.71 2
 2 2 36 514.573 393.298 7
 2 3 -35 248.505 290.842 2
 -2 3 35 186.988 254.153 4
 2 -3 -35 -60.0286 273.802 1
 2 3 -34 224.023 251.816 2
 -2 3 34 30.2413 284.843 4
 2 -3 -34 -26.5394 273.033 1
 -2 3 33 424.62 372.564 7
 2 3 -33 -91.6803 234.367 2
 -2 3 33 222.816 271.885 4
 2 -3 -33 567.599 283.81 1
 -2 3 32 321.219 377.186 7
 2 -3 -32 566.302 282.61 3
 -2 3 32 226.643 275.141 4
 2 3 -32 354.013 252.914 2
 2 -3 -32 868.429 384.232 1
 2 3 -31 452.669 251.861 2
 -2 3 31 290.199 331.923 7
 -2 -3 31 663.363 288.155 4
 -2 3 31 837.145 314.013 4
 2 -3 -31 863.246 283.748 3
 2 -3 -31 1190 399.059 1
 -2 3 30 1172.17 311.454 4
 2 -3 -30 1110.13 329.959 3
 -2 -3 30 1497.19 347.76 4
 2 3 -30 1015.68 332.115 2
 2 -3 -30 1448.85 391.465 1
 -2 3 29 880.13 353.988 4
 2 -3 -29 961.317 305.066 3
 -2 -3 29 641.478 294.764 4
 2 3 -29 -232.05 330.1 2
 2 -3 -29 846.788 306.425 1
 -2 3 28 291.326 226.676 8
 -2 -3 28 294.627 227.849 4
 2 -3 -28 -93.8977 194.719 3
 -2 3 28 42.5131 263.59 4
 2 -3 -28 102.981 222.245 1
 2 3 -27 2311.88 394.38 2
 -2 3 27 3646.12 475.355 8
 -2 -3 27 3619.95 440.229 4
 -2 3 27 3433.19 465.2 4
 2 -3 -27 3028.01 448.404 3
 2 -3 -27 2858.69 470.089 1
 2 3 -26 990.64 327.145 2
 2 -3 -26 719.275 280.423 1
 -2 3 26 814.926 302.18 8
 -2 3 26 909.034 371.334 7
 -2 -3 26 1123.88 324.07 4
 2 -3 -26 1574.8 345.531 3
 -2 3 26 966.56 322.482 4
 2 -3 -25 9700.77 736.955 1
 -2 3 25 8295.05 735.004 7
 -2 3 25 8767.2 673.129 8
 2 3 -25 8429.17 719.106 2
 -2 3 25 8392.62 684.44 4
 -2 -3 25 9325.3 694.979 4
 2 -3 -25 8140.51 664.829 3
 2 3 -24 250.04 288.955 2
 -2 3 24 128.01 303.675 7
 -2 3 24 377.626 264.72 8
 -2 -3 24 -43.8511 184.519 4
 2 -3 -24 141.312 200.576 3
 -2 3 24 57.1331 212.352 4
 2 -3 -24 -5.62029 221.794 1
 2 3 -23 818.78 288.94 2
 -2 3 23 1144.29 314.291 8
 -2 3 23 1282.37 333.518 7
 -2 -3 23 1162.7 294.006 4
 2 -3 -23 1176.93 320.553 3
 -2 3 23 1242.14 265.602 4
 2 -3 -23 1415.44 309.457 1
 2 3 -22 213.303 227.922 2
 2 -3 -22 820.166 294.042 1
 -2 3 22 77.4403 237.303 7
 -2 3 22 813.08 286.463 8
 -2 -3 22 374.585 242.278 4
 2 -3 -22 331.278 219.179 3
 -2 3 22 619.936 284.33 4
 2 -3 -21 12365.1 783.143 1
 2 3 -21 12592.2 824.198 2
 -2 3 21 11903 755.006 8
 -2 3 21 13078.6 833.278 7
 -2 3 21 12652.9 761.184 4
 -2 -3 21 13086 781.047 4
 2 -3 -21 11973.8 779.66 3
 2 -3 -20 11090.6 743.39 1
 2 3 -20 9969.4 740.195 2
 -2 3 20 11047.9 772.494 7
 -2 3 20 10508.7 723.176 8
 -2 3 20 12232.5 734.58 4
 -2 -3 20 11261.9 715.173 4
 2 -3 -20 10625.6 745.054 3
 2 -3 -19 40054.8 1316.08 1
 2 3 -19 41743.9 1439.9 2
 -2 3 19 40041.1 1393.87 7
 -2 3 19 40818.9 1345.89 8
 -2 3 19 42880.6 1310.06 4
 -2 -3 19 41519.3 1308.77 4
 2 -3 -19 39493.9 1357.06 3
 2 -3 -18 22487 963.187 1
 2 3 -18 21536.1 1045.82 2
 -2 3 18 22265.5 1001.32 8
 -2 3 18 21668.6 1030.93 7
 -2 3 18 21185.8 920.389 4
 -2 -3 18 22110.2 950.788 4
 2 -3 -18 20859.2 999.63 3
 2 -3 -17 31705.5 1117.59 1
 2 3 -17 32768.5 1250.55 2
 -2 3 17 33019.8 1211.59 7
 -2 3 17 31328.2 1158.91 8
 -2 -3 17 32887.6 1127.96 4
 -2 3 17 32824.7 1086.71 4
 2 -3 -17 30091.1 1178.67 3
 2 -3 -16 6258.72 493.89 1
 2 3 -16 6381.61 588.937 2
 -2 3 16 5758.48 512.834 8
 -2 3 16 5498.74 520.496 7
 -2 3 16 6289.15 480.903 4
 -2 -3 16 6333.51 514.917 4
 2 -3 -16 5790.38 539.745 3
 2 -3 -15 5904.49 474.368 1
 -2 3 15 5410.1 487.17 8
 -2 3 15 5220.93 488.161 7
 2 3 -15 5738.37 549.593 2
 -2 3 15 6345.31 467.35 4
 -2 -3 15 6248.46 497.771 4
 2 -3 -15 6623.6 558.175 3
 2 3 -14 558.448 273.909 2
 -2 3 14 575.97 265.9 7
 -2 3 14 683.207 279.226 8
 2 -3 -14 931.652 346.93 6
 2 -3 -14 364.51 198.966 1
 -2 -3 14 356.507 227.611 4
 2 -3 -14 769.428 313.878 3
 -2 3 14 729.226 237.512 4
 2 -3 -13 73850.3 1508.55 1
 2 -3 -13 76525.9 1774.46 6
 -2 3 13 72195.3 1672.41 7
 -2 3 13 72750.1 1698.59 8
 2 3 -13 69881.4 1755.96 2
 -2 3 13 72077.7 1436.88 4
 -2 -3 13 76497.4 1613.07 4
 2 -3 -13 75044.2 1750.81 3
 2 -3 -12 4414.67 406.105 1
 2 -3 -12 6388.11 593.869 6
 -2 3 12 5028.75 518.637 7
 -2 3 12 4633.46 491.205 8
 2 3 -12 4809.35 503.784 2
 -2 3 12 5156.72 416.274 4
 -2 -3 12 5350.06 464.994 4
 2 -3 -12 5315.8 542.777 3
 2 -3 -11 35885.3 972.943 1
 -2 -3 11 38424 1240.2 6
 2 -3 -11 36416.6 1226.15 6
 -2 3 11 35233.9 1170.24 8
 -2 3 11 33084.7 1125.89 7
 2 3 -11 34388.8 1213.91 2
 -2 3 11 34314.5 933.617 4
 -2 -3 11 36023.6 1101.53 4
 2 -3 -11 34444.1 1208.23 3
 2 -3 -10 59350.7 1206.94 1
 -2 -3 10 58720.6 1513.34 6
 2 -3 -10 58894.6 1143.63 5
 2 -3 -10 57550.4 1513.82 6
 -2 3 10 55401.4 1478.4 8
 -2 3 10 59169.5 1433.89 7
 2 3 -10 57729.5 1531.88 2
 -2 3 10 56858.5 1153.07 4
 -2 -3 10 60365.5 1403.48 4
 2 -3 -10 57288.8 1510.96 3
 2 -3 -9 22394.7 726.353 1
 -2 -3 9 23859.4 957.529 6
 2 -3 -9 21135.1 709.011 5
 2 -3 -9 20336.4 901.967 6
 -2 3 9 21083.5 860.959 7
 2 3 -9 21823.5 950.042 2
 -2 3 9 21488.5 684.531 4
 -2 -3 9 21330.7 828.189 4
 2 -3 -9 20961.8 915.422 3
 2 -3 -8 15424.8 580.377 1
 -2 -3 8 15711.9 763.107 6
 2 -3 -8 15069.5 767.296 6
 2 -3 -8 16085.9 632.846 5
 -2 3 8 15245.1 711.489 7
 2 3 -8 15186.9 787.815 2
 -2 3 8 14861.3 461.847 2
 -2 3 8 15438.1 551.665 4
 -2 -3 8 15538.2 706.277 4
 2 -3 -8 15090.8 769.6 3
 -2 3 7 1754.23 272.22 7
 -2 3 7 1394.98 165.303 2
 2 -3 -7 1334.95 253.936 3
 2 -3 -7 1740.62 252.614 5
 2 -3 -7 1206.53 280.71 6
 -2 -3 7 1652.4 308.071 6
 -2 3 7 1778.6 196.381 4
 -2 -3 7 1143.11 207.893 4
 2 3 -7 1702.41 322.356 2
 -2 3 6 2200.58 286.341 7
 2 -3 -6 2074.68 303.84 6
 2 -3 -6 2086.27 272.336 5
 -2 -3 6 2295.92 314.812 6
 -2 3 6 2082.11 206.594 2
 -2 3 6 2147.86 192.53 4
 -2 -3 6 1782.05 241.414 4
 2 3 -6 2287.31 336.998 2
 2 -3 -5 1821.03 304.434 6
 -2 -3 5 1962.99 297.44 6
 -2 3 5 1775.14 257.631 7
 2 -3 -5 1676.93 239.685 5
 -2 -3 5 1420.07 238.414 4
 -2 3 5 1775.22 163.554 4
 -2 3 5 1582.5 183.113 2
 2 3 -5 1877.82 304.275 2
 -2 3 4 865.283 197.704 7
 2 -3 -4 346.095 183.63 6
 -2 -3 4 745.246 224.324 6
 2 -3 -4 798.109 191.165 5
 -2 3 4 675.958 102.29 4
 -2 3 4 658.569 139.285 2
 2 3 -4 790.042 212.472 2
 -2 3 3 2991.09 325.302 7
 -2 -3 3 3058.09 357.541 6
 2 -3 -3 3022.73 376.371 6
 2 -3 -3 2791.47 302.686 5
 -2 3 3 3016.39 264.058 2
 -2 3 3 3087.46 176.987 4
 2 3 -3 2712.11 355.998 2
 -2 -3 2 87.0736 113.503 1
 -2 3 2 97.2872 131.768 7
 -2 -3 2 -24.2418 181.182 6
 2 -3 -2 106.39 197.732 6
 2 -3 -2 124.007 145.519 5
 -2 3 2 210.16 64.3669 4
 -2 3 2 243.736 128.603 2
 2 3 -2 173.233 173.862 2
 2 -3 -1 14621.6 681.673 5
 2 -3 -1 13704.4 723.855 6
 -2 -3 1 14211.7 671.421 6
 -2 -3 1 13715.7 597.527 1
 -2 3 1 14254.3 617.632 7
 2 3 -1 13577.6 683.176 2
 -2 3 1 14107.3 581.246 2
 -2 -3 0 35596.8 1034.07 6
 2 -3 0 37359 1092.8 5
 2 -3 0 34923.5 1140.94 6
 -2 3 0 36234.3 941.922 2
 2 3 0 34525 1083.23 2
 -2 -3 0 36699 950.614 1
 -2 3 0 35920.8 955.03 7
 -2 3 -1 2089.47 259.781 7
 -2 -3 -1 2186.42 307.574 6
 2 -3 1 2507.97 362.842 6
 -2 3 -1 2499.64 271.582 2
 2 -3 1 3023.51 355.626 5
 -2 -3 -1 2096.15 259.057 1
 2 3 1 2156.99 295.729 2
 2 -3 2 13249.1 693.592 6
 -2 -3 -2 12587.8 622.44 6
 -2 3 -2 13261.6 605.341 2
 2 3 2 11943.5 637.051 2
 2 -3 2 13723.4 690.273 5
 -2 -3 -2 12308 587.318 1
 -2 3 -2 12936.7 558.61 7
 -2 3 -3 -120.935 113.474 7
 2 -3 3 588.932 223.224 6
 -2 -3 -3 48.5918 162.666 6
 2 -3 3 64.976 175.712 5
 -2 -3 -3 -29.7635 139.096 1
 2 3 3 10.4619 147.975 2
 -2 3 -3 -33.0127 141.746 2
 -2 -3 -4 11553 586.05 6
 2 -3 4 12078.6 674.602 6
 2 3 4 10425.3 587.64 2
 -2 3 -4 11656.5 583.694 2
 2 -3 4 12335.9 671.225 5
 -2 -3 -4 11551.7 575.773 1
 2 3 4 10651.7 656.801 7
 2 -3 5 174.357 158.76 5
 2 3 5 86.1549 162.601 7
 -2 -3 -5 76.789 140.579 6
 2 -3 5 352.503 221.808 6
 -2 -3 -5 44.419 132.672 1
 2 3 5 394.468 172.491 2
 -2 3 -5 209.142 165.316 2
 2 -3 6 2096.52 306.953 5
 2 3 6 1465.03 282.617 7
 -2 -3 -6 1563.32 239.752 6
 2 -3 6 1531.26 299.97 6
 -2 -3 -6 1469.88 229.049 1
 2 3 6 1874.28 271.196 2
 -2 3 -6 1727.21 261.388 2
 2 3 7 2700.81 356.708 7
 2 -3 7 3006.08 369.101 5
 2 -3 7 2511.51 339.731 6
 -2 -3 -7 2156.78 275.291 6
 -2 -3 -7 2369.71 291.615 1
 -2 3 -7 2536.7 314.842 2
 2 3 7 1931.08 280.191 2
 2 3 8 -23.8114 181.203 7
 2 -3 8 -71.2029 177.855 6
 -2 -3 -8 -239.113 158.704 6
 2 -3 8 42.8177 169.21 5
 -2 -3 -8 140.525 138.37 1
 2 3 8 -6.87883 137.879 2
 -2 3 -8 195.473 200.085 2
 -2 -3 -9 4237.42 353.472 6
 2 -3 9 3680.12 402.606 6
 -2 3 -9 4544.92 431.155 2
 2 3 9 3884.2 372.961 2
 2 -3 9 4493.14 456.498 5
 -2 -3 -9 4383.37 394.014 1
 2 3 9 3992.44 420.793 7
 2 3 10 -88.5772 215.652 7
 2 -3 10 80.2619 175.228 5
 2 -3 10 -130.498 219.93 6
 -2 -3 -10 -119.334 156.129 6
 -2 -3 -10 29.8657 142.092 1
 2 3 10 -107.968 146.588 2
 -2 3 -10 68.303 194.502 2
 2 3 11 209.209 193.689 7
 2 -3 11 -60.1056 190.535 5
 2 -3 11 -300.331 259.048 6
 -2 -3 -11 -31.4691 141.846 6
 -2 -3 -11 -72.8041 151.01 1
 2 3 11 9.52673 128.343 2
 -2 3 -11 164.172 183.841 2
 2 3 12 2059.53 327.553 7
 2 -3 12 1812.74 328.149 6
 -2 -3 -12 2083.8 265.18 6
 2 -3 12 1841.75 335.219 5
 -2 -3 -12 1865.88 293.767 1
 -2 3 -12 1972.12 327.769 2
 2 3 12 2101.14 280.711 2
 2 3 13 2314.42 385.472 7
 -2 -3 -13 2114.9 295.591 6
 2 -3 13 2599.99 397.743 6
 2 3 13 2421.52 325.151 2
 2 -3 13 2338.22 392.967 5
 -2 -3 -13 2252.57 347.528 1
 -2 3 -13 2562.26 387.287 2
 -2 -3 -14 32224.6 970.181 6
 2 -3 14 31790.7 1168.41 6
 -2 3 -14 32330.1 1220.09 2
 2 3 14 31975.7 1002.19 2
 2 -3 14 30648.5 1214 5
 -2 -3 -14 32362.7 1158.35 1
 2 3 14 30715.4 1171.47 7
 -2 -3 -15 76460.3 1499.91 6
 2 -3 15 75218.2 1806.81 6
 -2 3 -15 73611.5 1839.44 2
 2 3 15 73991.5 1531.23 2
 2 -3 15 74699 1890.48 5
 -2 -3 -15 77820.1 1831.57 1
 2 3 15 71414.9 1785.78 7
 2 -3 16 22093.6 1032.07 6
 -2 3 -16 21448.7 1036.55 2
 2 3 16 20211.5 816.838 2
 2 -3 16 20949.9 1030.99 5
 -2 -3 -16 18897 968.337 1
 2 3 16 18916.1 959.761 7
 2 -3 17 19112.2 936.067 6
 -2 3 -17 18091.7 960.82 2
 2 3 17 17428.1 765.059 2
 2 -3 17 17594.1 959.273 5
 -2 -3 -17 18222.4 930.844 1
 2 3 17 17268.7 918.471 7
 2 3 18 1256.6 363.625 7
 2 -3 18 2989.5 565.499 6
 2 3 18 1401.05 276.262 2
 2 -3 18 1921.89 393.225 5
 -2 -3 -18 1552.59 358.453 1
 -2 3 -18 1893.6 426.737 2
 2 -3 19 21017.5 979.119 6
 -2 3 -19 18509.9 1005.55 2
 2 -3 19 17922.1 987.542 5
 -2 -3 -19 20168.1 1028.9 1
 2 3 19 17635.6 933.559 7
 2 3 20 2468.79 464.977 7
 2 -3 20 2461.28 413.9 5
 2 -3 20 2249.18 382.974 6
 -2 -3 -20 3376.79 485.591 1
 -2 3 -20 2411.89 437.717 2
 2 3 21 2754.71 452.361 7
 2 -3 21 2396.68 399.125 6
 2 -3 21 3078.05 455.334 5
 -2 -3 -21 2359.31 403.383 1
 -2 3 -21 2793.76 450.765 2
 2 -3 22 9491.74 749.649 6
 -2 3 -22 10421.9 811.233 2
 2 -3 22 8461.21 716.742 5
 -2 -3 -22 8899.38 743.4 1
 2 3 22 9272.62 725.559 7
 2 -3 23 22729 1089.07 6
 -2 3 -23 22318.9 1170.9 2
 2 -3 23 21529.1 1127.94 5
 -2 -3 -23 21118.1 1128.96 1
 2 3 23 21504.9 1097.95 7
 2 -3 24 6176.36 638.787 6
 -2 3 -24 7285.18 712.75 2
 2 -3 24 7376.94 700.113 5
 -2 -3 -24 7109.38 708.949 1
 2 3 24 6924.59 665.575 7
 2 -3 25 12551.9 851.45 6
 -2 3 -25 12845.7 923.242 2
 2 -3 25 11364.8 848.73 5
 -2 -3 -25 11932.4 908.367 1
 2 3 25 12022.4 853.871 7
 2 3 26 1019.39 370.953 7
 2 -3 26 1131.88 368.211 5
 2 -3 26 657.5 279.913 6
 -2 -3 -26 976.702 359.24 1
 -2 3 -26 659.642 342.771 2
 2 3 27 2438.05 505.446 7
 2 -3 27 3152.44 551.088 6
 2 -3 27 1956.2 419.654 5
 -2 -3 -27 2244.29 449.988 1
 -2 3 -27 2814.04 504.946 2
 2 -3 28 16009 980.263 6
 -2 3 -28 16553.6 1084.16 2
 2 -3 28 15617.6 1016.86 5
 -2 -3 -28 14634.9 1023.65 1
 2 3 28 15956.6 1007.05 7
 2 3 29 3182.83 569.615 7
 2 -3 29 3663.81 584.667 6
 2 -3 29 2736.83 513.869 5
 -2 -3 -29 2759.11 507.565 1
 -2 3 -29 2983.99 545.746 2
 -2 3 -30 10697.9 922.413 2
 -2 -3 -30 10478.3 900.628 1
 2 3 30 10564.7 850.593 7
 2 -3 30 11485 875.753 6
 2 -3 30 9975.66 852.642 5
 2 3 31 6075.71 713.562 7
 2 -3 31 5274.57 626.495 6
 2 -3 31 5736.7 671.789 5
 -2 -3 -31 4470.09 627.156 1
 -2 3 -31 4682.29 649.183 2
 2 3 32 621.269 417.16 7
 2 -3 32 7.08213 233.321 5
 2 -3 32 358.307 319.479 6
 -2 -3 -32 -261.79 259.196 1
 -2 3 -32 645.106 337.152 2
 2 -3 33 818.289 320.403 5
 2 -3 33 296.162 276.185 6
 -2 -3 -33 -232.552 359.779 1
 2 3 33 326.789 375.705 7
 2 3 34 80.1168 365.672 7
 2 -3 34 228.218 299.856 5
 2 -3 35 323.614 299.931 5
 2 4 -28 585.406 323.653 2
 -2 4 28 143.042 307.727 7
 -2 -4 27 5329.19 670.391 6
 2 4 -27 4416.54 622.815 2
 -2 4 27 5450.24 627.467 8
 -2 4 27 4861.75 681.81 7
 -2 -4 26 1248.25 448.624 6
 2 4 -26 819.265 389.659 2
 -2 4 26 1242.72 471.313 7
 -2 4 26 1455.59 411.337 8
 -2 -4 25 626.722 326.701 6
 2 4 -25 618.245 380.463 2
 -2 4 25 389.273 381.4 7
 -2 4 25 681.788 328.991 8
 -2 -4 24 1998.7 429.004 6
 2 4 -24 1545.75 414.395 2
 -2 4 24 1678.42 404.151 7
 -2 4 24 1667.53 395.365 8
 -2 -4 23 467.075 329.494 6
 2 4 -23 311.744 275.211 2
 -2 4 23 742.268 382.389 7
 -2 4 23 -124.398 259.896 8
 -2 -4 22 127.577 314.487 6
 2 4 -22 475.264 308.837 2
 -2 4 22 -40.6687 288.247 7
 -2 4 22 183.978 236.534 8
 -2 -4 21 3452.53 548.886 6
 2 4 -21 3597.01 533.231 2
 -2 4 21 3551.08 564.479 7
 -2 4 21 3037.85 437.978 8
 -2 -4 20 3144.55 540.952 6
 2 4 -20 3212.75 512.034 2
 -2 4 20 2788.59 437.92 8
 -2 4 20 3048.1 483.389 7
 -2 -4 19 3723.97 528.872 6
 -2 4 19 2810.09 448.425 8
 -2 4 19 3771.16 550.096 7
 2 4 -19 3202.79 490.087 2
 -2 4 18 4627.06 577.752 7
 -2 4 18 4281.81 525.271 8
 -2 -4 18 4959.95 607.628 6
 2 4 -18 5032.24 596.312 2
 -2 -4 17 1835.94 441.672 6
 2 4 -17 1030.85 315.814 2
 -2 4 17 1005.04 329.218 7
 -2 4 17 1312.24 335.045 8
 2 -4 -16 1310.17 380.263 6
 -2 -4 16 1667.74 374.326 6
 2 4 -16 1448.15 346.838 2
 -2 4 16 1684.71 365.125 7
 -2 4 16 1730.1 354.841 8
 2 -4 -15 244.393 296.343 6
 -2 -4 15 -281.261 280.407 6
 -2 4 15 405.275 294.683 7
 -2 4 15 -51.7646 191.341 8
 2 4 -15 112.711 290.857 2
 2 4 -14 7387.96 669.118 2
 -2 -4 14 8325.87 712.112 6
 2 -4 -14 7434.98 666.48 6
 -2 4 14 7723.62 652.642 8
 -2 4 14 8173.13 669.405 7
 2 4 -13 8462.61 703.835 2
 2 -4 -13 8539.14 733.208 6
 -2 -4 13 10405.2 788.291 6
 -2 4 13 8986.27 704.138 8
 -2 4 13 9985.39 727.772 7
 2 4 -12 29834.1 1280.91 2
 2 -4 -12 30146.3 1289.21 6
 -2 -4 12 33325.2 1317.39 6
 -2 4 12 30526.4 1261.04 8
 -2 4 12 29624.9 1204.27 7
 2 4 -11 6559.7 636.666 2
 -2 4 11 6410.03 599.715 7
 2 -4 -11 7484.54 670.854 6
 -2 -4 11 7470.34 718.034 6
 -2 -4 10 13936.3 748.496 4
 -2 4 10 12825.3 785.854 7
 2 -4 -10 13334.4 852.87 6
 -2 -4 10 12841.8 824.385 6
 2 4 -10 12833.8 827.303 2
 2 -4 -9 1286.9 333.586 6
 -2 -4 9 1296.57 334.373 6
 2 4 -9 971.276 290.548 2
 -2 4 9 1557.07 344.761 7
 2 -4 -8 1923.24 363.487 6
 -2 -4 8 1576.46 333.121 6
 -2 4 8 1612.05 304.256 7
 2 4 -8 1731.69 355.395 2
 2 -4 -7 -61.9663 242.086 6
 -2 -4 7 30.4691 236.343 6
 -2 4 7 251.366 191.204 7
 2 4 -7 260.19 227.688 2
 2 -4 -7 321.202 191.102 5
 2 -4 -6 41.1189 273.549 6
 -2 -4 6 -215.103 223.836 6
 -2 4 6 4.40354 163.484 7
 2 4 -6 -192.254 209.472 2
 2 -4 -6 -106.446 189.911 5
 -2 -4 5 838.215 279.54 6
 2 -4 -5 1180.56 288.265 6
 -2 4 5 1140.44 255.717 7
 2 4 -5 1400.57 301.689 2
 2 -4 -5 1394.49 271.156 5
 -2 -4 4 8.66329 217.768 6
 2 -4 -4 26.8454 275.355 6
 2 -4 -4 100.27 180.526 5
 -2 4 4 231.191 177.09 7
 2 4 -4 31.6198 181.898 2
 -2 4 3 12396.9 699.541 7
 2 -4 -3 12707.9 805.827 6
 -2 -4 3 14012 794.787 6
 2 -4 -3 13343.7 762.167 5
 2 4 -3 13504.8 787.82 2
 2 -4 -2 3319.11 443.705 6
 -2 -4 2 4019.47 460.024 6
 2 -4 -2 3628.77 433.069 5
 -2 4 2 3360.5 395.508 7
 2 4 -2 2958.4 398.146 2
 -2 4 2 3441.95 342.116 2
 2 4 -1 10278.2 692.3 2
 -2 4 1 11317.4 610.061 2
 2 -4 -1 11405.7 712.907 5
 2 -4 -1 11440.4 779.692 6
 -2 -4 1 11190.4 722.728 6
 -2 4 1 10963.5 659.034 7
 -2 4 0 39827 1145 2
 2 4 0 39972.2 1311.58 2
 2 -4 0 38000.1 1296.87 5
 2 -4 0 41027.9 1416.95 6
 -2 -4 0 39400.3 1302.04 6
 -2 4 0 36373.1 1165.62 7
 -2 4 -1 24216.6 934.271 2
 2 4 1 23542.3 1022.61 2
 2 -4 1 22952.8 1035.09 5
 2 -4 1 23528.2 1126.19 6
 -2 -4 -1 23339.6 1022.09 6
 -2 4 -1 23483.4 931.267 7
 2 4 2 76177.6 1787.37 2
 -2 4 -2 74248.2 1645.08 2
 2 -4 2 77128.8 1941.43 6
 2 -4 2 75727.5 1850.5 5
 -2 -4 -2 77625.8 1796.73 6
 2 -4 3 1808.1 424.698 5
 -2 4 -3 1369.43 341.847 2
 2 4 3 775.368 329.847 2
 2 -4 3 1595.31 487.167 6
 -2 -4 -3 994.761 372.672 6
 -2 -4 -4 28129.8 1080.95 6
 2 -4 4 25985.7 1161.93 6
 2 -4 4 25735.2 1124.18 5
 -2 4 -4 26976.9 1027.63 2
 2 4 4 25333 1040.8 2
 -2 -4 -5 16530 840.152 6
 2 -4 5 18173.5 967.347 6
 2 -4 5 17690.7 944.348 5
 -2 4 -5 16252.7 838.5 2
 2 4 5 16575.8 834.835 2
 -2 4 -6 8358.66 617.448 2
 2 4 6 8756.25 637.462 2
 -2 -4 -6 8517.02 612.945 6
 2 -4 6 8585.44 697.551 6
 2 -4 6 8169.21 666.799 5
 2 4 6 8618.94 722.979 7
 2 4 7 17207 844.544 2
 -2 4 -7 17222.6 867.223 2
 2 4 7 15848 933.285 7
 -2 -4 -7 17078 828.092 6
 2 -4 7 16342.1 899.203 6
 2 -4 7 17805.5 972.089 5
 2 -4 8 1497.79 345.73 5
 2 4 8 1244.89 357.022 7
 -2 -4 -8 746.519 227.945 6
 2 -4 8 758.273 282.464 6
 -2 4 -8 1252.97 296.379 2
 2 4 8 1293.08 293.398 2
 2 -4 9 3775.04 476.307 5
 -2 4 -9 4040.12 455.427 2
 2 4 9 3332.98 388.436 2
 2 4 9 3884.32 488.305 7
 -2 -4 -9 3227.04 393.183 6
 2 -4 9 3487.29 439.049 6
 2 4 10 145.568 231.483 7
 -2 -4 -10 -89.2929 191.707 6
 2 -4 10 -129.297 312.999 6
 2 -4 10 -71.1766 187.125 5
 -2 -4 -10 25.5925 178.665 1
 -2 4 -10 97.7238 197.45 2
 2 4 10 5.49608 150.32 2
 2 -4 11 3330.91 455.274 6
 -2 -4 -11 2719.27 358.468 6
 2 4 11 3113.57 375.08 2
 -2 4 -11 4068.33 485.034 2
 2 -4 11 3070.34 445.115 5
 -2 -4 -11 3451.25 385.691 1
 2 4 11 2698.33 438.014 7
 2 4 12 1519.37 471.155 7
 2 -4 12 551.049 277.795 6
 -2 -4 -12 924.4 263.97 6
 2 -4 12 847.475 323.818 5
 -2 -4 -12 622.919 246.144 1
 -2 4 -12 1102.07 328.357 2
 2 -4 13 16717.3 989.17 5
 -2 -4 -13 17528.9 849.072 6
 2 -4 13 17243.8 969.925 6
 -2 4 -13 18362.3 984.048 2
 -2 -4 -13 17940.2 904.19 1
 2 4 13 16795.9 994.265 7
 2 -4 14 3262.08 480.138 6
 -2 -4 -14 4101.81 462.32 6
 -2 4 -14 4237.22 517.976 2
 2 -4 14 3671.96 512.522 5
 -2 -4 -14 4558.16 490.337 1
 2 4 14 3797.16 567.666 7
 2 4 15 546.656 430.684 7
 2 -4 15 621.536 297.099 6
 2 -4 15 414.377 309.672 5
 -2 -4 -15 654.318 293.545 1
 -2 4 -15 624.541 301.485 2
 2 -4 16 10126.2 795.138 5
 2 -4 16 9269.36 739.402 6
 -2 4 -16 10084.3 775.872 2
 -2 -4 -16 7757.95 721.184 1
 2 4 16 8797.56 770.94 7
 2 4 17 2651.72 478.05 7
 2 -4 17 3226.59 494.042 6
 2 -4 17 2668.25 434.132 5
 -2 -4 -17 2887.21 462.058 1
 -2 4 -17 2912.81 490.929 2
 2 -4 18 8764.79 776.526 5
 2 -4 18 8605.93 742.188 6
 -2 4 -18 8898.72 752.387 2
 -2 -4 -18 9251.82 728.354 1
 2 4 18 7762.29 715.392 7
 2 4 19 364.078 378.636 7
 2 -4 19 635.043 296.672 5
 2 -4 19 1140.23 449.016 6
 -2 -4 -19 364.199 219.179 1
 -2 4 -19 863.586 370.009 2
 2 4 20 384.403 382.007 7
 2 -4 20 418.197 262.39 5
 2 -4 20 525.322 308.147 6
 -2 -4 -20 764.036 298.041 1
 -2 4 -20 965.792 343.942 2
 2 4 21 -149.889 284.9 7
 2 -4 21 -179.998 255.946 5
 2 -4 21 -27.6775 226.822 6
 -2 -4 -21 -54.5899 209.862 1
 -2 4 -21 354.713 306.56 2
 2 4 22 8.02335 325.468 7
 2 -4 22 183.947 216.23 5
 2 -4 22 -151.871 280.67 6
 -2 -4 -22 624.334 290.584 1
 -2 4 -22 321.689 274.865 2
 2 4 23 -123.094 336.312 7
 2 -4 23 -151.163 276.752 5
 2 -4 23 -339.105 345.214 6
 -2 -4 -23 264.91 284.227 1
 -2 4 -23 112.246 257.48 2
 2 4 24 819.071 403.072 7
 2 -4 24 778.043 344.623 5
 2 -4 24 377.608 246.137 6
 -2 -4 -24 51.4369 288.107 1
 -2 4 -24 480.584 345.041 2
 2 4 25 1286.64 427.645 7
 2 -4 25 1346.38 383.678 5
 2 -4 25 650.039 328.666 6
 -2 -4 -25 556.446 265.352 1
 -2 4 -25 1042.87 386.929 2
 2 4 26 309.612 364.289 7
 2 -4 26 84.4327 210.196 5
 2 -4 26 -336.148 273.269 6
 -2 -4 -26 -338.253 303.017 1
 -2 4 -26 38.8254 281.546 2
 2 -4 27 -254.593 289.331 5
 -2 -4 -27 -206.603 288.845 1
 2 4 27 142.402 318.78 7
 2 -4 27 -47.6009 301.489 6
 -2 -4 -28 1442.26 431.998 1
 2 4 28 198.922 391.94 7
 2 -4 28 1037.5 376.574 6
 -2 -4 -29 -31.6295 322.431 1
 2 -4 29 293.444 292.893 6
 -2 -4 -30 89.2308 272.243 1
 2 -4 30 386.509 350.566 6
 -2 5 25 696.493 397.992 8
 -2 5 24 1125.23 425.506 8
 -2 5 23 214.564 297.31 8
 -2 5 22 204.097 329.697 8
 -2 5 21 -307.333 374.27 7
 -2 5 21 240.485 323.698 8
 -2 5 20 -392.244 381.857 7
 -2 5 20 478.126 381.919 8
 -2 -5 19 233.407 358.765 6
 2 5 -19 496.178 324.376 2
 -2 5 19 -571.705 399.943 7
 -2 5 19 245.019 257.899 8
 -2 -5 18 10.2365 348.01 6
 2 5 -18 -104.126 265.7 2
 -2 5 18 -109.303 353.189 7
 -2 5 18 -229.361 307.847 8
 2 -5 -17 289.047 312.566 6
 -2 -5 17 640.465 372.353 6
 2 5 -17 766.864 365.714 2
 -2 5 17 642.817 363.649 8
 -2 5 17 76.1144 305.821 7
 2 -5 -16 241.671 284.103 6
 -2 -5 16 96.3127 300.188 6
 2 5 -16 -10.4128 275.675 2
 -2 5 16 551.318 308.445 8
 -2 5 16 -376.514 391.719 7
 2 -5 -15 2525.7 475.592 6
 -2 -5 15 2771.05 505.372 6
 2 5 -15 2735.64 490.561 2
 -2 5 15 2886.37 509.857 8
 -2 5 15 2803.17 489.116 7
 2 -5 -14 1191.42 365.275 6
 -2 -5 14 1265.43 420.392 6
 2 5 -14 813.819 313.077 2
 -2 5 14 491.589 340.256 7
 -2 5 14 492.218 319.504 8
 2 -5 -13 1419.98 388.526 6
 -2 -5 13 1409.99 410.005 6
 2 5 -13 1351.37 380.225 2
 -2 5 13 1495.24 399.773 7
 -2 5 13 2088.51 469.372 8
 2 -5 -12 1113.22 361.87 6
 -2 -5 12 1656.13 410.747 6
 2 5 -12 1582.75 402.619 2
 -2 5 12 1091.3 351.85 7
 -2 5 12 1862.07 421.949 8
 2 -5 -11 -72.0198 239.656 6
 -2 -5 11 380.938 311.03 6
 2 5 -11 67.5552 248.586 2
 -2 5 11 422.509 296.948 7
 -2 -5 10 3012.67 502.528 6
 2 -5 -10 2840.61 500.015 6
 -2 5 10 2652.82 415.481 7
 2 5 -10 3426.73 518.373 2
 -2 5 9 5688.05 609.412 7
 2 -5 -9 5768.5 655.827 6
 -2 -5 9 5850.33 646.465 6
 2 5 -9 6426.98 675.539 2
 -2 -5 8 2254.67 486.655 6
 2 -5 -8 1523.09 417.726 6
 2 5 -8 1442.98 384.991 2
 -2 5 8 1426.17 368.712 7
 -2 -5 7 2001.47 465.167 6
 2 -5 -7 2272.92 520.95 6
 -2 5 7 892.118 318.052 7
 2 5 -7 2151.15 440.783 2
 2 5 -6 16663.4 1017.73 2
 2 -5 -6 18873 1117.07 6
 -2 -5 6 19263.4 1110.05 6
 -2 5 6 17893.9 998.344 7
 2 5 -5 21068.9 1131.47 2
 2 -5 -5 24833.8 1274.56 6
 -2 -5 5 24224.9 1232.02 6
 -2 5 5 19972.1 1062.13 7
 2 5 -4 31836.5 1374.02 2
 2 -5 -4 32777.3 1460.08 6
 -2 -5 4 31168.8 1385.62 6
 -2 5 4 31316 1304.73 7
 2 5 -3 40589.3 1541.82 2
 2 -5 -3 41461 1625.87 6
 -2 -5 3 44438.9 1623.15 6
 -2 5 3 40364.6 1448.32 7
 2 5 -2 29456.8 1310.46 2
 2 -5 -2 29640.8 1290.47 5
 2 -5 -2 32257.1 1459.47 6
 -2 -5 2 31621.7 1374.6 6
 -2 5 2 27559.9 1202.71 7
 2 5 -1 30525.7 1306.26 2
 2 -5 -1 31191.7 1313.57 5
 2 -5 -1 31319.2 1438.41 6
 -2 -5 1 30454.3 1364.83 6
 2 5 0 13496.8 889.27 2
 2 -5 0 13340 904.921 5
 2 -5 0 15614.1 1059.51 6
 -2 -5 0 15465.7 973.222 6
 2 5 1 22923.8 1117.95 2
 2 -5 1 22196.5 1139.57 5
 2 -5 1 21904.2 1197.91 6
 -2 -5 -1 23992.2 1174.45 6
 2 -5 2 746.322 303.362 5
 2 -5 2 1127.85 414.468 6
 -2 -5 -2 730.64 284.166 6
 2 5 2 634.587 307.147 2
 2 -5 3 1162.1 360.785 5
 2 -5 3 963.422 377.701 6
 -2 -5 -3 1064.43 305.798 6
 2 5 3 1062.09 316.372 2
 2 -5 4 240.015 251.514 5
 -2 -5 -4 104.864 282.265 6
 2 -5 4 114.505 259.226 6
 2 5 4 -99.8855 206.41 2
 2 -5 5 719.483 317.516 5
 2 -5 5 613.742 376.074 6
 -2 -5 -5 294.255 285.175 6
 -2 5 -6 4661.23 534.694 2
 -2 -5 -6 5040.47 545.297 6
 2 -5 6 4591.09 583.237 5
 2 -5 6 5262.09 634.296 6
 2 -5 7 2669.66 471.81 5
 -2 5 -7 3400.75 480.056 2
 -2 -5 -7 3058.78 473.489 6
 2 -5 7 3049.54 548.378 6
 2 -5 8 4376.14 583.224 5
 -2 5 -8 5088.27 572.483 2
 -2 -5 -8 4448.72 526.928 6
 2 -5 8 4537.8 629.058 6
 -2 5 -9 6311.96 639.389 2
 -2 -5 -9 5967.08 601.695 6
 2 -5 9 5777.84 666.81 6
 2 -5 9 5334.29 632.111 5
 -2 5 -10 4721.23 542.686 2
 2 5 10 5082.68 698.534 7
 -2 -5 -10 4980.13 559.783 6
 2 -5 10 4902.07 639.538 6
 2 -5 10 6071.1 695.459 5
 2 -5 11 1289.11 429.319 5
 2 5 11 2012.82 554.829 7
 2 -5 11 1273.92 391.589 6
 -2 5 -11 1376.02 359.093 2
 2 -5 12 2406.08 441.027 5
 -2 5 -12 1996.87 401.995 2
 2 5 12 1894.58 531.31 7
 2 -5 12 1636.26 384.701 6
 2 -5 13 3919.86 572.23 5
 -2 5 -13 4260.91 559.25 2
 2 5 13 4227.52 655.649 7
 2 -5 13 3987.92 583.557 6
 -2 5 -14 422.573 268.315 2
 2 5 14 290.23 431.176 7
 2 -5 14 731.803 392.641 6
 2 -5 14 505.591 305.101 5
 -2 5 -15 12.1717 238.686 2
 2 -5 15 -1.78311 303.221 6
 2 -5 15 -172.341 289.073 5
 -2 5 -16 1312.5 371.954 2
 2 5 16 1122.21 424.808 7
 2 -5 16 1122.89 424.138 6
 2 -5 16 721.774 358.481 5
 2 -5 17 1607.25 458.666 6
 2 5 17 1390.82 471.513 7
 -2 5 -17 2182.72 446.471 2
 2 -5 17 1554.24 409.18 5
 2 -5 18 622.183 319.466 6
 2 -5 18 355.471 299.986 5
 -2 5 -18 242.526 247.393 2
 -2 5 -19 -210.221 251.768 2
 2 -5 19 462.428 363.377 6
 -2 5 -20 621.916 324.72 2
 -2 6 9 1282.92 470.671 7
 -2 6 8 1631.25 471.006 7
 2 6 -7 1404.95 410.756 2
 -2 6 7 2145.98 476.135 7
 2 6 -6 719.742 352.833 2
 2 6 -5 2825.98 527.194 2
 2 6 -4 215.789 296.443 2
 -2 -6 2 3608.47 599.505 6
 -2 -6 1 1651.4 455.361 6
 -2 -6 0 3848.3 609.308 6
 -2 -6 -1 -538.558 339.131 6
 -2 -6 -2 2846.7 545.405 6
 -2 -6 -3 191.511 319.43 6
 -2 -6 -4 -518.81 368.3 6
 -2 -6 -5 1578.92 415.454 6
 -3 0 38 302.868 326.092 4
 3 0 -38 132.276 306.708 1
 -3 0 37 3412.43 551.231 4
 3 0 -37 2895.58 531.599 1
 -3 0 36 -21.5444 326.567 4
 3 0 -36 549.613 355.036 1
 -3 0 35 2797.38 518.604 4
 3 0 -35 2642.36 467.343 1
 -3 0 34 -157.597 275.76 4
 3 0 -34 30.6448 241.979 1
 3 0 -34 17.6883 175.264 3
 -3 0 33 2036.79 436.296 4
 3 0 -33 1977.84 416.314 1
 3 0 -33 2567.52 397.512 3
 -3 0 32 127.04 241.872 4
 3 0 -32 8.65316 270.935 1
 3 0 -32 204.506 213.952 3
 -3 0 31 5554.12 601.409 4
 3 0 -31 5688.6 612.042 1
 3 0 -31 4662.28 498.505 3
 -3 0 30 -105.052 200.687 4
 3 0 -30 -35.5337 216.045 1
 3 0 -30 -35.3781 201.825 3
 -3 0 29 2269.18 415.675 4
 3 0 -29 1990.04 373.628 1
 3 0 -29 1717 308.863 3
 -3 0 28 297.123 251.944 4
 3 0 -28 -80.7973 205.535 1
 3 0 -28 24.6473 169.516 3
 -3 0 27 9603.14 743.708 4
 3 0 -27 9409.95 729.626 1
 3 0 -27 9231.53 646.982 3
 3 0 -26 541.169 302.235 1
 -3 0 26 975.343 358.476 4
 3 0 -26 372.04 207.136 2
 3 0 -26 252.343 215.744 3
 3 0 -25 725.578 322.995 1
 3 0 -25 859.517 280.262 3
 3 0 -25 601.043 194.501 2
 -3 0 25 814.794 305.69 4
 3 0 -24 1451.04 395.847 3
 -3 0 24 1290.76 448.044 4
 3 0 -24 1866.37 572.219 1
 3 0 -24 717.301 277.696 2
 3 0 -23 115271 2110.61 3
 -3 0 23 116428 2269.46 4
 3 0 -23 118598 2342.26 1
 3 0 -23 116206 1729.35 2
 3 0 -22 282.515 229.776 3
 -3 0 22 428.863 392.6 4
 3 0 -22 -11.3227 157.697 2
 -3 0 21 9748.9 647.755 4
 3 0 -21 8595.63 588.795 3
 3 0 -21 9639.03 481.901 2
 3 0 -20 -45.5217 150.394 3
 -3 0 20 133.95 214.136 4
 3 0 -20 112.353 125.029 2
 -3 0 19 14401.6 738.195 4
 3 0 -19 14917.4 722.526 3
 3 0 -19 14216.5 571.366 2
 3 0 -18 -82.3517 150.076 3
 -3 0 18 -59.6107 173.911 4
 3 0 -18 70.7532 120.068 2
 -3 0 17 7308.67 512.937 4
 3 0 -17 7081.85 488.896 3
 3 0 -17 7852.25 410.545 2
 3 0 -16 -107.335 141.365 3
 3 0 -16 -22.1106 106.106 2
 -3 0 16 22.3623 155.794 4
 3 0 -15 452.487 180.438 3
 3 0 -15 303.04 123.751 2
 -3 0 15 441.293 192.035 4
 3 0 -14 91.3654 159.7 3
 3 0 -14 22.8407 98.2366 2
 -3 0 14 -96.905 165.506 4
 3 0 -13 208.306 181.676 3
 3 0 -13 115.794 112.402 2
 -3 0 13 164.543 131.37 4
 3 0 -12 863.5 318.205 3
 3 0 -12 220.149 171.124 2
 -3 0 12 468.439 245.655 4
 -3 0 11 959273 5040.47 4
 3 0 -10 1855.9 374.628 3
 -3 0 10 1016.89 290.77 4
 -3 0 9 21496.1 727.3 4
 3 0 -9 24764.5 771.938 3
 3 0 -9 21761.1 597.41 2
 3 0 -8 84.8172 178.009 3
 -3 0 8 -24.5038 125.778 4
 3 0 -8 90.5237 105.298 2
 -3 0 7 27005.1 782.407 4
 3 0 -7 30013.6 815.177 3
 3 0 -7 27260.8 674.889 2
 3 0 -6 193.841 159.069 3
 3 0 -6 291.214 125.704 2
 -3 0 6 -103.612 135.3 4
 3 0 -5 62.5697 109.677 2
 -3 0 5 115.836 134.698 4
 3 0 -4 530.358 174.764 3
 -3 0 4 98.3022 125.932 4
 3 0 -4 186.216 125.704 2
 -3 0 3 135161 1608.04 4
 3 0 -3 131638 1554.66 3
 3 0 -3 134092 1487.13 2
 3 0 -2 409.553 186.853 3
 -3 0 2 41.3374 116.378 4
 3 0 -2 276.624 153.78 2
 -3 0 1 185001 1886.24 4
 3 0 -1 183668 1749.66 3
 3 0 -1 188493 1826.37 2
 3 0 0 295.707 138.625 3
 -3 0 0 -44.4663 130.473 4
 3 0 0 65.4542 135.315 2
 3 0 1 3159.12 269.079 2
 3 0 1 3799.02 250.109 3
 -3 0 -1 2693.47 267.144 4
 3 0 2 215.95 144.462 2
 3 0 2 249.165 138.57 3
 3 0 3 168929 1843.81 2
 3 0 3 171358 1492.97 3
 -3 0 -3 174497 1048.81 6
 3 0 4 232.972 149.404 2
 -3 0 -4 13.73 53.3674 6
 3 0 4 177.826 113.704 3
 -3 0 -5 38436.2 427.396 6
 3 0 5 39197.1 925.901 2
 3 0 5 38665.4 960.048 5
 -3 0 -5 41406 993.719 1
 3 0 5 40306.5 664.508 3
 3 0 6 43.9362 45.3589 6
 3 0 6 -105.073 134.82 2
 3 0 6 76.6685 136.507 5
 -3 0 -6 60.6168 152.65 1
 3 0 6 14.2082 72.7125 3
 3 0 7 2084.79 95.1002 6
 3 0 7 1743.84 249.232 2
 3 0 7 1963.59 248.639 5
 -3 0 -7 2052.56 266.913 1
 3 0 7 2059.88 142.716 3
 3 0 8 1.74474 43.7837 6
 3 0 8 -62.1831 161.93 2
 3 0 8 63.4992 152.987 5
 -3 0 -8 44.4621 146.073 1
 3 0 8 -23.1429 63.1409 3
 3 0 9 10087.6 317.06 7
 3 0 9 11110.7 234.611 6
 3 0 9 10415.2 537.042 2
 3 0 9 11026.6 537.233 5
 -3 0 -9 9999.86 537.456 1
 3 0 9 10909.2 268.219 3
 3 0 10 29.0794 64.326 7
 3 0 10 1.6673 48.3525 6
 3 0 10 167.445 148.787 2
 3 0 10 -12.3601 126.921 5
 -3 0 -10 293.662 149.588 1
 3 0 10 8.26107 40.0228 3
 3 0 11 5906.74 202.646 6
 3 0 11 5542.96 430.685 2
 3 0 11 5689.21 409.711 5
 -3 0 -11 5148 414.62 1
 3 0 11 5633.63 255.369 7
 3 0 12 3.29396 136.937 5
 -3 0 -12 -93.9879 159.209 1
 3 0 12 127.002 67.8545 6
 3 0 12 -54.7105 73.9906 7
 3 0 13 13722.3 633.157 5
 -3 0 -13 13700.3 659.768 1
 3 0 13 13374.3 350.637 6
 3 0 13 13674.4 415.296 7
 3 0 14 164.82 230.187 5
 3 0 14 166.99 127.257 7
 -3 0 -14 78.9996 205.213 1
 3 0 15 218210 2579.85 5
 3 0 15 218301 1754.54 7
 -3 0 -15 218937 2740.11 1
 3 0 16 759.028 296.612 5
 3 0 16 314.96 147.548 7
 -3 0 -16 373.968 278.995 1
 3 0 17 149742 2231.92 5
 3 0 17 151253 1590.9 7
 -3 0 -17 152462 2411.37 1
 3 0 18 621.817 261.313 5
 3 0 18 315.836 142.57 7
 -3 0 -18 217.839 269.571 1
 3 0 19 197.005 167.613 5
 3 0 19 -32.7065 101.72 7
 -3 0 -19 95.2726 180.212 1
 3 0 20 35.2068 139.703 5
 3 0 20 11.3418 107.331 7
 -3 0 -20 -219.845 228.5 1
 3 0 21 438.191 176.126 5
 3 0 21 813.333 167.718 7
 -3 0 -21 306.341 219.867 1
 3 0 22 119.291 180.401 5
 3 0 22 133.525 143.855 7
 -3 0 -22 81.3657 220.792 1
 3 0 23 14840 785.014 5
 -3 0 -23 15552 891.062 1
 3 0 24 327.031 213.324 5
 -3 0 -24 511.883 271.737 1
 3 0 25 16825.2 837.507 5
 -3 0 -25 16764.5 955.852 1
 -3 0 -26 21.8891 214.069 2
 3 0 26 231.183 185.506 5
 -3 0 -26 83.2029 254.489 1
 -3 0 -27 607.475 264.7 2
 3 0 27 707.124 245.154 5
 -3 0 -27 603.086 269.246 1
 -3 0 -28 77.9414 177.898 2
 3 0 28 103.852 189.692 5
 -3 0 -28 26.6425 287.379 1
 -3 0 -29 55.7992 222.588 2
 3 0 29 118.585 195.47 5
 -3 0 -29 42.0767 235.907 1
 -3 0 -30 90.3046 214.373 2
 3 0 30 14.0463 175.755 5
 -3 0 -30 35.8528 208.922 1
 3 0 31 -184.231 214.616 4
 -3 0 -31 -129.35 214.913 2
 -3 0 -31 146.555 265.888 1
 3 0 32 -70.2285 236.79 4
 -3 0 -32 -292.415 262.879 2
 -3 0 -32 191.32 261.297 1
 3 0 33 559.062 308.206 4
 -3 0 -33 122.586 227.226 2
 -3 0 -33 139.306 263.633 1
 3 0 34 -27.5741 222.897 4
 -3 0 -34 312.354 279.964 2
 -3 0 -34 125.907 239.732 1
 3 0 35 216.276 204.08 4
 -3 0 -35 -172.474 246.128 1
 3 0 36 -35.4166 236.539 4
 -3 0 -36 216.508 292.256 2
 -3 0 -36 90.163 310.998 1
 3 0 37 1342.33 394.82 4
 -3 0 -37 988.737 349.962 2
 -3 0 -37 1248.17 428.408 1
 -3 0 -38 79.2747 313.43 2
 3 0 38 -63.8855 344.649 4
 -3 -1 38 10188.7 932.62 4
 -3 1 38 9777.51 919.445 4
 3 -1 -38 9068.8 889.851 1
 -3 -1 37 3969.63 607.945 4
 -3 1 37 3949.89 624.066 4
 3 -1 -37 4683.29 671.934 1
 -3 -1 36 1044.86 385.333 4
 -3 1 36 1446.83 425.812 4
 3 -1 -36 591.367 332.199 1
 -3 -1 35 319.094 244.774 4
 -3 1 35 855.262 391.429 4
 3 -1 -35 440.723 258.253 3
 3 -1 -35 367.128 306.621 1
 -3 1 34 1281.03 403.85 4
 -3 -1 34 1446.27 386.851 4
 3 1 -34 1899.37 377.201 3
 3 -1 -34 1603.79 366.075 3
 3 -1 -34 1476.46 375.253 1
 -3 -1 33 9.73488 206.225 4
 -3 1 33 478.527 277.245 4
 3 1 -33 310.588 243.321 3
 3 -1 -33 136.366 177.187 3
 3 -1 -33 -54.3349 252.797 1
 3 -1 -32 -177.971 206.312 3
 3 1 -32 26.0615 190.023 3
 -3 1 32 62.4945 287.343 4
 -3 -1 32 237.856 269.544 4
 3 1 -32 174.519 165.494 2
 3 -1 -32 47.5741 246.937 1
 3 1 -31 709.228 243.673 3
 3 -1 -31 448.748 236.399 3
 -3 -1 31 914.436 345.02 4
 -3 1 31 433.671 277.935 4
 3 1 -31 423.125 225.858 2
 3 -1 -31 392.462 279.269 1
 3 1 -30 -109.618 200.405 3
 3 -1 -30 344.449 217.396 3
 -3 -1 30 -466.536 305.852 4
 -3 1 30 70.5569 244.172 4
 3 1 -30 199.293 217.313 2
 3 -1 -30 -446.372 289.835 1
 3 1 -29 1001.66 276.696 3
 3 -1 -29 794.479 244.257 3
 -3 -1 29 981.837 316.193 4
 -3 1 29 1152.12 339.685 4
 3 1 -29 1067.53 286.255 2
 3 -1 -29 882.907 308.964 1
 3 -1 -28 2970.01 410.145 3
 3 1 -28 2907.09 429.207 3
 3 -1 -28 2855.89 457.851 1
 -3 -1 28 2291.57 394.589 4
 -3 1 28 2759.97 436.247 4
 3 1 -28 3101.37 395.821 2
 3 1 -27 9933.6 680.75 3
 3 -1 -27 9405.61 668.036 3
 -3 -1 27 9481.86 738.578 4
 -3 1 27 10130.8 764.614 4
 3 -1 -27 8926.34 732.585 1
 3 1 -27 9872.51 634.378 2
 3 1 -26 4867.85 525.203 3
 3 -1 -26 4540.91 493.1 3
 -3 -1 26 5543.99 603.094 4
 -3 1 26 4632.28 576.98 4
 3 -1 -26 3768.03 508.518 1
 3 1 -26 4743.36 508.876 2
 3 1 -25 87915.9 1949.45 3
 3 -1 -25 90686 1954.54 3
 -3 -1 25 88728 2104.4 4
 -3 1 25 92570 2124.8 4
 3 -1 -25 92086.7 2164.61 1
 3 1 -25 92188.6 1872.01 2
 3 1 -24 15573.6 827.478 3
 3 -1 -24 16919.2 860.021 3
 -3 -1 24 18137.8 988.412 4
 -3 1 24 19038.8 996.343 4
 3 -1 -24 17400.9 981.974 1
 3 1 -24 16957.6 841.557 2
 3 1 -23 22858 985.112 3
 3 -1 -23 23484.2 975.174 3
 -3 -1 23 23137.8 1047.61 4
 -3 1 23 23854.1 1055.16 4
 3 -1 -23 24140.1 1085.35 1
 3 1 -23 24106.1 939.744 2
 3 1 -22 30194.8 1092.7 3
 3 -1 -22 32703 1131.4 3
 -3 -1 22 31075 1186.13 4
 -3 1 22 33495.3 1209.29 4
 3 -1 -22 33248.1 1233.9 1
 3 1 -22 31815.7 1063.66 2
 3 -1 -21 9112.16 607.937 3
 -3 -1 21 9355.96 668.983 4
 -3 1 21 9456.53 655.025 4
 3 -1 -21 9859.76 693.781 1
 3 1 -21 10049.1 605 2
 3 -1 -20 4797.69 462.722 1
 3 1 -20 5436.4 438.371 2
 -3 1 20 4755.66 440.115 8
 -3 -1 20 5243.69 490.276 4
 -3 1 20 5918.1 506.239 4
 3 -1 -20 5642.25 487.012 3
 3 1 -19 2198.64 293.935 2
 3 -1 -19 2008.46 160.326 2
 -3 1 19 1649.36 269.604 8
 -3 -1 19 1933.36 314.316 4
 -3 1 19 1936.89 306.461 4
 3 -1 -19 1678.19 285.784 3
 3 -1 -19 1800.18 315.506 1
 3 1 -18 12.5679 152.076 2
 3 -1 -18 40.7126 68.0686 2
 3 -1 -18 80.9973 162.833 1
 -3 1 18 -356.991 209.23 8
 -3 1 18 431.926 217.622 4
 -3 -1 18 229.461 201.55 4
 3 -1 -18 161.725 164.556 3
 3 1 -17 -24.6938 156.073 2
 3 -1 -17 372.518 82.9833 2
 3 -1 -17 605.539 224.978 1
 3 -1 -17 470.596 59.4147 5
 -3 1 17 228.495 137.12 8
 -3 1 17 304.873 200.105 4
 -3 -1 17 446.215 185.688 4
 3 -1 -17 552.445 201.59 3
 3 -1 -16 322.445 74.4763 2
 3 1 -16 427.536 143.161 2
 -3 1 16 221.785 146.641 8
 3 -1 -16 407.146 67.7883 5
 -3 1 16 304.607 163.99 4
 -3 -1 16 252.21 160.935 4
 3 -1 -16 394.618 184.987 3
 -3 1 15 10064.1 574.223 8
 3 -1 -15 10469.8 283.617 5
 3 1 -15 10617.3 551.108 2
 3 -1 -15 9837.21 303.008 2
 -3 -1 15 10131.1 589.546 4
 -3 1 15 10314.5 569.996 4
 3 -1 -15 10366.4 579.692 3
 -3 1 14 6484.7 474.63 8
 3 -1 -14 6647.55 243.308 5
 3 1 -14 5976.7 422.58 2
 3 -1 -14 6337.67 239.746 2
 -3 -1 14 6619.35 469.267 4
 -3 1 14 6063.17 435.171 4
 3 -1 -14 5914.35 451.494 3
 -3 1 13 7560.46 494.146 8
 3 -1 -13 6983.12 265.576 5
 3 1 -13 6817.74 450.695 2
 3 -1 -13 6203.03 245.615 2
 -3 -1 13 6916.03 488.52 4
 -3 1 13 7354.48 463.301 4
 3 -1 -13 6820.15 486.512 3
 -3 1 12 57534.1 1289.69 8
 3 -1 -12 56986.7 780.199 5
 3 1 -12 55761.7 1199.98 2
 3 -1 -12 56776 706.174 2
 -3 -1 12 56505.6 1300.2 4
 -3 1 12 55883.5 1213.32 4
 3 -1 -12 56919.1 1291.29 3
 -3 1 11 182318 2255.92 8
 3 -1 -11 188914 1464.38 5
 3 1 -11 183703 2154.43 2
 3 -1 -11 185142 1296.95 2
 -3 -1 11 185855 2338.09 4
 -3 1 11 186955 2120.92 4
 3 -1 -11 186464 2277.1 3
 -3 1 10 217249 2410.51 8
 3 -1 -10 213506 1628.58 5
 3 1 -10 216392 2302.9 2
 3 -1 -10 213539 1415.99 2
 -3 -1 10 210058 2472 4
 -3 1 10 212273 2198.13 4
 3 -1 -10 210666 2390.46 3
 -3 1 9 218247 2405.6 8
 3 -1 -9 223452 1716.95 5
 3 1 -9 221922 2313.66 2
 3 -1 -9 218693 1498.14 2
 -3 -1 9 220649 2458.7 4
 -3 1 9 223875 2177.64 4
 3 -1 -9 222007 2414.09 3
 -3 1 8 73170 1359.63 8
 3 -1 -8 72846.6 1013.3 5
 3 -1 -8 70451.5 863.169 2
 3 1 -8 71830.5 1306.62 2
 -3 -1 8 69348.5 1360.3 4
 -3 1 8 70631.7 1205.55 4
 3 -1 -8 72531 1365.47 3
 -3 1 7 219443 2317.38 8
 3 -1 -7 218474 1808.55 5
 3 -1 -7 225185 1598.67 2
 3 1 -7 222570 2275.5 2
 -3 1 7 223170 2045.02 4
 -3 -1 7 221794 2396.76 4
 3 -1 -7 221623 2309.71 3
 -3 1 6 153299 1901.17 8
 3 -1 -6 151218 1553.43 5
 3 -1 -6 156722 1363.15 2
 3 1 -6 150619 1870.15 2
 -3 -1 6 147521 1942.55 4
 -3 1 6 154944 1658.58 4
 3 -1 -6 154273 1891.53 3
 -3 1 5 88597.6 1418.15 8
 3 -1 -5 88009 1209.01 5
 3 -1 -5 86737.7 1074.89 2
 3 1 -5 85065.8 1405.28 2
 -3 1 5 87454.5 1191.99 4
 -3 -1 5 82836.7 1461.83 4
 3 -1 -5 86507.8 1396.53 3
 -3 1 4 5311.54 372.67 8
 3 -1 -4 4986.06 274.673 2
 3 1 -4 5039.21 360.812 2
 3 -1 -4 5190.3 320.945 5
 -3 1 4 4772.37 283.143 4
 -3 -1 4 3906.72 353.292 4
 3 -1 -4 5141.42 361.51 3
 -3 1 3 36054.2 893.817 8
 3 -1 -3 36279.8 833.748 6
 3 -1 -3 36568.6 734.162 2
 3 1 -3 34293.5 892.618 2
 3 -1 -3 36826.1 813.137 5
 -3 1 3 34437.8 717.804 4
 -3 -1 3 34636.2 931.291 4
 3 -1 -3 35257.3 863.591 3
 -3 1 2 154103 1805.35 8
 3 -1 -2 155933 1679.78 6
 3 1 -2 157149 1893.72 2
 3 -1 -2 157091 1564.87 2
 3 -1 -2 156777 1718.71 5
 -3 -1 2 150007 1936.84 4
 -3 1 2 154535 1460.33 4
 3 -1 -2 156288 1752.68 3
 -3 1 1 27203.5 746.88 8
 3 -1 -1 26043.1 681.594 6
 3 -1 -1 26363.5 682.028 2
 3 1 -1 24753.2 761.48 2
 -3 -1 1 24237.9 802.146 4
 3 -1 -1 28196 751.758 5
 -3 1 1 24454.9 584.179 4
 3 -1 -1 26930.5 718.03 3
 -3 1 0 158549 1764.75 8
 3 -1 0 157964 1627.02 6
 3 1 0 154372 1869.78 2
 -3 -1 0 152887 1974.51 4
 3 -1 0 155879 1789.23 5
 -3 1 0 156522 1416.74 4
 3 -1 0 156068 1692.27 3
 3 -1 1 144415 1537.96 6
 3 1 1 143487 1796.52 2
 -3 1 -1 143201 1379.78 4
 3 -1 1 144830 1758.83 5
 -3 -1 -1 143217 1916.19 4
 -3 1 -1 145571 1665.26 8
 3 -1 1 143100 1587.02 3
 3 -1 2 80785 1134.14 6
 3 1 2 81824.7 1368.34 2
 3 -1 2 81770.9 1369.17 5
 -3 1 -2 81625.8 1234.23 8
 3 -1 2 82553.9 1178.27 3
 -3 -1 -3 159771 1045.83 6
 3 -1 3 161123 1588.48 6
 3 1 3 158035 1921.27 2
 3 -1 3 160358 1942.49 5
 -3 1 -3 161661 1713.95 8
 3 -1 3 161341 1596.17 3
 -3 1 -4 133732 1532.12 8
 3 -1 4 135029 1450.16 6
 -3 -1 -4 132591 856.928 6
 3 1 4 128774 1755.25 2
 3 -1 4 135182 1812.81 5
 -3 -1 -4 135211 1917.16 1
 3 -1 4 135526 1426.28 3
 -3 1 -5 13981.1 492.966 8
 3 -1 5 13903.2 476.871 6
 -3 -1 -5 13815.7 242.96 6
 3 1 5 12845.9 578.304 2
 3 -1 5 15892.1 650.631 5
 3 -1 5 14171.5 464.553 3
 -3 -1 -5 14020.9 637.696 1
 -3 1 -5 13674.9 541.224 1
 -3 -1 -6 843.464 204.713 1
 -3 1 -6 918.434 182.138 1
 3 -1 6 903.433 157.926 6
 -3 1 -6 1016.11 163.09 8
 3 -1 6 1032.66 230.741 5
 3 1 6 1038.26 227.617 2
 3 -1 6 943.26 142.776 3
 -3 -1 -7 -144.264 171.85 1
 -3 1 -7 -28.9054 115.517 1
 -3 1 -7 14.7841 85.877 8
 3 1 7 -132.034 123.886 7
 3 -1 7 20.7469 100.251 6
 3 -1 7 94.9641 158.161 5
 3 1 7 -72.3031 151.848 2
 3 -1 7 48.5492 83.3518 3
 3 1 8 6460.97 360.878 7
 -3 1 -8 6258.89 320.192 8
 3 -1 8 6263.66 330.459 6
 3 1 8 6057.02 424.957 2
 3 -1 8 6998.08 452.676 5
 -3 1 -8 6206.08 382.303 1
 -3 -1 -8 6262.48 456.153 1
 3 -1 8 6077.78 293.918 3
 3 1 9 9403.33 433.362 7
 -3 1 -9 9255.38 382.541 8
 3 -1 9 9692.71 407.039 6
 3 1 9 8669.99 504.701 2
 3 -1 9 10066.3 552.238 5
 -3 -1 -9 9350.52 554.643 1
 -3 1 -9 9759.92 483.081 1
 3 -1 9 8607.65 331.265 3
 3 -1 10 791.514 157.856 6
 3 1 10 1110.77 225.799 2
 3 -1 10 965.064 226.886 5
 -3 -1 -10 840.231 238.296 1
 -3 1 -10 853.876 185.64 1
 3 1 10 854.715 167.572 7
 -3 1 -10 971.711 158.79 8
 3 -1 11 43497.3 867.781 6
 3 1 11 42889.1 1112.72 2
 3 -1 11 46456 1214.23 5
 -3 1 -11 44091.7 1058.88 1
 -3 -1 -11 43457.1 1221.43 1
 -3 1 -11 45406.7 803.226 8
 3 1 11 43525 953.738 7
 3 1 12 6286.77 167.657 6
 3 -1 12 6176.59 343.895 6
 3 1 12 5901.47 441.847 2
 3 -1 12 6639.31 484.749 5
 -3 1 -12 5919.27 406.46 1
 -3 -1 -12 5714.5 475.669 1
 -3 1 -12 6484.09 311.997 8
 3 1 12 6103.93 376.462 7
 3 1 13 16005.8 307.697 6
 3 -1 13 16003.7 561.362 6
 3 1 13 15945.3 710.258 2
 3 -1 13 16151 742.297 5
 -3 1 -13 15888 671.749 1
 -3 -1 -13 15241.9 750.562 1
 -3 1 -13 16442.7 477.466 8
 3 1 13 15393.3 587.423 7
 3 -1 14 25249 715.564 6
 3 1 14 25905.4 910.455 2
 3 -1 14 26954.4 961.918 5
 -3 -1 -14 26252.4 987.61 1
 -3 1 -14 25694.8 878.898 1
 3 -1 14 26753.7 344.023 7
 3 1 14 25358.3 769.881 7
 3 -1 15 8053.56 415.975 6
 3 1 15 8425.57 549.113 2
 3 -1 15 8194.93 552.009 5
 3 1 15 8928.16 532.082 5
 -3 1 -15 8917.88 537.333 1
 -3 -1 -15 8303.81 575.572 1
 3 -1 15 8786.81 233.686 7
 3 1 15 8727.31 461.401 7
 3 -1 16 3272.36 292.571 6
 3 1 16 3469.19 392.854 2
 3 -1 16 3300.34 369.923 5
 3 1 16 4103.76 381.673 5
 -3 -1 -16 3491.61 414.926 1
 -3 1 -16 3257.56 340.791 1
 3 1 16 3407.12 315.948 7
 3 1 17 2664.66 303.456 7
 3 -1 17 2623.76 278.024 6
 3 1 17 2494.67 339.581 2
 3 -1 17 2595.31 339.611 5
 3 1 17 2962.55 335.071 5
 -3 -1 -17 2832.27 396.012 1
 -3 1 -17 2964.85 347.412 1
 -3 1 -17 2488.42 366.378 2
 3 -1 18 19499 680.596 6
 -3 1 -18 19080.6 897.908 2
 3 1 18 19232.3 850.822 2
 3 -1 18 19616.9 862.06 5
 3 1 18 19389.8 810.395 5
 -3 1 -18 19838.3 846.994 1
 -3 -1 -18 20928 970.189 1
 3 1 18 19130.6 714.914 7
 3 1 19 519.634 176.217 7
 3 -1 19 568.048 175.189 6
 3 1 19 535.951 180.511 5
 3 -1 19 663.303 223.102 5
 -3 -1 -19 665.326 234.212 1
 -3 1 -19 490.054 172.961 1
 -3 1 -19 857.344 294.83 2
 3 -1 20 3945.07 332.524 6
 -3 1 -20 3879.54 440.521 2
 3 -1 20 3701.83 412.982 5
 3 1 20 3280.51 354.186 5
 -3 -1 -20 3249.14 422.403 1
 -3 1 -20 3635.13 386.679 1
 3 1 20 3503.68 335.095 7
 3 1 21 512.687 183.921 7
 3 -1 21 679.51 210.462 6
 3 -1 21 324.378 186.807 5
 3 1 21 806.855 215.401 5
 -3 1 -21 445.199 253.057 2
 -3 -1 -21 618.082 265.997 1
 -3 1 -21 933.587 251.722 1
 3 1 22 3910.78 390.689 5
 3 -1 22 4204.56 459.309 5
 -3 1 -22 4157.31 491.45 1
 -3 -1 -22 3972.55 521.305 1
 3 1 22 3857.91 389.084 7
 -3 1 -22 3886.02 498.052 2
 3 1 23 25474 965.903 5
 3 -1 23 25682.3 1059.77 5
 -3 1 -23 26995.8 1113.99 1
 -3 -1 -23 25531.3 1181.87 1
 3 1 23 24936.5 904.895 7
 -3 1 -23 25841.2 1120.41 2
 -3 1 -24 906.947 379.099 1
 -3 -1 -24 783.429 353.506 1
 3 -1 24 859.201 306.459 5
 3 1 24 574.75 224.143 5
 3 1 24 690.72 294.114 7
 -3 1 -24 904.126 392.994 2
 -3 1 -25 30617.5 1263.95 2
 -3 1 -25 29501.2 1211.95 1
 -3 -1 -25 27045.6 1266.44 1
 3 -1 25 28207.5 1145.88 5
 3 1 25 27848.1 1040.25 5
 3 -1 25 30312.3 1148.37 4
 3 1 25 28512.7 1003.87 7
 -3 1 -26 5953.6 639.94 2
 -3 1 -26 4187.23 527.349 1
 -3 -1 -26 5314.28 638.314 1
 3 -1 26 3952.7 478.408 5
 3 1 26 5320.52 492.607 5
 3 -1 26 4869.87 525.757 4
 3 1 26 4237.52 461.275 7
 -3 1 -27 20426.5 1070.07 2
 -3 1 -27 19612.2 1049.45 1
 -3 -1 -27 18314.4 1082.82 1
 3 -1 27 19912.9 1003.16 5
 3 -1 27 19709.2 969.434 4
 3 1 27 19623.7 863.941 7
 3 -1 28 10405.4 732.529 5
 -3 1 -28 9004.37 733.134 1
 -3 -1 -28 9592.71 832.082 1
 3 -1 28 9969.34 718.343 4
 -3 1 -28 10436.2 791.314 2
 -3 1 -29 1243.17 371.093 1
 -3 -1 -29 1184.83 401.102 1
 3 -1 29 1315.54 332.736 5
 3 -1 29 1686.84 357.589 4
 -3 1 -29 1862.23 411.408 2
 3 -1 30 4640.65 529.356 5
 -3 1 -30 4854.01 577.584 1
 -3 -1 -30 5085.17 624.528 1
 3 -1 30 4786.63 540.678 4
 -3 1 -30 4829.6 581.906 2
 3 -1 31 7585.4 661.195 5
 -3 1 -31 9159.64 787.461 1
 -3 -1 -31 7744.59 793.647 1
 3 -1 31 8582.05 717.717 4
 -3 -1 -31 8004.49 689.204 2
 -3 1 -31 8438.39 752.46 2
 -3 1 -32 3553.36 536.06 1
 -3 -1 -32 4412.72 611.844 1
 3 -1 32 3708.03 511.528 4
 -3 1 -32 4111.56 583.507 2
 -3 -1 -32 3670.83 512.574 2
 3 -1 32 3935.84 506.139 5
 -3 1 -33 1744 394.146 1
 -3 -1 -33 2403.2 535.909 1
 3 -1 33 1857.73 388.128 5
 3 -1 33 1966.38 431.15 4
 -3 1 -33 2511.27 500.379 2
 -3 1 -34 7048.35 725.13 1
 -3 -1 -34 7284.63 788.76 1
 3 -1 34 7899.11 741.013 4
 -3 1 -34 7853.96 766.356 2
 -3 1 -35 4337.47 621.769 1
 -3 -1 -35 3837.14 597.058 1
 3 -1 35 4033.69 592.56 4
 3 1 35 3537.33 568.447 4
 -3 1 -35 4186.46 600.616 2
 -3 1 -36 5317.97 663.556 2
 3 1 36 3599.25 586.895 4
 3 -1 36 4595.17 614.379 4
 -3 1 -36 5191.12 662.065 1
 -3 -1 -36 5132.93 685.585 1
 -3 1 -37 2343.89 494.628 2
 -3 1 -37 2536.52 516.976 1
 -3 1 -38 1446.11 463.213 2
 -3 1 -38 1687.95 478.687 1
 -3 -2 38 6783.37 772.569 4
 -3 2 37 2940.78 531.919 4
 -3 -2 37 3266.74 573.924 4
 3 2 -37 2744.74 498.46 2
 -3 2 36 -142.941 297.152 4
 -3 -2 36 436.687 310.598 4
 3 2 -36 67.3359 211.076 2
 3 -2 -36 118.851 284.592 1
 3 -2 -35 943.538 342.178 3
 -3 2 35 969.898 353.679 4
 -3 -2 35 887.32 331.135 4
 3 2 -35 789.379 288.664 2
 3 -2 -35 1007.86 300.714 1
 3 -2 -34 32.5267 247.135 3
 -3 2 34 215.741 291.194 4
 -3 -2 34 420.71 261.748 4
 3 2 -34 573.156 302.537 2
 3 -2 -34 199.421 285.3 1
 3 -2 -33 2910.05 445.617 3
 3 2 -33 2620.24 455.059 3
 -3 -2 33 2949.3 505.499 4
 -3 2 33 3214.19 540.083 4
 3 2 -33 2538.75 459.406 2
 3 -2 -33 2190.52 508.722 1
 3 2 -32 2259.88 433.175 3
 3 -2 -32 1825.38 407.555 3
 -3 2 32 2203.52 460.692 4
 -3 -2 32 2125.99 450.215 4
 3 2 -32 2266.95 441.053 2
 3 -2 -32 2189.71 479.591 1
 3 -2 -31 1125.52 320.358 3
 3 2 -31 955.226 300.753 3
 3 -2 -31 991.5 369.639 1
 -3 2 31 1073.86 329.73 4
 -3 -2 31 1074.47 300.396 4
 3 2 -31 838.467 302.425 2
 3 2 -30 5888.63 595.104 2
 3 -2 -30 6386.92 601.361 3
 -3 -2 30 5768.54 629.682 4
 -3 2 30 5962.91 628.166 4
 3 -2 -30 6571.05 684.249 1
 3 -2 -29 231.425 300.704 1
 3 -2 -29 -50.7186 190.856 3
 -3 -2 29 113.937 281.631 4
 -3 2 29 267.481 254.35 4
 3 2 -29 399.973 276.846 2
 3 2 -28 1764 359.02 2
 -3 2 28 976.778 213.871 8
 3 -2 -28 1619.1 389.128 1
 -3 -2 28 1209.47 282.665 4
 -3 2 28 1823.11 381.473 4
 3 -2 -28 1914.55 371.603 3
 3 -2 -27 6916.47 673.952 1
 -3 2 27 6675.56 598.11 8
 -3 -2 27 6442.68 618.155 4
 -3 2 27 6827.96 640.537 4
 3 -2 -27 7006.81 621.783 3
 3 2 -27 7228.4 630.993 2
 3 -2 -26 5479.4 587.539 1
 3 2 -26 6340.12 592.015 2
 -3 2 26 6317.51 563.02 8
 -3 -2 26 5998 604.159 4
 -3 2 26 5975.05 586.627 4
 3 -2 -26 6473.43 589.075 3
 3 2 -25 1487 338.175 2
 3 -2 -25 1194.58 329.042 1
 -3 2 25 806.614 218.627 8
 -3 -2 25 856.452 277.373 4
 -3 2 25 1245.78 333.486 4
 3 -2 -25 1386.79 324.459 3
 3 2 -24 -3.40085 202.148 2
 3 -2 -24 -488.629 282.435 1
 -3 2 24 -258.005 250.748 8
 -3 -2 24 182.697 267.201 4
 -3 2 24 139.505 190.492 4
 3 -2 -24 121.679 193.854 3
 3 2 -23 1256.78 291.496 2
 -3 2 23 1057.38 255.189 8
 3 -2 -23 1114.42 286.365 1
 -3 -2 23 1777.02 398.141 4
 -3 2 23 1835.88 350.08 4
 3 -2 -23 1475.31 338.417 3
 3 -2 -22 17300.4 913.131 1
 -3 2 22 17675.5 880.956 8
 -3 -2 22 19171.3 951.456 4
 -3 2 22 18463.4 913.605 4
 3 -2 -22 17626.6 902.194 3
 3 2 -22 16902 878.79 2
 3 -2 -21 4831.73 495.569 1
 -3 2 21 4509.99 462.97 8
 -3 -2 21 5551.54 529.996 4
 -3 2 21 4781.54 476.206 4
 3 -2 -21 5195.75 507.4 3
 3 2 -21 5051.48 508.315 2
 3 -2 -20 12704.8 756.466 1
 -3 2 20 13375.2 751.303 8
 -3 -2 20 13886.9 792.339 4
 -3 2 20 13912.8 752.335 4
 3 -2 -20 13459.6 765.537 3
 3 2 -20 13751.8 772.202 2
 3 -2 -19 5451.55 496.182 1
 -3 2 19 6290.88 526.537 8
 -3 -2 19 5824.95 539.795 4
 -3 2 19 5523.16 482.251 4
 3 -2 -19 5644.58 507.702 3
 3 2 -19 5032.88 477.479 2
 3 -2 -18 4197.9 431.884 1
 3 2 -18 4185.94 432.612 2
 -3 2 18 5215.64 479.09 8
 -3 -2 18 4672.04 475.075 4
 -3 2 18 4629.19 426.141 4
 3 -2 -18 4506.72 460.272 3
 3 2 -17 478.534 204.673 2
 -3 2 17 315.444 195.505 8
 -3 -2 17 730.324 249.403 4
 -3 2 17 589.166 214.108 4
 3 -2 -17 698.151 217.714 3
 3 -2 -17 430.743 179.763 1
 3 -2 -16 3425.87 380.394 1
 3 2 -16 3503.9 381.797 2
 -3 2 16 4083.99 383.588 4
 -3 -2 16 4184.71 444.437 4
 3 -2 -16 3653.19 400.547 3
 -3 2 16 3714.24 395.348 8
 3 2 -15 2191.46 334.624 2
 -3 2 15 2210.22 299.05 8
 -3 2 15 2376.56 295.159 4
 -3 -2 15 1780.58 313.935 4
 3 -2 -15 2280.01 310.35 3
 3 2 -14 1207.83 256.321 2
 -3 2 14 1137.71 242.451 8
 3 -2 -14 1025.27 116.545 5
 -3 -2 14 849.802 225.343 4
 -3 2 14 1345 246.387 4
 3 -2 -14 1450.87 279.093 3
 3 2 -13 12205.2 689.819 2
 -3 2 13 12299.2 670.858 8
 3 -2 -13 12316.5 386.497 5
 -3 -2 13 12673.4 696.517 4
 -3 2 13 12459.3 593.362 4
 3 -2 -13 11936.8 674.568 3
 3 2 -12 63261.9 1507.11 2
 3 -2 -12 62092 912.115 5
 -3 2 12 57683.2 1429.29 8
 -3 -2 12 61279.4 1448.22 4
 -3 2 12 59909.4 1237.96 4
 3 -2 -12 61119.9 1449.76 3
 3 2 -11 1349.16 310.706 2
 -3 2 11 1089.15 270.164 8
 3 -2 -11 945.417 144.362 5
 -3 2 11 1021.81 212.082 4
 -3 -2 11 1384.55 286.384 4
 3 -2 -11 1281.81 302.863 3
 -3 2 10 20909.3 855.616 8
 3 2 -10 21916.7 868.312 2
 -3 2 10 20447.6 352.271 2
 -3 2 10 21737.1 355.504 2
 3 -2 -10 21933.4 593.486 5
 -3 -2 10 21563.6 859.587 4
 -3 2 10 22051.5 706.003 4
 3 -2 -10 21239.5 859.258 3
 -3 2 9 19298.7 812.922 8
 3 -2 -9 19500.5 821.764 6
 3 2 -9 19744.7 829.474 2
 -3 2 9 19265 387.898 2
 3 -2 -9 17808.1 560.208 5
 -3 -2 9 20947.9 830.668 4
 -3 2 9 18923.1 636.074 4
 3 -2 -9 18896.4 814.19 3
 -3 2 8 29615.5 995.036 8
 3 -2 -8 31313.9 994.527 6
 3 2 -8 30722.4 999.53 2
 -3 2 8 30790.5 538.859 2
 3 -2 -8 31839 763.825 5
 -3 -2 8 29724 996.139 4
 -3 2 8 30679.1 770.246 4
 3 -2 -8 28911.9 981.976 3
 -3 2 7 38708.7 1118.91 8
 3 -2 -7 39987.1 1118.53 6
 3 2 -7 38314.4 1120.6 2
 -3 2 7 38668.1 655.994 2
 3 -2 -7 39483.9 879.51 5
 -3 2 7 38390.6 823.843 4
 -3 -2 7 39908.8 1141 4
 3 -2 -7 38820.6 1110.89 3
 -3 2 6 121692 1973.4 8
 3 -2 -6 126194 1981.01 6
 3 2 -6 127498 1999.94 2
 -3 2 6 128935 1263.32 2
 3 -2 -6 129669 1631.64 5
 -3 -2 6 125707 1984.88 4
 -3 2 6 128888 1418.24 4
 3 -2 -6 128252 1978.44 3
 -3 2 5 71503.3 1482.58 8
 3 -2 -5 73285.9 1472.13 6
 -3 2 5 72057.3 1005.49 2
 3 2 -5 72528.4 1512.95 2
 3 -2 -5 75618.8 1285.49 5
 -3 2 5 72328.4 1019.85 4
 -3 -2 5 72575.6 1495.88 4
 3 -2 -5 71786.7 1479.49 3
 -3 2 4 86867.5 1623.69 8
 3 -2 -4 86147 1591.52 6
 -3 2 4 91199.7 1177.83 2
 3 2 -4 91863 1678.08 2
 -3 -2 4 91484.6 1688.38 4
 3 -2 -4 90213.6 1426.92 5
 -3 2 4 89151.2 1060.23 4
 3 -2 -4 90101.7 1633.26 3
 -3 2 3 14814.6 661.193 8
 -3 2 3 14997.1 541.081 7
 3 -2 -3 14500.9 660.385 6
 -3 2 3 15015.9 501.761 2
 3 2 -3 13893.7 679.023 2
 3 -2 -3 14217.8 587.157 5
 -3 -2 3 14175.4 665.588 4
 -3 2 3 13900.7 398.457 4
 3 -2 -3 14936.5 661.355 3
 -3 2 2 32638.6 979.125 8
 -3 2 2 35233.7 781.205 7
 -3 -2 2 34312.9 845.218 6
 3 -2 -2 31915.4 950.916 6
 -3 2 2 34508.1 778.856 2
 3 2 -2 33848.4 1020.27 2
 3 -2 -2 33446.2 898.727 5
 -3 -2 2 32930.6 1019.45 4
 -3 2 2 33292.3 566.755 4
 3 -2 -2 34864.1 986.252 3
 -3 2 1 226.241 121.384 2
 3 2 -1 200.952 182.972 2
 -3 2 1 174.467 103.586 7
 -3 2 1 -135.761 170.862 8
 3 -2 -1 -13.7416 178.666 6
 -3 -2 1 55.3127 115.164 6
 3 -2 -1 185.763 151.434 5
 -3 -2 1 -460.704 233.418 4
 -3 2 1 42.6533 53.7771 4
 3 -2 -1 -4.40845 135.349 3
 -3 2 0 4960.76 396.852 8
 -3 2 0 5393.3 291.243 7
 -3 -2 0 5387.73 324.493 6
 3 -2 0 4983.51 390.526 6
 -3 2 0 5562.35 350.672 2
 3 2 0 4399.6 399.328 2
 -3 2 0 5149.85 194.979 4
 3 -2 0 5357.72 396.206 5
 3 -2 0 5536.08 196.259 4
 3 -2 0 5050.83 383.95 3
 -3 2 -1 38637.9 729.259 7
 3 -2 1 38240.1 1016.33 6
 -3 -2 -1 38418.6 838.433 6
 -3 2 -1 39091.4 926.16 2
 3 2 1 38548.5 1087.97 2
 3 -2 1 39107.5 1038.36 5
 3 -2 1 37927.2 459.388 4
 3 -2 1 38571.7 1006.5 3
 -3 2 -2 103151 1140.99 7
 3 -2 2 105209 1665.28 6
 -3 -2 -2 106065 1352.85 6
 3 2 2 104383 1768.41 2
 -3 2 -2 102990 1543.18 2
 3 -2 2 102769 1699.05 5
 3 -2 2 102602 687.649 4
 3 -2 2 104836 1628.29 3
 -3 2 -3 17766.8 452.566 7
 3 -2 3 16800 689.956 6
 -3 -2 -3 17047.6 533.323 6
 3 2 3 15827.3 713.181 2
 -3 2 -3 18094.4 681.372 2
 3 -2 3 18492.7 737.255 5
 3 -2 3 18220.1 669.824 3
 -3 -2 -3 17324 746.997 1
 -3 -2 -4 22019.9 835.499 1
 -3 2 -4 21912.6 589.979 1
 -3 2 -4 22131.9 478.685 7
 3 -2 4 22403.3 776.544 6
 -3 -2 -4 21681.5 586.913 6
 3 2 4 21714.3 814.628 2
 -3 2 -4 22196.1 763.859 2
 3 -2 4 22600.6 826.218 5
 3 -2 4 20951.6 296.831 4
 3 -2 4 21306 718.701 3
 3 -2 5 20045.5 687.327 3
 3 -2 5 20554.6 745.136 6
 -3 -2 -5 20614.5 563.015 6
 3 2 5 20712.7 788.264 2
 -3 2 -5 21429.5 760.912 2
 3 -2 5 21700 828.736 5
 3 -2 5 19916.8 312.599 4
 -3 2 -5 19142.8 560.555 1
 -3 -2 -5 20676.6 819.512 1
 -3 -2 -6 5304.55 289.166 6
 3 -2 6 5219.04 381.778 6
 3 2 6 5268.7 413.216 2
 -3 2 -6 5438.52 412.127 2
 3 -2 6 5087.88 429.822 5
 3 -2 6 4769.58 176.355 4
 -3 2 -6 5180.79 301.345 1
 -3 -2 -6 4826.05 422.934 1
 3 2 7 4442.57 374.727 7
 -3 -2 -7 4834.61 265.316 6
 3 -2 7 4841.4 383.982 6
 3 2 7 4272.02 393.734 2
 -3 2 -7 5328.16 408.746 2
 3 -2 7 4676.23 419.028 5
 3 -2 7 4383.53 190.997 4
 -3 2 -7 4737.12 291.893 1
 -3 -2 -7 4921.64 430.772 1
 3 2 8 2087.52 278.04 7
 -3 -2 -8 2058.5 177.22 6
 3 -2 8 2502.59 293.365 6
 -3 2 -8 2555.42 322.906 2
 3 -2 8 2699.83 359.397 5
 -3 -2 -8 2109.7 311.902 1
 -3 2 -8 2120.08 207.771 1
 3 2 8 2226.06 292.492 2
 -3 -2 -9 33832.5 675.484 6
 3 -2 9 33900 964.335 6
 3 2 9 33841.4 1030.77 2
 -3 2 -9 33867.7 1049.64 2
 3 -2 9 35117.1 1109.24 5
 3 2 9 32278.1 987.012 7
 -3 2 -9 32904.2 779.444 1
 -3 -2 -9 34230.9 1110.89 1
 -3 -2 -10 2311.36 336.949 1
 -3 2 -10 1840.81 207.804 1
 3 2 10 2098.62 281.857 7
 3 -2 10 2080.74 289.355 6
 -3 -2 -10 1973.78 179.438 6
 3 -2 10 2074.85 330.966 5
 3 -2 10 1958.06 164.32 4
 3 2 10 2164.21 307.932 2
 -3 2 -10 2371.7 323.587 2
 3 2 11 9185.23 553.197 7
 -3 -2 -11 9805.04 371.13 6
 3 -2 11 9033.39 524.242 6
 3 2 11 9479.49 570.524 2
 -3 2 -11 10231.6 612.575 2
 3 -2 11 10116.7 624.703 5
 3 -2 11 9390.92 355.823 4
 -3 2 -11 9575.28 457.049 1
 -3 -2 -11 10224.5 624.563 1
 -3 2 -12 2436.22 247.181 1
 -3 -2 -12 2342.47 323.045 1
 3 2 12 2496.75 307.615 7
 3 -2 12 2450.62 281.843 6
 3 -2 12 2832.96 358.617 5
 3 -2 12 2511.87 199.302 4
 -3 2 -12 2768.76 357.77 2
 3 2 12 2488.76 321.038 2
 3 2 13 3698.25 372.554 7
 3 -2 13 4063.38 363.999 6
 3 2 13 3713.84 376.765 2
 -3 2 -13 4099.05 426.886 2
 3 -2 13 4033.34 430.659 5
 3 -2 13 3354.38 240.627 4
 -3 2 -13 3855.49 324.113 1
 -3 -2 -13 3381.38 387.531 1
 3 2 14 4523.77 410.717 7
 3 -2 14 4693.31 407.261 6
 3 2 14 3883.17 403.093 2
 -3 2 -14 5749.37 507.733 2
 3 -2 14 5049.82 487.995 5
 3 -2 14 6294.51 339.814 4
 -3 2 -14 4740.02 362.238 1
 -3 -2 -14 4193.95 452.06 1
 3 2 15 9144.45 584.604 7
 3 -2 15 8805.35 559.633 6
 3 2 15 8715.52 576.67 2
 -3 2 -15 9726.01 671.699 2
 3 -2 15 9543.22 668.845 5
 3 -2 15 9221.16 444.694 4
 -3 2 -15 9760.77 521.681 1
 -3 -2 -15 9007.98 654.766 1
 3 2 16 55033.1 1384.57 7
 3 -2 16 56994.7 1362.89 6
 3 2 16 53891.1 1403.84 2
 -3 2 -16 53721.7 1530.97 2
 3 -2 16 54862.3 1556.05 5
 3 -2 16 56059.3 1109.95 4
 -3 -2 -16 56160.9 1594.59 1
 3 2 17 37627.4 1170.3 7
 3 -2 17 39779.9 1161.51 6
 3 2 17 37198.2 1176.89 2
 -3 2 -17 39163 1326.88 2
 3 -2 17 40246.2 1344.01 5
 3 -2 17 38091.8 957.705 4
 -3 2 -17 35870.8 1084.85 1
 -3 -2 -17 40125.2 1361.77 1
 3 2 18 897.231 278.175 7
 3 -2 18 1052.19 248.339 6
 3 2 18 1152.07 265.189 2
 3 -2 18 1590.77 325.329 5
 -3 -2 -18 1021.6 301.413 1
 -3 2 -18 900.833 231.328 1
 -3 2 -18 1129.94 301.91 2
 3 2 19 1670.48 303.125 7
 3 -2 19 1453.71 270.446 6
 3 2 19 1571.22 306.849 2
 3 -2 19 1780.01 331.338 5
 -3 -2 -19 1492.51 332.651 1
 -3 2 -19 2071.91 285.859 1
 -3 2 -19 2034.78 360.644 2
 3 2 20 43.4781 194.004 7
 3 -2 20 63.0796 167.886 6
 3 2 20 192.007 177.159 2
 3 -2 20 716.371 272.83 5
 -3 -2 -20 65.1773 220.585 1
 -3 2 -20 111.484 160.428 1
 -3 2 -20 353.799 231.799 2
 3 2 21 689.631 234.787 7
 3 -2 21 1088.49 280.728 6
 3 2 21 219.009 184.017 2
 3 2 21 815.95 228.529 5
 3 -2 21 885.135 278.617 5
 -3 -2 -21 882.086 276.64 1
 -3 2 -21 712.681 221.169 1
 -3 2 -21 584.927 238.229 2
 3 2 22 3058.85 396.343 7
 3 -2 22 3076.73 385.314 6
 3 2 22 3080.69 391.395 2
 3 -2 22 3601.66 446.339 5
 3 2 22 3528.58 382.133 5
 -3 -2 -22 3111.5 444.038 1
 -3 2 -22 3572.73 412.996 1
 -3 2 -22 3530.38 457.066 2
 3 2 23 1714.38 314.644 7
 3 -2 23 1901.82 356.54 5
 3 2 23 1665.74 285.379 5
 3 -2 23 2263.03 337.863 6
 -3 2 -23 1966.78 330.404 1
 -3 -2 -23 1996.67 388.662 1
 -3 2 -23 2238.31 390.009 2
 3 2 24 1173.32 302.908 7
 3 -2 24 1132.52 312.127 5
 3 -2 24 1078.71 281.884 6
 -3 2 -24 1138.41 293.685 1
 -3 -2 -24 635.387 304.027 1
 -3 2 -24 1007.13 297.476 2
 3 2 25 1824.54 363.571 7
 3 -2 25 1198.44 320.852 5
 3 -2 25 1425.53 295.642 6
 -3 2 -25 1303.19 298.753 1
 -3 -2 -25 1044.85 334.56 1
 -3 2 -25 1672.69 396.971 2
 3 2 26 2197.77 386.221 7
 3 -2 26 2330.5 404.324 5
 3 -2 26 2464.8 370.368 6
 -3 2 -26 2722.7 458.761 2
 -3 -2 -26 2065.13 449.967 1
 -3 -2 -27 99.3682 221.18 1
 3 2 27 265.096 255.303 7
 -3 2 -27 274.168 223.638 2
 3 -2 27 269.938 247.443 5
 -3 -2 -28 2509.01 461.125 1
 3 2 28 2169.17 382.033 7
 -3 2 -28 2234.21 447.795 2
 3 -2 28 2657.1 440.617 5
 -3 -2 -29 2163.78 537.151 1
 3 -2 29 1520.31 429.66 5
 3 2 29 2388.02 471.823 7
 -3 2 -29 2802.72 556.881 2
 3 -2 30 25872.3 1284.56 5
 -3 -2 -30 30199.3 1492.02 1
 3 2 30 27096 1202.77 7
 -3 2 -30 27810.1 1394.93 2
 3 -2 31 20239.3 1150.22 5
 -3 -2 -31 19113.3 1225.84 1
 3 2 31 20730 1070.05 7
 -3 2 -31 19755.3 1204.96 2
 3 -2 32 3533.73 542.003 5
 -3 2 -32 3823.97 612.663 2
 -3 -2 -32 4452.92 662.565 1
 3 -2 33 1.05244 231.483 5
 -3 2 -33 257.922 342.455 2
 -3 -2 -33 496.199 320.4 1
 3 -2 34 262.551 286.582 5
 -3 2 -34 298.428 290.145 2
 -3 -2 -34 -154.437 326.072 1
 3 -2 35 -5.87777 266.562 5
 -3 -3 36 1181.4 478.206 4
 -3 3 35 -374.427 325.734 4
 -3 -3 35 -5.26613 283.063 4
 3 -3 -35 144.417 316.513 3
 3 -3 -35 640.485 387.396 1
 3 -3 -34 -78.4703 280.058 3
 -3 -3 34 239.53 259.631 4
 -3 3 34 108.342 237.252 4
 3 3 -34 -11.7963 244.548 2
 3 -3 -34 599.592 393.246 1
 3 -3 -33 429.724 268.866 3
 -3 3 33 529.736 295.001 4
 -3 -3 33 288.28 252.625 4
 3 3 -33 259.668 247.112 2
 3 -3 -33 1101 392.167 1
 3 -3 -32 141.008 283.205 3
 -3 3 32 819.291 357.305 4
 -3 -3 32 283.01 314.144 4
 3 3 -32 571.309 326.848 2
 3 -3 -32 305.916 315.341 1
 3 -3 -31 4431.55 586.867 1
 3 3 -31 3535.01 531.035 2
 -3 3 31 3287.21 484.037 8
 -3 -3 31 3520.92 530.171 4
 -3 3 31 4288.95 572.689 4
 3 -3 -31 3875.23 550.624 3
 3 -3 -30 5890.25 661.745 1
 3 3 -30 5445.16 654.823 2
 -3 3 30 6021.16 646.19 8
 -3 -3 30 6760.58 712.88 4
 -3 3 30 6898.74 711.387 4
 3 -3 -30 5702.62 644.015 3
 3 -3 -29 9350.28 806.349 1
 3 3 -29 9334.01 815.062 2
 -3 3 29 9751.24 777.668 8
 -3 -3 29 10571.1 838.355 4
 -3 3 29 11165.9 868.69 4
 3 -3 -29 10762.2 853.761 3
 3 -3 -28 11476.7 879.158 1
 3 3 -28 11511.3 905.277 2
 -3 3 28 12006.6 858.478 8
 -3 -3 28 12079.9 895.847 4
 -3 3 28 12329.1 894.969 4
 3 -3 -28 11922.1 888.628 3
 3 -3 -27 11972.2 898.766 1
 3 3 -27 12745.9 932.967 2
 -3 3 27 11920.6 857.927 8
 -3 -3 27 13411.6 928.726 4
 -3 3 27 12823.9 891.386 4
 3 -3 -27 12633 914.288 3
 3 -3 -26 21584.4 1141.89 1
 3 3 -26 19875.2 1123.36 2
 -3 3 26 19859.3 1071.48 8
 -3 -3 26 19769.7 1079.92 4
 -3 3 26 19545.5 1054.52 4
 3 -3 -26 18862.9 1068.59 3
 3 -3 -25 5305.64 620.157 1
 3 3 -25 4593.91 588.089 2
 -3 3 25 4201.1 526.526 8
 -3 -3 25 4729.85 573.411 4
 -3 3 25 4705 545.575 4
 3 -3 -25 4130.18 552.068 3
 3 -3 -24 13776.6 894.314 1
 -3 3 24 13663.4 873.841 8
 3 3 -24 14075.2 923.267 2
 -3 -3 24 13322.4 857.947 4
 -3 3 24 13848.9 853.88 4
 3 -3 -24 12351.5 852.782 3
 3 3 -23 292.783 329.002 2
 -3 3 23 424.355 285.399 8
 -3 -3 23 164.901 253.268 4
 -3 3 23 70.3965 237.623 4
 3 -3 -23 56.7718 225.949 3
 3 -3 -23 351.764 255.661 1
 3 3 -22 1181.57 315.731 2
 -3 3 22 1478.84 349.644 8
 -3 -3 22 1597.42 353.242 4
 -3 3 22 1314.28 282.969 4
 3 -3 -22 1792.49 359.064 3
 3 -3 -22 1760.75 355.886 1
 3 3 -21 2057.88 382.17 2
 -3 3 21 1608.4 340.53 8
 -3 3 21 2240.97 342.765 4
 -3 -3 21 1756.23 323.682 4
 3 -3 -21 1977.68 381.502 3
 3 -3 -21 1883.57 346.671 1
 3 3 -20 1352.97 355.153 2
 3 -3 -20 2845.89 420.245 1
 -3 3 20 1958.83 383.049 8
 -3 3 20 1964.25 336.381 4
 -3 -3 20 2150.91 389.957 4
 3 -3 -20 1731.15 372.337 3
 3 -3 -19 22469.4 1010.39 1
 3 3 -19 23586 1133.69 2
 -3 3 19 22150.2 1052.04 8
 -3 -3 19 22373 1040.37 4
 -3 3 19 23118.1 967.205 4
 3 -3 -19 22645.1 1094.67 3
 3 -3 -18 52877.9 1512.81 1
 3 3 -18 54535.1 1688.65 2
 -3 3 18 54701.1 1628.34 8
 -3 -3 18 52758.1 1577.42 4
 -3 3 18 53536.4 1444.89 4
 3 -3 -18 53573.1 1646.45 3
 3 -3 -17 57997.8 1547.2 1
 -3 3 17 56189.1 1652.47 8
 -3 -3 17 60228.9 1661.08 4
 -3 3 17 57763.3 1463.61 4
 3 -3 -17 56170.3 1674.23 3
 3 3 -17 56125.2 1725.14 2
 -3 3 16 119618 2317.15 7
 -3 3 16 123370 2393.03 8
 -3 -3 16 123265 2326.96 4
 -3 3 16 124518 2071.68 4
 3 -3 -16 119253 2415.98 3
 3 3 -16 120971 2458.19 2
 -3 3 15 61545.1 1665.55 7
 -3 3 15 61761.5 1708.47 8
 -3 -3 15 66477.4 1709.46 4
 -3 3 15 64370.8 1457.7 4
 3 -3 -15 65283.6 1765.56 3
 3 3 -15 65530.5 1816.89 2
 -3 3 14 76872.1 1784.59 7
 -3 3 14 75605.5 1853.5 8
 -3 -3 14 80042 1844.16 4
 -3 3 14 75023 1529.59 4
 3 -3 -14 75557.9 1891.96 3
 3 3 -14 78790 1951.87 2
 -3 3 13 62200.3 1576.95 7
 -3 3 13 60122.4 1660.3 8
 3 3 -13 62134.1 1728.52 2
 -3 -3 13 63337.3 1625.76 4
 -3 3 13 60851.5 1326.03 4
 3 -3 -13 62086 1677.32 3
 -3 3 12 4264.42 479.474 7
 -3 3 12 3163.4 420.769 8
 3 3 -12 3124.19 465.586 2
 3 -3 -12 4030.65 499.161 6
 -3 -3 12 3099.38 415.18 4
 -3 3 12 3089.42 315.931 4
 3 -3 -12 3700.33 481.086 3
 -3 3 11 36645.3 1277.96 8
 -3 3 11 37524.2 1174.41 7
 3 3 -11 36374.4 1295.45 2
 3 -3 -11 37829.9 1301.84 6
 3 -3 -11 39548.6 956.539 5
 -3 -3 11 38601.6 1252.01 4
 -3 3 11 38313 971.061 4
 3 -3 -11 37903.8 1298.35 3
 -3 3 10 4768.77 461.357 7
 -3 3 10 4843.06 503.255 8
 3 3 -10 4614.04 501.562 2
 3 -3 -10 4896.49 366.968 5
 3 -3 -10 5167.93 526.255 6
 -3 -3 10 4775.54 465.742 4
 -3 3 10 4813.17 343.734 4
 3 -3 -10 4524.27 495.185 3
 -3 3 9 9245.17 651.746 8
 -3 3 9 9148.83 570.262 7
 -3 -3 9 9548.49 624.635 6
 3 -3 -9 9075.1 658.252 6
 3 -3 -9 9248.2 490.875 5
 3 3 -9 8909.94 650.009 2
 -3 -3 9 8810.5 605.611 4
 -3 3 9 9042.71 435.251 4
 3 -3 -9 8649.16 634.398 3
 3 3 -8 210.272 173.976 2
 -3 3 8 353.998 187.63 7
 -3 3 8 294.897 197.281 8
 -3 -3 8 453.713 237.613 6
 3 -3 -8 451.359 264.747 6
 3 -3 -8 147.061 129.404 5
 -3 -3 8 -19.8366 184.162 4
 3 -3 -8 416.794 207.812 3
 -3 -3 7 9129.63 586.013 6
 3 -3 -7 7986.51 600.375 6
 3 3 -7 8101.19 600.334 2
 3 -3 -7 8969.89 511.349 5
 -3 -3 7 8014 573.336 4
 -3 3 7 8376.8 607.209 8
 -3 3 7 8353.87 520.743 7
 3 -3 -7 8768.05 613.861 3
 -3 3 6 -41.2376 79.5355 2
 3 3 -6 85.1325 178.829 2
 -3 3 6 117.686 196.709 8
 -3 3 6 108.831 161.832 7
 3 -3 -6 93.3985 178.025 6
 -3 -3 6 424.532 233.212 6
 3 -3 -6 179.315 145.164 5
 -3 -3 6 26.635 171.533 4
 3 -3 -6 -105.228 183.731 3
 -3 -3 5 4369.79 405.161 6
 3 -3 -5 3880.66 423.205 6
 3 3 -5 4419.82 460.085 2
 -3 3 5 4304.99 297.984 2
 -3 -3 5 4115.71 427.796 4
 3 -3 -5 3831.12 359.552 5
 -3 3 5 3908.8 430.98 8
 -3 3 5 4026.47 354.671 7
 3 -3 -5 4191.76 440.843 3
 3 -3 -4 3208.14 390.292 6
 -3 -3 4 4051.33 389.678 6
 -3 3 4 3700.34 286.023 2
 3 3 -4 3315.25 406.643 2
 3 -3 -4 3724.57 361.111 5
 -3 3 4 3260.37 324.306 7
 3 -3 -4 3421.43 402.486 3
 3 -3 -3 1021.12 254.472 6
 -3 -3 3 1126.66 239.699 6
 3 -3 -3 1284.24 279.992 3
 3 -3 -3 1178.45 235.251 5
 3 3 -3 1023.69 261.927 2
 -3 3 3 878.393 164.967 2
 -3 3 3 1269.66 209.618 7
 3 -3 -2 4945.13 469.817 6
 -3 -3 2 5091.36 430.622 6
 3 3 -2 5114.69 480.385 2
 -3 3 2 5450.92 365.483 2
 3 -3 -2 5176.79 431.583 5
 -3 3 2 4969.57 379.784 7
 3 -3 -2 4514 437.51 3
 -3 3 1 268.889 151.578 7
 -3 -3 1 324.547 178.198 6
 3 -3 -1 358.667 217.35 6
 3 -3 -1 242.638 178.355 5
 -3 3 1 333.701 154.165 2
 3 3 -1 375.282 181.691 2
 -3 -3 1 455.692 177.473 1
 3 -3 0 13253 730.783 6
 -3 -3 0 13338.5 639.333 6
 -3 3 0 14687.7 619.352 2
 3 3 0 12845.5 717.669 2
 3 -3 0 13888.4 705.506 5
 -3 3 0 13213.2 560.503 7
 -3 -3 0 13201.9 688.289 1
 -3 3 -1 1051.27 205.414 7
 -3 -3 -1 1108.2 226.159 6
 3 -3 1 1149.73 273.965 6
 3 -3 1 1250.69 273.914 5
 3 3 1 958.593 241.512 2
 -3 3 -1 1358.5 225.184 2
 -3 -3 -1 994.216 209.836 1
 3 -3 2 5138.86 479.633 6
 -3 -3 -2 5267.44 409.194 6
 -3 3 -2 5982.32 422.288 2
 3 3 2 5773.26 494.587 2
 3 -3 2 4747.84 452.191 5
 -3 3 -2 5242.1 362.484 7
 -3 -3 -2 4551.82 425.196 1
 3 -3 3 10217.4 648.62 6
 -3 -3 -3 9417.89 524.555 6
 -3 3 -3 10499.3 575.578 2
 3 3 3 9626.42 631.159 2
 3 -3 3 10516.2 651.748 5
 -3 3 -3 9726.48 473.687 7
 -3 -3 -3 9619.32 605.298 1
 3 -3 4 16082.7 812.681 6
 -3 -3 -4 15484.2 658.508 6
 -3 3 -4 16308.2 737.036 2
 3 3 4 15506.4 788.404 2
 3 -3 4 16167.8 819.616 5
 -3 3 -4 15512.4 574.971 7
 -3 -3 -4 15993.8 758.815 1
 3 -3 5 69473.8 1683.05 5
 -3 3 -5 72899.5 1549.25 2
 3 3 5 72890 1635.78 2
 -3 -3 -5 71247.5 1604.82 1
 3 -3 5 73568.9 1683.56 6
 -3 -3 -5 70980.8 1372.74 6
 3 -3 6 21941.8 971.106 5
 -3 3 -6 21883.4 891.913 2
 3 3 6 20786.2 893.558 2
 -3 -3 -6 19898.4 891.582 1
 -3 -3 -6 20416.4 739.291 6
 3 -3 6 22670.2 956.491 6
 3 -3 7 55196.8 1537.18 5
 -3 3 -7 56085.7 1432.81 2
 3 3 7 55137.4 1442.7 2
 -3 -3 -7 57939.3 1478.65 1
 -3 -3 -7 55904.6 1198.28 6
 3 -3 7 54790 1468.8 6
 -3 -3 -8 32324.9 905.7 6
 3 -3 8 33305.4 1156.3 6
 -3 3 -8 34220.7 1130.03 2
 3 3 8 31529.4 1102.51 2
 3 -3 8 33674.8 1213.51 5
 3 3 8 33309.8 1176.97 7
 -3 -3 -8 34235.1 1169.35 1
 -3 -3 -9 21074.6 728.103 6
 3 -3 9 22229.2 947.706 6
 -3 3 -9 22306.7 941.387 2
 3 3 9 19898.2 877.156 2
 3 -3 9 21644 996.218 5
 3 3 9 21071.1 957.438 7
 -3 -3 -9 22008.8 948.559 1
 -3 -3 -10 17076.1 650.784 6
 3 -3 10 16294.1 818.268 6
 -3 3 -10 17002.7 833.386 2
 3 3 10 15855.5 792.079 2
 3 -3 10 17250.1 903.888 5
 3 3 10 17064.2 855.681 7
 -3 -3 -10 16597 829.45 1
 3 -3 11 2949.55 425.929 5
 3 3 11 2175.98 334.681 7
 -3 -3 -11 2526.38 274.327 6
 3 -3 11 2017.53 330.647 6
 3 3 11 2323.73 332.776 2
 -3 3 -11 2829.15 377.765 2
 -3 -3 -11 2056.87 335.007 1
 3 3 12 -355.998 273.291 7
 3 -3 12 -216.09 250.021 6
 3 -3 12 -182.234 224.347 5
 3 3 12 85.3442 167.947 2
 -3 3 -12 -94.2808 174.976 2
 -3 -3 -12 -365.769 246.248 1
 3 3 13 3053.98 396.071 7
 3 -3 13 3041.91 360.264 6
 3 3 13 3143.85 380.763 2
 3 -3 13 3529.55 437.956 5
 -3 3 -13 2652.79 379.123 2
 -3 -3 -13 2984.33 396.525 1
 3 3 14 1243.19 320.649 7
 3 -3 14 1037.27 264.818 6
 3 -3 14 1726.48 340.358 5
 3 3 14 1808.49 327.644 2
 -3 3 -14 1906.04 359.503 2
 -3 -3 -14 1576.21 309.013 1
 3 -3 15 4745.61 496.772 6
 3 3 15 3861.98 429.76 2
 -3 3 -15 4301.4 510.59 2
 3 -3 15 4087.21 489.398 5
 3 3 15 4440.44 502.863 7
 -3 -3 -15 4707.71 496.515 1
 3 -3 16 19361.3 990.484 6
 -3 3 -16 20553.6 1037.79 2
 3 3 16 18604 901.092 2
 3 -3 16 19211.2 1054.24 5
 3 3 16 19397.6 1002.97 7
 -3 -3 -16 19389.8 1034.82 1
 3 -3 17 87621.8 1982.72 6
 -3 3 -17 80804.3 2058.13 2
 3 3 17 77370.3 1785.83 2
 3 -3 17 82928.3 2116.34 5
 3 3 17 80498.3 1960.43 7
 -3 -3 -17 80944.6 2063.77 1
 3 -3 18 85910.2 1960.55 6
 -3 3 -18 80993.3 2099.57 2
 3 3 18 82768.7 1853.29 2
 3 -3 18 79819.9 2113.34 5
 3 3 18 80392.4 1995.33 7
 -3 -3 -18 82837 2129.77 1
 -3 3 -19 17322.3 1056.95 2
 3 3 19 13964.2 831.931 2
 3 -3 19 15195.5 1001.07 5
 3 3 19 14463.9 942.086 7
 -3 -3 -19 14232 960.378 1
 3 -3 20 63531.6 1731.16 6
 -3 3 -20 65597.2 1933.67 2
 3 3 20 60092.5 1615.83 2
 3 -3 20 62369.8 1897.82 5
 3 3 20 63734.2 1799.47 7
 -3 -3 -20 62278.5 1896.66 1
 3 -3 21 17073.5 970.488 6
 -3 3 -21 15953.9 1001.06 2
 3 -3 21 14841.7 979.685 5
 3 3 21 19618.9 1109.6 7
 -3 -3 -21 17985.7 1067.04 1
 3 -3 22 15558.1 916.683 6
 -3 3 -22 14632.3 967.491 2
 3 -3 22 15247.5 980.129 5
 3 3 22 14636.3 913.245 7
 -3 -3 -22 14122 959.515 1
 3 3 23 3951.68 534.256 7
 3 -3 23 4329.59 561.649 5
 3 -3 23 4501.03 599.673 6
 -3 3 -23 3895.7 534.133 2
 -3 -3 -23 4340.51 574.361 1
 3 3 24 124.949 315.939 7
 3 -3 24 -86.2325 255.6 5
 3 -3 24 117.592 210.832 6
 -3 3 -24 568.978 308.947 2
 -3 -3 -24 65.3093 235.609 1
 3 3 25 701.117 338.157 7
 3 -3 25 302.192 297.304 6
 3 -3 25 251.283 263.777 5
 -3 3 -25 767.299 349.733 2
 -3 -3 -25 385.126 272.068 1
 3 -3 26 5814.83 606.376 6
 -3 3 -26 4469.88 581.904 2
 3 -3 26 5146.1 627.08 5
 3 3 26 5071.78 601.1 7
 -3 -3 -26 4771.58 652.106 1
 3 -3 27 4509.04 535.863 6
 3 -3 27 4020.18 566.384 5
 3 3 27 5172.55 635.329 7
 -3 3 -27 5095.73 658.119 2
 -3 -3 -27 4100.45 599.713 1
 3 -3 28 1532.24 407.702 5
 3 3 28 1323.22 416.658 7
 -3 3 -28 945.425 352.004 2
 -3 -3 -28 854.245 362.355 1
 3 -3 29 177.684 265.124 5
 3 3 29 -247.141 339.947 7
 -3 3 -29 325.147 369.244 2
 -3 -3 -29 306.836 302.473 1
 3 -3 30 287.102 262.022 5
 3 3 30 44.5169 335.14 7
 -3 3 -30 -49.9033 229.032 2
 -3 -3 -30 -350.29 333.795 1
 -3 -3 -31 159.972 322.896 1
 3 -3 31 6.02043 260.229 5
 3 3 31 -22.8986 292.22 7
 3 -3 32 -121.486 261.344 5
 3 3 32 105.147 322.986 7
 3 3 33 -101.499 365.864 7
 3 3 34 406.537 394.753 7
 3 -4 -30 10760 935.729 3
 -3 4 29 7232.71 806.275 8
 3 -4 -29 6497.51 748.449 3
 -3 4 28 8919.41 860.297 8
 3 -4 -28 5587.75 686.599 3
 3 -4 -27 3367.1 561.002 3
 3 4 -27 3863.59 635.711 2
 -3 4 27 3115.34 545.038 8
 -3 4 27 2497.77 558.686 7
 3 -4 -26 1486.4 419.436 3
 3 4 -26 1620.53 443.565 2
 -3 4 26 1545.97 503.635 7
 3 -4 -25 488.506 347.543 3
 3 4 -25 476.935 304.232 2
 -3 4 25 388.089 348.673 7
 -3 4 25 1308.22 436.861 8
 3 -4 -24 1938.23 445.345 3
 3 4 -24 2534.56 504.073 2
 -3 4 24 1600.9 445.013 7
 -3 4 24 1625.1 409.233 8
 3 -4 -23 1140.3 372.012 3
 3 4 -23 1308.39 389.993 2
 -3 4 23 1044.1 421.028 7
 -3 4 23 1184.83 382.943 8
 3 -4 -22 -247.935 330.432 3
 -3 4 22 -139.124 270.284 7
 -3 4 22 -212.628 268.604 8
 3 4 -22 -362.853 294.051 2
 3 -4 -21 -125.194 292.591 3
 -3 4 21 446.195 351.919 7
 -3 4 21 -214.808 288.727 8
 -3 -4 21 -10.001 298.689 6
 3 4 -21 -113.952 294.393 2
 3 -4 -20 -537.774 342.527 3
 -3 4 20 -228.881 268.791 7
 -3 4 20 -91.3547 227.752 8
 -3 -4 20 -110.256 265.213 6
 3 4 -20 101.738 254.447 2
 3 -4 -19 1050.39 370.953 3
 -3 4 19 697.07 309.736 7
 -3 4 19 1421.46 373.077 8
 -3 -4 19 1194.77 369.83 6
 3 4 -19 604.024 265.126 2
 3 -4 -18 358.169 312.494 3
 -3 4 18 308.793 293.507 7
 -3 4 18 490.209 267.247 8
 3 4 -18 44.9269 243.006 2
 -3 -4 18 339.874 325.115 6
 -3 -4 17 3084.46 505.193 6
 -3 4 17 2276.27 410.868 8
 -3 4 17 2527.74 413.092 7
 3 -4 -17 1973.55 393.713 3
 -3 -4 17 2723.27 426.24 4
 3 4 -17 2523.98 432.232 2
 -3 -4 16 3164.1 473.628 6
 -3 4 16 3087.41 475.887 8
 -3 4 16 3643.03 477.518 7
 3 -4 -16 3393.19 526.319 3
 -3 -4 16 3327.18 447.182 4
 3 4 -16 3331.13 488.176 2
 3 4 -15 4062.31 581.366 2
 -3 4 15 4259.76 559.831 8
 -3 4 15 4467.85 551.971 7
 -3 -4 15 3811.24 549.645 6
 -3 -4 15 3542.73 475.932 4
 3 -4 -15 4083.15 589.066 3
 -3 -4 14 31402 1261.13 4
 3 4 -14 30406.5 1367.18 2
 -3 -4 14 29855.3 1307.22 6
 3 -4 -14 30634.8 1363.28 6
 -3 4 14 28220.8 1299.1 8
 -3 4 14 31214.3 1265.97 7
 -3 -4 13 36706.5 1345.36 4
 3 4 -13 33805.7 1427.33 2
 -3 -4 13 34517.2 1398.39 6
 3 -4 -13 34627.5 1437.67 6
 -3 4 13 34142.7 1404.13 8
 -3 4 13 34646.9 1313.2 7
 -3 -4 12 14724.5 878.234 4
 3 4 -12 12532.9 903.247 2
 -3 -4 12 13987.5 913.402 6
 3 -4 -12 13752.9 943.334 6
 -3 4 12 14681.5 954.124 8
 -3 4 12 14292.4 863.684 7
 -3 -4 11 24135.8 1083.2 4
 3 4 -11 22132.9 1128.77 2
 -3 4 11 21297.2 1118.58 8
 -3 4 11 21502.8 1008.65 7
 3 -4 -11 23341.8 1171.18 6
 -3 -4 11 23830.2 1135.09 6
 -3 4 10 153.463 185.537 7
 -3 4 10 135.624 237.779 8
 -3 -4 10 -257.551 252.514 4
 3 4 -10 376.929 300.192 2
 3 -4 -10 188.762 292.105 6
 -3 -4 10 299.899 309.091 6
 -3 4 9 -86.086 212.407 7
 -3 4 9 -112.013 263.215 8
 -3 -4 9 -40.0923 216.196 4
 3 -4 -9 70.7037 230.525 6
 -3 -4 9 161.427 204.584 6
 3 4 -9 303.733 283.123 2
 3 -4 -8 -185.476 278.848 6
 -3 -4 8 147.274 229.974 6
 -3 4 8 519.949 238.482 7
 -3 4 8 20.0805 286.396 8
 3 4 -8 200.586 228.04 2
 3 -4 -7 185.112 263.886 6
 -3 -4 7 -289.396 247.748 6
 3 -4 -7 14.7788 161.263 5
 -3 4 7 451.69 250.198 7
 -3 4 7 -155.181 282.868 8
 3 4 -7 -16.7208 231.77 2
 3 4 -6 8737.11 694.733 2
 -3 4 6 9474.51 637.089 7
 3 -4 -6 9511.08 634.542 5
 3 -4 -6 7920.66 664.755 6
 -3 -4 6 10377.4 716.949 6
 -3 -4 5 -134.364 245.788 6
 3 -4 -5 312.22 285.575 6
 3 -4 -5 63.3029 183.711 5
 -3 4 5 -135.542 179.631 7
 3 4 -5 289.378 253.959 2
 3 4 -4 4903.49 531.972 2
 -3 4 4 4658.19 432.345 7
 3 -4 -4 5215.22 536.439 6
 3 -4 -4 5643.5 498.154 5
 -3 -4 4 5470.9 521.963 6
 -3 -4 3 200.844 203.07 6
 3 -4 -3 -249.715 223.427 6
 -3 4 3 96.0848 156.764 7
 3 4 -3 30.0774 217.626 2
 3 -4 -3 37.8041 166.528 5
 -3 -4 2 872.283 227.165 6
 3 -4 -2 859.479 304.239 6
 -3 4 2 653.684 195.355 7
 3 4 -2 813.982 252.909 2
 3 -4 -2 897.014 252.012 5
 -3 -4 1 1007.51 277.385 6
 3 -4 -1 1672.25 401.518 6
 3 -4 -1 1384.73 309.156 5
 -3 4 1 1236.06 285.494 7
 3 4 -1 1982.52 373.957 2
 -3 4 0 25091.6 933.692 7
 3 4 0 25509.8 1114.58 2
 3 -4 0 23411.4 1108.23 6
 3 -4 0 27422.8 1115.99 5
 -3 -4 0 25017.5 1019.42 6
 -3 4 -1 2314.27 375.686 2
 3 -4 1 2395.61 433.982 5
 3 -4 1 2723.57 550.312 6
 -3 -4 -1 2256.07 374.587 6
 -3 4 -1 2600.38 364.926 7
 3 4 1 2249.12 441.304 2
 3 -4 2 36969.7 1404.13 6
 3 -4 2 36543.5 1353.7 5
 -3 -4 -2 35596.7 1230.24 6
 -3 4 -2 36358.4 1179.4 2
 3 4 2 36426.6 1339.65 2
 3 -4 3 139207 2662.11 6
 -3 -4 -3 133641 2310.79 6
 3 -4 3 135562 2578.52 5
 -3 4 -3 132951 2272.65 2
 3 4 3 131286 2491.8 2
 3 -4 4 105741 2327.85 5
 3 -4 4 111707 2417.72 6
 -3 -4 -4 109617 2099.39 6
 -3 4 -4 111665 2130.83 2
 3 4 4 106964 2243.04 2
 3 4 5 33135.4 1257.03 2
 -3 4 -5 33097.6 1199.43 2
 3 -4 5 33253.5 1334.7 5
 3 -4 5 33979.3 1362.92 6
 -3 -4 -5 33745.6 1162.94 6
 -3 -4 -5 33837.3 1184.38 1
 3 4 6 29477.4 1168.62 2
 -3 4 -6 27968.5 1120.98 2
 -3 -4 -6 28797.8 1099.13 1
 3 -4 6 27906.9 1223.59 5
 -3 -4 -6 28985.9 1062.33 6
 3 -4 6 28892.3 1252.77 6
 3 -4 7 9393.21 734.577 5
 3 4 7 9910.22 694.584 2
 -3 4 -7 9961.04 692.717 2
 -3 -4 -7 10257.3 669.1 1
 -3 -4 -7 9665.82 629.496 6
 3 -4 7 9470.12 747.961 6
 -3 -4 -8 1236.69 250.48 6
 3 -4 8 1546.05 344.4 6
 -3 -4 -8 1302.35 255.82 1
 3 4 8 1146.72 310.929 2
 -3 4 -8 1855.81 332.913 2
 3 -4 8 1453.96 328.131 5
 3 -4 9 624.934 289.83 6
 -3 -4 -9 73.511 187.104 1
 -3 4 -9 400.931 209.564 2
 3 4 9 343.63 209.894 2
 3 -4 9 50.7078 243.806 5
 3 4 10 2313.08 440.131 7
 3 -4 10 2448.03 409.081 6
 -3 -4 -10 2938.17 404.862 1
 3 4 10 2775.88 406.006 2
 -3 4 -10 2528.92 366.948 2
 3 -4 10 2922.63 445.165 5
 3 4 11 68.5686 308.036 7
 3 -4 11 260.157 219.43 6
 3 -4 11 281.502 232.392 5
 -3 -4 -11 268.77 205.358 1
 3 4 11 392.998 239.52 2
 -3 4 -11 5.94371 215.082 2
 3 -4 12 3382.64 484.656 5
 3 4 12 3263.34 416.678 2
 -3 4 -12 4237.17 491.136 2
 -3 -4 -12 3713.09 439.661 1
 3 4 12 3409.87 514.582 7
 3 -4 12 3532.47 480.327 6
 3 -4 13 168.925 219.441 5
 3 4 13 502.648 301.123 7
 3 -4 13 284.523 288.899 6
 -3 -4 -13 284.048 211.825 1
 3 4 13 240.41 204.154 2
 -3 4 -13 256.219 219.914 2
 3 -4 14 81.6032 221.745 5
 3 4 14 -26.3289 278.911 7
 3 -4 14 -95.5875 311.231 6
 -3 -4 -14 -97.6311 203.875 1
 3 4 14 -62.3598 209.604 2
 -3 4 -14 226.71 264.791 2
 3 -4 15 -55.7095 195.328 5
 3 4 15 324.015 326.712 7
 3 -4 15 622.631 300.596 6
 -3 -4 -15 292.26 188.316 1
 -3 4 -15 155.512 247.061 2
 3 4 16 236.627 341.072 7
 3 -4 16 206.394 248.61 5
 3 -4 16 -10.2625 315.548 6
 -3 -4 -16 260.004 241.879 1
 -3 4 -16 -151.316 245.009 2
 3 4 17 507.682 395.375 7
 3 -4 17 1231.08 431.883 6
 3 -4 17 516.46 257.298 5
 -3 -4 -17 565.652 289.673 1
 -3 4 -17 283.204 286.262 2
 3 -4 18 9463.13 773.069 6
 -3 4 -18 9355.38 799.786 2
 3 -4 18 8804.21 818.857 5
 -3 -4 -18 8877.09 761.985 1
 3 4 18 10452.9 879.828 7
 3 4 19 2727.26 551.723 7
 3 -4 19 2586.26 483.062 6
 3 -4 19 2614.86 503.062 5
 -3 -4 -19 3083.54 501.591 1
 -3 4 -19 2486.56 484.87 2
 3 -4 20 8353.09 781.21 6
 -3 4 -20 7524.66 748.632 2
 3 -4 20 7085.47 745.123 5
 -3 -4 -20 7626.28 730.756 1
 3 4 20 6733.13 722.419 7
 3 -4 21 9600.36 851.775 6
 -3 4 -21 7574.5 770.801 2
 3 -4 21 6995.44 747.526 5
 -3 -4 -21 7031.34 720.286 1
 3 4 21 8446.38 865.005 7
 3 -4 22 8003.48 799.722 5
 3 -4 22 8094.81 769.949 6
 -3 -4 -22 8163.81 818.713 1
 3 4 22 9583.56 886.757 7
 -3 4 -22 8482.67 838.613 2
 3 -4 23 11983.9 923.047 6
 3 -4 23 12179.6 987.725 5
 -3 4 -23 11814.7 967.824 2
 -3 -4 -23 11787.8 971.03 1
 3 4 23 10756.8 921.883 7
 3 4 24 4598.08 717.619 7
 3 -4 24 5179.96 703.172 6
 3 -4 24 4167.1 631.131 5
 -3 -4 -24 3659.57 616.59 1
 -3 4 -24 3489.86 586.149 2
 -3 4 -25 9405.83 893.625 2
 -3 -4 -25 9143.78 870.324 1
 3 4 25 9195.7 884.224 7
 3 -4 25 8979.45 849.285 5
 3 -4 25 7809.41 760.802 6
 -3 -4 -26 -36.8573 314.94 1
 3 4 26 1149.09 490.427 7
 3 -4 26 1251.59 462.491 6
 -3 -4 -27 2651.34 506.939 1
 3 4 27 3412.64 619.029 7
 3 -4 27 3745.61 566.098 6
 -3 -4 -28 1333.35 420.569 1
 3 -4 28 1504.86 437.246 6
 3 -4 29 6707.81 753.95 6
 -3 5 20 3313.45 597.116 7
 -3 5 20 3006.05 580.453 8
 -3 5 19 -73.9679 290.67 7
 -3 5 19 499.616 353.217 8
 -3 -5 18 193.311 365.97 6
 -3 5 18 -319.695 342.677 7
 -3 5 18 138.249 270.906 8
 -3 -5 17 188.028 300.972 6
 3 5 -17 248.182 337.236 2
 -3 5 17 36.9856 322.538 7
 -3 5 17 30.3987 320.281 8
 3 -5 -16 660.981 317.303 6
 -3 -5 16 691.891 363.997 6
 3 5 -16 762.229 374.974 2
 -3 5 16 345.995 311.395 7
 -3 5 16 359.13 374.585 8
 3 -5 -15 -7.1166 354.74 6
 -3 -5 15 158.639 278.884 6
 -3 5 15 221.643 312.416 7
 -3 5 15 17.9397 324.608 8
 3 5 -15 331.847 300.585 2
 -3 5 14 5673.63 639.836 7
 -3 5 14 5086.72 652.057 8
 3 -5 -14 5510.18 644.707 6
 -3 -5 14 6771.87 714.645 6
 3 5 -14 6135.64 699.074 2
 3 -5 -13 899.874 390.371 6
 -3 -5 13 824.1 368.707 6
 3 5 -13 1107.72 383.993 2
 -3 5 13 1194.43 385.166 8
 -3 5 13 800.148 292.424 7
 3 -5 -12 100.744 264.637 6
 -3 -5 12 -220.447 311.634 6
 3 5 -12 113.587 311.146 2
 -3 5 12 23.3902 255.651 7
 -3 5 12 42.6214 299.991 8
 3 -5 -11 2616.54 512.236 6
 -3 -5 11 2553.55 482.394 6
 -3 5 11 2285.56 437.084 7
 -3 5 11 2757.5 544.811 8
 3 5 -11 2282.94 487.134 2
 -3 5 10 12302.5 952.228 8
 -3 5 10 13305.5 881.657 7
 3 -5 -10 13067.2 969.409 6
 -3 -5 10 13745.2 963.339 6
 3 5 -10 13631.1 974.333 2
 -3 -5 9 1814.83 456.238 6
 3 -5 -9 1348.81 397.455 6
 3 5 -9 1625.29 406.076 2
 -3 5 9 1040.46 312.343 7
 -3 5 9 1260.75 445.405 8
 -3 -5 8 1617.32 415.399 6
 3 -5 -8 893.691 354.04 6
 3 5 -8 1323.92 407.411 2
 -3 5 8 879.631 387.186 8
 -3 5 8 912.96 323.81 7
 -3 -5 7 99.2991 221.383 6
 3 -5 -7 488.07 300.255 6
 3 5 -7 126.626 254.638 2
 -3 5 7 147.767 212.832 7
 -3 -5 6 918.602 326.76 6
 3 -5 -6 1188.04 396.708 6
 3 5 -6 1271.39 328.258 2
 -3 5 6 883.101 254.274 7
 3 5 -5 464.506 280.821 2
 -3 -5 5 606.462 280.989 6
 3 -5 -5 0.17538 234.178 6
 3 5 -4 -327.775 267.66 2
 -3 -5 4 -102.481 282.529 6
 3 -5 -4 -216.783 322.126 6
 3 -5 -3 -4.40748 211.296 5
 3 5 -3 -349.552 281.873 2
 3 -5 -3 -59.7161 283.289 6
 -3 -5 3 52.1672 216.515 6
 3 -5 -2 1580.58 347.558 5
 3 5 -2 1883.8 375.649 2
 3 -5 -2 1462.71 396.957 6
 -3 -5 2 2415.74 419.396 6
 3 -5 -1 1654.12 351.889 5
 3 5 -1 1205.44 323.475 2
 3 -5 -1 1778.14 441.17 6
 -3 -5 1 1865.02 413.609 6
 3 -5 0 537.002 283.937 5
 3 5 0 -215.757 282.663 2
 3 -5 0 -83.9179 284.328 6
 -3 -5 0 323.562 284.235 6
 3 5 1 3819.42 520.031 2
 3 -5 1 4037.64 528.492 5
 3 -5 1 4469.55 584.867 6
 -3 -5 -1 4676.69 557.847 6
 3 -5 2 -102.5 206.991 5
 3 5 2 66.2114 240.318 2
 3 -5 2 436.326 370.234 6
 -3 -5 -2 112.814 230.984 6
 3 -5 3 141.689 284.576 5
 3 5 3 14.5703 203.448 2
 3 -5 3 589.455 382.622 6
 -3 -5 -3 -45.1685 226.72 6
 3 -5 4 484.974 247.198 5
 3 5 4 576.222 299.62 2
 3 -5 4 420.426 268.058 6
 3 -5 5 631.354 324.982 5
 3 5 5 153.028 254.749 2
 3 -5 5 146.312 255.287 6
 3 -5 6 2480.75 457.601 5
 3 5 6 2568.47 426.711 2
 3 -5 6 1895.11 447.431 6
 3 -5 7 2043.27 456.006 5
 3 -5 7 1483.97 436.73 6
 3 -5 8 1366.46 378.582 5
 -3 5 -8 1223.62 305.132 2
 3 -5 8 1132.3 422.167 6
 3 -5 9 502.214 275.203 5
 -3 5 -9 477.229 326.226 2
 3 -5 10 10211.1 869.5 5
 3 -5 10 11229.2 903.279 6
 -3 5 -10 11276.2 847.992 2
 3 -5 11 1658.23 474.53 5
 -3 5 -11 1444.68 401.125 2
 3 -5 12 9739.95 858.611 5
 3 -5 12 11022.9 905.066 6
 -3 5 -12 11386.3 883.592 2
 3 -5 13 571.042 330.767 5
 -3 5 -13 633.071 333.134 2
 3 -5 13 1050.75 489.382 6
 3 -5 14 5674.7 670.568 6
 3 -5 14 6257.75 722.34 5
 -3 5 -14 7304.74 729.834 2
 3 -5 15 371.206 342.721 5
 3 5 15 965.685 499.029 7
 3 -5 15 754.426 342.239 6
 -3 5 -15 877.179 371.237 2
 3 -5 16 769.976 398.508 6
 -3 5 -16 281.293 271.512 2
 3 -5 17 1440.79 459.001 6
 -3 5 -17 2904.25 535.071 2
 -3 5 -18 951.95 344.053 2
 -3 -6 2 1627.53 473.546 6
 3 6 -2 1163.97 395.207 2
 3 -6 2 245.849 282.998 5
 4 0 -37 417.661 315.604 3
 -4 0 37 -7.40287 326.772 4
 4 0 -36 402.048 300.59 3
 -4 0 36 634.632 354.1 4
 4 0 -35 -6.73574 236.026 3
 -4 0 35 -28.0999 275.68 4
 4 0 -34 451.207 256.61 3
 -4 0 34 275.867 310.727 4
 4 0 -33 271.995 269.452 3
 -4 0 33 251.356 264.539 4
 4 0 -32 8460.05 717.891 3
 -4 0 32 7877.67 768.889 4
 4 0 -31 214.873 259.911 3
 -4 0 31 579.409 339.993 4
 4 0 -30 12104.2 820.61 3
 -4 0 30 11618.6 870.55 4
 4 0 -29 75.2286 243.842 3
 -4 0 29 702.756 363.726 4
 4 0 -28 9619.55 707.058 3
 -4 0 28 10010 787.622 4
 4 0 -27 -178.873 212.347 3
 -4 0 27 537.725 284.79 4
 4 0 -26 12116.6 785.017 3
 -4 0 26 12147.1 840.814 4
 4 0 -25 151.19 241.599 3
 -4 0 25 1334.51 427.944 4
 4 0 -24 94561.3 2088.31 3
 -4 0 24 94320 2187.32 4
 4 0 -23 693.198 339.03 3
 -4 0 23 1011.69 479.303 4
 4 0 -23 324.494 232.821 2
 -4 0 22 57862.2 1636.65 4
 4 0 -22 58922 1614.53 3
 4 0 -22 58239.8 1254.22 2
 4 0 -21 104.162 209.055 3
 4 0 -21 249.965 160.116 2
 -4 0 21 40.7004 198.945 4
 4 0 -20 11.2261 183.101 3
 4 0 -20 153.932 130.713 2
 -4 0 20 -231.412 211.289 4
 4 0 -19 -57.1592 182.656 3
 -4 0 19 -41.0719 170.195 4
 4 0 -19 123.083 127.952 2
 -4 0 18 1904.32 326.396 4
 4 0 -18 1991.15 323.558 3
 4 0 -18 2437.66 268.923 2
 4 0 -17 34.0148 182.807 3
 4 0 -17 -58.4364 105.891 2
 -4 0 17 156.804 200.638 4
 4 0 -16 585.87 219.297 3
 4 0 -16 628.776 160.954 2
 -4 0 16 717.593 250.084 4
 4 0 -15 -10.0272 151.806 3
 -4 0 15 -126.124 173.118 4
 4 0 -15 -84.4366 106.648 2
 -4 0 14 8768.33 577.32 4
 4 0 -14 9505.91 590.631 3
 4 0 -14 8501.53 457.847 2
 4 0 -13 -9.91986 150.428 3
 -4 0 13 11.0353 166.812 4
 4 0 -13 19.6238 107.386 2
 -4 0 12 9574.6 587.097 4
 4 0 -12 9684.7 580.066 3
 4 0 -12 9913.63 481.08 2
 4 0 -11 -57.5665 147.522 3
 4 0 -11 35.4717 120.95 2
 -4 0 11 -43.9275 178.141 4
 4 0 -10 1173.57 269.85 3
 4 0 -10 940.087 190.27 2
 -4 0 10 1389.01 249.155 4
 4 0 -9 210.62 169.309 3
 -4 0 9 6.03658 131.352 4
 4 0 -9 50.0048 128.242 2
 -4 0 8 12731.2 623.263 4
 4 0 -8 14570.9 667.129 3
 4 0 -8 13468.3 556.617 2
 4 0 -7 40.4496 160.705 3
 -4 0 7 92.8484 152.588 4
 4 0 -7 -105.89 132.712 2
 -4 0 6 48741.2 1172.76 4
 4 0 -6 54030.2 1203.55 3
 4 0 -6 53055.8 1086.74 2
 4 0 -5 400.548 204.789 3
 -4 0 5 145.19 183.293 4
 4 0 -5 147.939 144.637 2
 -4 0 4 106761 1690.55 4
 4 0 -4 108437 1657.48 3
 4 0 -4 112706 1592.62 2
 4 0 -3 330.165 187.204 3
 -4 0 3 -48.7697 130.584 4
 4 0 -3 71.2712 142.19 2
 -4 0 2 16435.7 680.304 4
 4 0 -2 18719.9 664.185 3
 4 0 -2 18088.5 655.476 2
 4 0 -1 216.952 145.167 3
 4 0 -1 -11.0703 130.908 2
 -4 0 1 -209.505 174.205 4
 4 0 0 649.771 152.85 3
 4 0 0 585.748 173.922 2
 -4 0 0 993.521 214.217 4
 4 0 1 36.8218 109.792 3
 -4 0 -1 -133.342 154.338 4
 4 0 1 -179.477 165.561 2
 4 0 2 6860.97 383.032 3
 4 0 2 6764.73 432.827 2
 4 0 3 815.963 259.79 3
 4 0 3 956.495 260.757 2
 4 0 4 612077 3271.48 3
 4 0 4 595512 4075.86 2
 4 0 5 1572.18 343.975 2
 4 0 5 774.026 194.498 3
 -4 0 -6 67968.5 631.951 6
 4 0 6 68288.9 1426.62 2
 -4 0 -6 72733 1530.76 1
 4 0 6 72114.4 1067.14 3
 4 0 6 70882.5 1500.2 5
 4 0 7 272.311 226.985 2
 -4 0 -7 180.26 210.556 1
 4 0 7 137.382 97.8486 3
 4 0 7 653.499 245.251 5
 4 0 8 55389.3 1339.03 2
 -4 0 -8 56314.5 1373.74 1
 4 0 8 59404.7 884.573 3
 4 0 8 55515.9 1360.53 5
 4 0 9 -83.3602 152.647 2
 -4 0 -9 56.3058 149.16 1
 4 0 9 -7.63441 65.7821 3
 4 0 9 181.182 191.298 5
 4 0 10 666.143 208.618 2
 -4 0 -10 814.283 214.66 1
 4 0 10 951.013 115.338 3
 4 0 10 1091.61 244.22 5
 4 0 11 174.23 190.023 2
 4 0 11 411.607 186.591 5
 -4 0 -11 -67.1628 167.99 1
 4 0 11 65.8859 67.0905 3
 4 0 12 32542.4 369.103 6
 4 0 12 31463.1 1065.46 5
 4 0 12 31576.7 1088.48 2
 4 0 12 32977.2 497.026 3
 -4 0 -12 33247.5 1103.65 1
 4 0 13 115.732 197.448 5
 -4 0 -13 77.9753 160.871 1
 4 0 14 1957.46 314.683 5
 -4 0 -14 2272.11 326.897 1
 4 0 14 2346.94 186.027 7
 4 0 15 117.188 197.971 5
 4 0 15 64.4004 86.3365 7
 -4 0 -15 77.1103 185.867 1
 4 0 16 32112.7 1122.28 5
 -4 0 -16 30930.6 1151.54 1
 4 0 17 433.753 226.544 5
 -4 0 -17 371.685 252.566 1
 4 0 18 5902.26 503.653 5
 -4 0 -18 6062.73 557.283 1
 4 0 19 151.2 213.441 5
 -4 0 -19 71.0157 222.68 1
 4 0 20 12719 761.37 5
 -4 0 -20 12931.6 805.446 1
 4 0 21 -156.105 164.233 5
 -4 0 -21 373.772 254.167 1
 4 0 22 16678.5 884.85 5
 -4 0 -22 16120.2 939.937 1
 4 0 23 -10.8014 215.24 5
 -4 0 -23 38.5451 229.026 1
 4 0 24 -402.977 241.164 5
 -4 0 -24 -1.83917 200.797 1
 4 0 25 -31.332 199.401 5
 -4 0 -25 -199.401 259.075 1
 4 0 26 58.1218 222.713 5
 -4 0 -26 -48.1654 241.103 1
 4 0 27 63.0122 197.308 5
 -4 0 -27 -304.474 222.779 1
 -4 0 -28 530.802 294.186 2
 4 0 28 625.251 235.789 5
 -4 0 -28 1182.59 382.19 1
 -4 0 -29 -96.8643 264.19 2
 4 0 29 191.274 226.212 5
 -4 0 -29 357.735 262.126 1
 -4 0 -30 3360.42 526.577 2
 4 0 30 3254.95 454.494 5
 -4 0 -30 4141.53 594.803 1
 -4 0 -31 298.524 235.277 2
 4 0 31 -8.50881 207.442 5
 -4 0 -31 397.762 340.04 1
 -4 0 -32 703.126 337.517 2
 -4 0 -32 1179.86 373.413 1
 -4 0 -33 41.4226 251.147 2
 -4 0 -33 349.039 327.344 1
 4 0 34 1195.12 335.071 4
 -4 0 -34 1348.1 373.936 2
 -4 0 -34 1090.65 415.747 1
 4 0 35 -280.178 326.679 4
 -4 0 -35 -171.939 260.65 2
 -4 0 -35 -143.541 247.69 1
 -4 0 -36 -15.6585 296.849 2
 4 0 36 -70.4441 317.04 4
 -4 0 -37 -111.268 292.036 2
 4 -1 -37 752.714 327.386 3
 -4 1 37 1269.1 417.146 4
 -4 -1 37 1937.65 518.303 4
 4 -1 -36 511.463 310.62 3
 4 1 -36 558.35 339.359 3
 -4 1 36 260.69 272.48 4
 -4 -1 36 1244.19 457.913 4
 4 1 -35 3993.49 537.008 3
 4 -1 -35 4104.03 560.017 3
 -4 1 35 4363.37 597.901 4
 -4 -1 35 4449.89 628.445 4
 4 -1 -34 2272.46 432.842 3
 4 1 -34 2619.66 462.182 3
 -4 1 34 2116.66 455.805 4
 -4 -1 34 2385.08 490.707 4
 4 -1 -33 905.096 342.583 3
 4 1 -33 1021.49 362.623 3
 -4 1 33 690.201 339.439 4
 -4 -1 33 1350.2 391.084 4
 4 1 -32 8642.24 740.8 3
 4 -1 -32 7767.25 691.338 3
 -4 -1 32 8837.15 813.57 4
 -4 1 32 8505.97 788.435 4
 4 -1 -31 44.2157 221.51 3
 4 1 -31 243.253 233.214 3
 -4 1 31 85.9705 296.933 4
 -4 -1 31 711.763 377.515 4
 4 1 -30 9083.48 750.094 3
 4 -1 -30 9904.94 749.371 3
 -4 -1 30 10769.5 842.33 4
 -4 1 30 8971.46 771.082 4
 4 -1 -29 1055.18 309.87 3
 4 1 -29 925.322 322.574 3
 4 1 -29 1105.39 299.326 2
 -4 1 29 845.426 316.624 4
 -4 -1 29 1221.27 349.154 4
 4 -1 -28 601.181 279.041 3
 4 1 -28 274.746 232.202 3
 -4 1 28 213.703 245.633 4
 -4 -1 28 239.204 276.488 4
 4 1 -28 720.674 234.828 2
 -4 1 27 3986.6 506.712 4
 -4 -1 27 3249.97 467.597 4
 4 1 -27 3783.6 484.769 3
 4 -1 -27 3597.57 449.294 3
 4 1 -27 3666.24 425.206 2
 4 -1 -26 1819.62 347.411 3
 -4 1 26 2259.17 423.105 4
 -4 -1 26 1997.21 391.583 4
 4 1 -26 1499.74 286.337 2
 -4 1 25 3384.21 483.348 4
 -4 -1 25 3350.55 471.783 4
 4 1 -25 3925.44 518.05 3
 4 -1 -25 4092.52 514.654 3
 4 1 -25 3397.97 412.371 2
 -4 -1 24 16974.2 967.946 4
 -4 1 24 16028.1 916.459 4
 4 1 -24 17710.2 943.644 3
 4 -1 -24 15659.5 890.033 3
 4 1 -24 17803.8 850.919 2
 4 -1 -23 901.99 280.754 3
 4 1 -23 937.325 325.039 3
 -4 1 23 1150.72 325.345 4
 -4 -1 23 619.79 278.603 4
 4 1 -23 932.55 264.326 2
 -4 -1 22 4392.26 501.941 4
 -4 1 22 4346.22 471.606 4
 4 1 -22 5074.08 505.701 3
 4 -1 -22 5129.04 523.808 3
 4 1 -22 5148.06 458.141 2
 4 -1 -21 2100.95 353.664 3
 4 1 -21 1920.4 360.397 3
 4 1 -21 2526.88 328.884 2
 -4 1 21 2173.82 349.088 4
 -4 -1 21 1759.17 336.482 4
 4 -1 -20 2567.56 377.726 3
 4 1 -20 2614.66 416.555 3
 4 1 -20 2668.88 319.425 2
 -4 1 20 2843.25 383.514 4
 -4 -1 20 1897.32 339.096 4
 4 -1 -19 292.036 228.195 3
 -4 -1 19 234.435 234.673 4
 -4 1 19 274.786 205.352 4
 4 1 -19 83.3465 151.982 2
 4 1 -18 11491.8 619.325 2
 -4 -1 18 11533.5 723.508 4
 -4 1 18 11342.9 685.786 4
 4 -1 -18 11324.4 697.678 3
 -4 1 18 11625.2 743.287 8
 4 1 -17 5363.43 452.215 2
 -4 1 17 5494.84 532.132 8
 -4 -1 17 4883.34 491.684 4
 -4 1 17 5160.71 461.6 4
 4 -1 -17 5106.67 480.038 3
 4 1 -16 4301.35 395.488 2
 4 -1 -16 4239.8 249.455 2
 -4 1 16 4662.96 492.151 8
 4 -1 -16 4525.68 259.818 5
 -4 -1 16 4154.76 457.655 4
 -4 1 16 4529.05 427.678 4
 4 -1 -16 4694.07 464.786 3
 4 1 -15 23116.5 858.406 2
 4 -1 -15 21326.2 557.803 2
 -4 1 15 22823.8 970.388 8
 4 -1 -15 22491.1 589.889 5
 -4 1 15 22435 880.838 4
 -4 -1 15 23217.7 983.446 4
 4 -1 -15 22057.5 924.003 3
 4 -1 -14 8264.26 346.638 2
 4 1 -14 8301.46 523.962 2
 -4 1 14 8864.22 604.548 8
 4 -1 -14 8278.95 375.957 5
 -4 -1 14 8215.86 578.429 4
 -4 1 14 8070.62 537.799 4
 4 -1 -14 7953.79 574.885 3
 4 -1 -13 2277.35 194.805 2
 4 1 -13 2729.05 329.223 2
 -4 1 13 2370.32 332.347 8
 4 -1 -13 2469.1 220.967 5
 -4 -1 13 2624.53 353.659 4
 -4 1 13 2684.84 316.956 4
 4 -1 -13 2395.5 340.095 3
 4 -1 -12 26071.5 616.119 2
 4 1 -12 25435.2 881.393 2
 -4 1 12 25494 966.486 8
 4 -1 -12 26577.2 690.996 5
 -4 -1 12 25623.7 977.409 4
 -4 1 12 26525.5 904.806 4
 4 -1 -12 24806.7 954.831 3
 4 -1 -11 77440.7 1091.29 2
 4 1 -11 80172.7 1550.05 2
 -4 1 11 80900.6 1683.15 8
 4 -1 -11 79609.8 1212.01 5
 -4 1 11 76630.1 1493.14 4
 -4 -1 11 77387.3 1667.56 4
 4 -1 -11 77268.3 1629.42 3
 4 -1 -10 175506 1671.24 2
 4 1 -10 174845 2284.75 2
 -4 1 10 173458 2407.8 8
 4 -1 -10 173225 1837.69 5
 -4 1 10 170657 2179.92 4
 -4 -1 10 176501 2462.12 4
 4 -1 -10 176624 2394.58 3
 4 -1 -9 7329.84 359.169 2
 4 1 -9 6919.8 484.755 2
 -4 1 9 9171.14 573.26 8
 4 -1 -9 8193.49 430.686 5
 -4 1 9 7260.75 471.489 4
 -4 -1 9 8587.26 572.188 4
 4 -1 -9 8127.46 552.126 3
 4 -1 -8 21517.1 604.671 2
 4 1 -8 20339.2 784.428 2
 -4 1 8 21603.1 822.091 8
 4 -1 -8 21510 670.679 5
 -4 -1 8 20796.1 842.971 4
 -4 1 8 20702.1 733.526 4
 4 -1 -8 21124.6 819.103 3
 4 -1 -7 36497.6 804.323 2
 4 1 -7 34272.1 1008.94 2
 -4 1 7 36520.4 1053.08 8
 4 -1 -7 35622.3 879.874 5
 -4 -1 7 35420.9 1079.22 4
 -4 1 7 34808.7 942.424 4
 4 -1 -7 36440.4 1040.18 3
 4 1 -6 554.185 213.178 2
 4 -1 -6 402.224 152.56 2
 -4 1 6 907.792 266.835 8
 4 -1 -6 643.62 195.566 5
 -4 1 6 205.931 134.897 4
 -4 -1 6 529.179 216.27 4
 4 -1 -6 733.304 225.585 3
 4 -1 -5 80434 1240.63 2
 4 1 -5 80207.4 1514.87 2
 -4 1 5 79675.2 1506.42 8
 4 -1 -5 79623.1 1353.7 5
 -4 1 5 76572.6 1310.8 4
 -4 -1 5 75718.9 1580.04 4
 4 -1 -5 82879.8 1504.52 3
 4 -1 -4 4818.19 330.775 2
 4 1 -4 4742.46 398.835 2
 -4 1 4 5135.11 412.317 8
 4 -1 -4 5161.41 370.875 5
 -4 -1 4 4027.9 389.685 4
 -4 1 4 4295.47 335.819 4
 4 -1 -4 4373.3 362.912 3
 4 1 -3 264.722 160.68 2
 -4 1 3 475.721 189.31 8
 4 -1 -3 527.523 161.016 5
 4 -1 -3 265.08 131.592 2
 -4 -1 3 20.4078 149.671 4
 -4 1 3 216.935 110.987 4
 4 -1 -3 560.438 164.238 3
 -4 1 2 25329.1 819.798 8
 -4 -1 2 22709.7 883.836 4
 4 -1 -2 25165 800.098 5
 4 -1 -2 24944.9 740.757 2
 4 1 -2 25404.3 855.322 2
 -4 1 2 23246 706.138 4
 4 -1 -2 24996.5 781.778 3
 -4 1 1 59527.9 1237.25 8
 4 -1 -1 59648 1177.78 2
 4 1 -1 58395.9 1292.64 2
 -4 -1 1 55451.9 1360.52 4
 4 -1 -1 58355.9 1239.9 5
 -4 1 1 54525.4 1054.09 4
 4 -1 -1 59446.4 1195.17 3
 4 -1 0 50761.1 1015.7 6
 4 -1 0 52174.6 1109.01 2
 4 1 0 49468.3 1217.25 2
 -4 1 0 50742.3 1017.89 4
 4 -1 0 51066 1176 5
 -4 -1 0 51787.9 1305.42 4
 -4 1 0 49773.5 1133.83 8
 4 -1 0 53597.7 1101.99 3
 4 -1 1 54072.9 1024.05 6
 4 -1 1 53824 1161.88 2
 4 1 1 53262.2 1248.5 2
 -4 1 -1 54420.3 1041.74 4
 4 -1 1 52182.9 1229.72 5
 -4 1 -1 53438.4 1141.43 8
 4 -1 1 54588.6 1091.71 3
 4 -1 2 60696.1 1079.37 6
 4 -1 2 64222 1282.15 2
 4 1 2 60344.3 1348.08 2
 4 -1 2 59765 1321.08 5
 -4 1 -2 60662.6 1197.97 8
 4 -1 2 61545 1133.67 3
 4 -1 3 117901 1477.26 6
 4 1 3 113948 1861.52 2
 4 -1 3 118133 1869.85 5
 -4 1 -3 117014 1631.28 8
 4 -1 3 116728 1549.39 3
 4 -1 4 137720 1564.45 6
 -4 -1 -4 134137 862.619 6
 4 1 4 132912 2026.78 2
 4 -1 4 134598 2033.9 5
 -4 1 -4 136146 1735.27 8
 4 -1 4 134901 1637.2 3
 -4 1 -5 11782.7 514.603 8
 4 -1 5 12212.5 464.455 6
 4 1 5 11928.3 644.587 2
 4 -1 5 12257.1 632.469 5
 4 -1 5 11349.8 476.058 3
 -4 -1 -5 11705.3 688.667 1
 -4 1 -6 62.3649 154.468 1
 -4 -1 -6 223.689 197.653 1
 -4 1 -6 86.952 110.21 8
 4 -1 6 -4.38642 113.684 6
 4 -1 6 174.894 156.97 5
 4 1 6 282.256 194.299 2
 4 -1 6 179.507 96.9278 3
 -4 1 -7 5509.1 346.871 8
 4 -1 7 5328.13 314.284 6
 4 1 7 5152.79 447.714 2
 4 -1 7 5316.58 430.153 5
 -4 -1 -7 5274.44 470.682 1
 -4 1 -7 5338.56 413.93 1
 4 -1 7 5404.02 316.756 3
 -4 1 -8 17988.1 599.7 8
 4 -1 8 18520.5 567.852 6
 4 1 8 16501.8 757.929 2
 4 -1 8 17911.9 798.79 5
 -4 1 -8 16973.5 713.876 1
 -4 -1 -8 18252.6 830.255 1
 4 -1 8 17298.4 544.461 3
 -4 1 -9 137.374 125.173 8
 4 -1 9 203.654 107.756 6
 4 1 9 105.469 173.669 2
 4 -1 9 59.3249 148.096 5
 -4 1 -9 -81.473 130.709 1
 -4 -1 -9 5.09871 156.556 1
 4 -1 9 99.0603 92.2702 3
 -4 1 -10 16284.3 548.921 8
 4 -1 10 16083.5 535.528 6
 4 1 10 15525.1 761.499 2
 4 -1 10 16494 802.539 5
 -4 1 -10 16349.7 717.382 1
 -4 -1 -10 16298.6 807.199 1
 4 -1 10 15548.5 487.371 3
 -4 1 -11 8208.66 391.159 8
 4 -1 11 8162.73 392.53 6
 4 1 11 7681.3 564.521 2
 4 -1 11 7996.29 582.508 5
 -4 1 -11 8271.99 534.224 1
 -4 -1 -11 7407.3 576.974 1
 4 -1 11 7331.21 316.6 3
 4 -1 12 19859.3 598.956 6
 4 1 12 18911.9 866.232 2
 4 -1 12 19012.6 885.052 5
 4 1 12 19704 676.213 7
 -4 1 -12 19613.1 584.414 8
 -4 1 -12 19257.3 802.93 1
 -4 -1 -12 19721.5 917.006 1
 4 1 13 535.032 155.552 7
 4 -1 13 573.564 139.224 6
 4 1 13 792.091 257.429 2
 4 -1 13 873.576 265.823 5
 -4 1 -13 720.621 138.146 8
 -4 1 -13 660.725 204.687 1
 -4 -1 -13 390.019 218.003 1
 4 -1 14 10372.2 451.735 6
 4 1 14 10786.2 663.305 2
 4 -1 14 11002.6 702.55 5
 4 1 14 10029.7 504.451 7
 -4 1 -14 10946.6 416.239 8
 -4 1 -14 10720.6 617.249 1
 -4 -1 -14 10846.9 704.487 1
 4 -1 15 9766.98 452.849 6
 4 1 15 9565.76 642.537 2
 4 -1 15 9582.9 668.525 5
 4 1 15 9089.63 610.628 5
 4 1 15 9264.63 492.969 7
 -4 1 -15 9815.5 609.886 1
 -4 -1 -15 9221.43 676.579 1
 4 -1 16 30815.7 796.031 6
 4 -1 16 30744.5 1170.29 5
 4 1 16 30706.4 1098.26 5
 -4 1 -16 31934.4 1091.96 1
 -4 -1 -16 30998.6 1205.52 1
 4 1 16 31964.5 1144.48 2
 4 1 16 31745.9 909.652 7
 4 -1 17 22282.3 1016.21 5
 4 1 17 23564 993.051 5
 -4 1 -17 23180.4 973.868 1
 -4 -1 -17 23615 1078.49 1
 4 1 17 23107.2 998.997 2
 4 1 17 23169 786.099 7
 4 -1 18 46992 1466.95 5
 4 1 18 51431.9 1436.34 5
 -4 1 -18 50461.8 1443.58 1
 -4 -1 -18 47691.9 1545.36 1
 4 1 18 48611.3 1456.8 2
 4 1 18 47525.6 1135.64 7
 4 -1 19 321.583 242.323 5
 4 1 19 318.803 244.167 5
 -4 1 -19 -143.478 203.355 1
 -4 -1 -19 120.492 193.569 1
 4 1 19 248.793 238.352 2
 4 1 19 114.282 168.119 7
 4 -1 20 4535.02 494.876 5
 4 1 20 4468.59 471.309 5
 -4 1 -20 4602.78 486.027 1
 -4 -1 -20 4310.88 501.192 1
 4 1 20 4740.26 390.718 7
 4 -1 21 5873.33 557.551 5
 4 1 21 6237.57 537.828 5
 -4 1 -21 5978.34 546.532 1
 -4 -1 -21 6647.82 612.867 1
 -4 1 -21 6255.81 591.596 2
 4 1 21 6282.06 441.794 7
 -4 1 -22 887.354 296.866 2
 -4 1 -22 523.664 211.131 1
 -4 -1 -22 190.928 259.808 1
 4 -1 22 508.458 234.554 5
 4 1 22 705.723 248.147 5
 -4 1 -23 285.574 233.013 2
 -4 -1 -23 248.048 201.763 1
 4 1 23 363.436 191.923 5
 4 -1 23 173.053 214.767 5
 -4 1 -24 272.217 221.784 2
 -4 -1 -24 -57.845 300.364 1
 -4 1 -24 -230.057 312.505 1
 4 1 24 -128.824 175.505 5
 4 -1 24 142.096 217.712 5
 -4 1 -25 169.363 255.953 2
 -4 -1 -25 -437.163 319.431 1
 -4 1 -25 13.0996 217.7 1
 4 1 25 107.126 167.724 5
 4 -1 25 205.679 247.383 5
 -4 1 -26 272.347 241.734 2
 -4 1 -26 108.33 259.161 1
 -4 -1 -26 -96.0992 311.354 1
 4 1 26 218.206 191.871 5
 4 -1 26 241.71 223.085 5
 -4 1 -27 -171.482 234.503 2
 -4 1 -27 180.298 221.757 1
 -4 -1 -27 -192.166 305.323 1
 4 1 27 603.319 257.441 5
 4 -1 27 123.71 207.894 5
 -4 1 -28 -12.4533 304.782 2
 -4 1 -28 31.5559 246.414 1
 -4 -1 -28 -238.293 333.304 1
 4 1 28 -22.3082 184.167 5
 4 -1 28 199.026 246.958 5
 -4 1 -29 223.23 236.136 1
 -4 -1 -29 -287.475 288.324 1
 4 -1 29 69.435 210.91 4
 -4 1 -29 242.591 300.938 2
 4 -1 29 -16.5777 180.473 5
 -4 1 -30 2336.88 449.399 1
 -4 -1 -30 2951.16 553.354 1
 4 -1 30 2117.2 393.878 5
 4 -1 30 2309.09 419.441 4
 -4 1 -30 2150.33 477.037 2
 4 -1 31 8428.68 747.263 5
 -4 1 -31 8234.18 776.804 1
 -4 -1 -31 9269.84 884.096 1
 -4 1 -31 9365.79 828.654 2
 -4 1 -32 52.6955 309.761 2
 4 -1 32 -41.3061 224.252 5
 -4 1 -32 202.486 246.454 1
 -4 -1 -32 20.9966 272.729 1
 -4 1 -33 1008.85 369.236 2
 -4 -1 -33 70.7488 257.248 2
 4 -1 33 657.764 308.401 5
 -4 1 -33 368.673 335.22 1
 -4 -1 -33 218.858 314.473 1
 -4 1 -34 1911.82 462.85 2
 -4 -1 -34 807.809 281.433 2
 4 -1 34 1253.99 351.647 5
 -4 1 -34 747.663 389.333 1
 -4 -1 -34 1228.7 415.021 1
 -4 1 -35 2350.31 502.835 2
 -4 1 -35 1420.25 413.871 1
 -4 1 -36 2281.86 473.306 1
 -4 1 -37 3174.82 576.962 1
 4 -2 -37 18494.4 1167.67 3
 -4 2 36 2271.67 557.396 4
 -4 -2 36 1217.05 437.161 4
 4 -2 -36 1947.36 479.329 3
 -4 2 35 952.297 349.808 4
 -4 -2 35 883.474 319.316 4
 4 -2 -35 634.465 350.789 3
 4 2 -35 694.378 343.188 3
 -4 2 34 4467.25 614.209 4
 -4 -2 34 4275.92 627.745 4
 4 -2 -34 3660.59 540.393 3
 4 2 -34 4796.75 631.354 3
 4 2 -34 4262.31 557.164 2
 -4 2 33 1236.43 385.402 4
 -4 -2 33 1164.63 408.533 4
 4 2 -33 1331.49 356.226 2
 4 -2 -33 1817.24 443.133 3
 4 2 -33 1565.8 416.13 3
 -4 2 32 607.113 332.334 4
 -4 -2 32 152.276 226.889 4
 4 2 -32 66.0661 187.066 2
 4 -2 -32 82.7761 238.318 3
 4 2 -32 394.878 317.808 3
 -4 2 31 431.509 299.912 4
 -4 -2 31 778.085 337.495 4
 4 2 -31 615.766 278.69 2
 4 -2 -31 300.919 280.481 3
 4 2 -31 1293.74 373.696 3
 -4 2 30 636.006 342.784 4
 -4 -2 30 943.085 362.051 4
 4 2 -30 1273.62 349.886 2
 4 -2 -30 809.924 302.049 3
 4 2 -30 1423.01 405.37 3
 -4 2 29 1441.8 382.516 4
 -4 -2 29 1296.12 407.511 4
 4 2 -29 1212.87 348.567 2
 4 -2 -29 1252.04 370.322 3
 -4 2 28 102.407 247.054 4
 -4 -2 28 62.0806 280.534 4
 4 2 -28 341.889 219.599 2
 4 -2 -28 133.051 233.186 3
 4 2 -27 518.437 243.729 2
 -4 2 27 1239.86 348.847 4
 -4 -2 27 49.8529 236.268 4
 4 -2 -27 1233.36 354.095 3
 -4 2 27 -55.6778 348.875 8
 4 2 -26 748.374 273.906 2
 -4 2 26 764.309 304.965 4
 -4 -2 26 394.248 222.253 4
 4 -2 -26 919.67 329.854 3
 -4 2 26 384.683 227.235 8
 4 2 -25 498.802 269.237 2
 -4 2 25 -290.775 278.254 8
 -4 2 25 534.549 282.826 4
 -4 -2 25 426.067 293.433 4
 4 -2 -25 74.5749 274.589 3
 -4 2 24 32005.9 1327.07 8
 -4 -2 24 32100.1 1375.07 4
 -4 2 24 31465.2 1273.61 4
 4 -2 -24 29117.3 1273.77 3
 4 2 -24 33091.3 1313.98 2
 -4 2 23 70331.8 1957.45 8
 -4 -2 23 73203.5 2008.9 4
 -4 2 23 74007.4 1888.55 4
 4 -2 -23 69832.1 1901.57 3
 4 2 -23 68865.7 1871.34 2
 -4 2 22 30789.5 1261.94 8
 -4 -2 22 31494.2 1325.03 4
 -4 2 22 28911.8 1174.54 4
 4 -2 -22 30504.2 1253.99 3
 4 2 -22 30904 1258.8 2
 -4 2 21 8506.97 693.506 8
 -4 -2 21 9146.96 768.361 4
 -4 2 21 9049.69 663.365 4
 4 -2 -21 8365.08 690.35 3
 4 2 -21 8298.98 673.824 2
 -4 2 20 21195.4 1024.17 8
 -4 -2 20 23929.3 1108.09 4
 -4 2 20 22445.9 978.215 4
 4 -2 -20 22706.5 1044.21 3
 4 2 -20 20929.7 996.829 2
 -4 2 19 10701.6 714.791 8
 -4 -2 19 10684.9 763.357 4
 -4 2 19 11036.3 687.46 4
 4 -2 -19 10650 715.91 3
 4 2 -19 10183 699.68 2
 4 2 -18 572.063 251.442 2
 -4 -2 18 286.752 249.88 4
 -4 2 18 461.687 211.109 4
 4 -2 -18 275.544 198.281 3
 -4 2 18 381.793 235.115 8
 4 2 -17 2019.68 337.016 2
 -4 2 17 2473.7 374.746 8
 -4 -2 17 2055.12 379.377 4
 -4 2 17 2396.83 341.044 4
 4 -2 -17 2262.11 373.862 3
 -4 2 16 25197.9 1064.67 8
 -4 -2 16 25522.5 1088.82 4
 -4 2 16 25624.4 939.816 4
 4 -2 -16 26265 1069.18 3
 4 2 -16 25937.6 1041.72 2
 4 2 -15 667.039 294.634 2
 -4 2 15 841.055 223.904 4
 -4 -2 15 551.356 268.849 4
 4 -2 -15 990.093 288.817 3
 -4 2 15 984.297 294.427 8
 4 2 -14 12909 740.444 2
 -4 2 14 13318.9 767.11 8
 -4 -2 14 13562.9 786.36 4
 -4 2 14 12911.4 673.487 4
 4 -2 -14 12804.2 745.93 3
 4 2 -13 241.716 188.739 2
 -4 2 13 418.379 246.51 8
 4 -2 -13 469.389 119.411 5
 -4 2 13 242.238 148.289 4
 -4 -2 13 408.022 235.821 4
 4 -2 -13 373.38 213.557 3
 4 2 -12 4990.66 462.203 2
 4 -2 -12 5112.25 321.057 5
 -4 2 12 4512.1 457.16 8
 -4 -2 12 5519.23 493.563 4
 -4 2 12 4634.9 377.773 4
 4 -2 -12 4495.97 442.822 3
 4 2 -11 660.923 232.721 2
 -4 2 11 459.354 231.666 8
 4 -2 -11 453.571 135.306 5
 -4 -2 11 344.873 232.065 4
 -4 2 11 565.177 188.612 4
 4 -2 -11 405.692 185.235 3
 -4 2 10 10826.8 370.741 2
 4 2 -10 10309.7 658.79 2
 -4 2 10 11242.2 684.168 8
 4 -2 -10 11169 497.102 5
 -4 -2 10 11448.5 696.169 4
 -4 2 10 9902.83 524.953 4
 4 -2 -10 10467.3 658.164 3
 4 2 -9 62049 1540.34 2
 -4 2 9 60577.7 1523.65 8
 4 -2 -9 64346 1198.69 5
 -4 -2 9 63440.5 1596.53 4
 -4 2 9 59698.5 1207.09 4
 4 -2 -9 58294.8 1485.26 3
 4 2 -8 13980.8 736.863 2
 4 -2 -8 14049.1 578.759 5
 -4 2 8 13600.3 746.604 8
 -4 2 8 13418.5 557.507 4
 -4 -2 8 14020.8 768.041 4
 4 -2 -8 13140.2 707.992 3
 4 2 -7 1825.34 301.399 2
 -4 2 7 2249.95 360.49 8
 4 -2 -7 2166.16 246.833 5
 -4 2 7 2091.87 239.223 4
 -4 -2 7 2275.54 340.813 4
 4 -2 -7 2091.35 311.917 3
 4 2 -6 981.682 237.661 2
 -4 2 6 1035.56 259.071 8
 4 -2 -6 1148.7 267.668 6
 4 -2 -6 1298.73 216.026 5
 -4 2 6 1099.5 184.801 4
 -4 -2 6 649.934 198.783 4
 4 -2 -6 1114.03 234.205 3
 -4 2 5 13230.1 705.376 8
 4 -2 -5 12174 653.713 6
 4 2 -5 12483.3 684.57 2
 -4 -2 5 11955.7 704.619 4
 4 -2 -5 13181.8 588.803 5
 -4 2 5 12680.8 487.6 4
 4 -2 -5 12352.5 658.991 3
 -4 2 4 30622.4 1040.12 8
 4 -2 -4 31206 1015.96 6
 4 2 -4 29107 1047.88 2
 -4 -2 4 31777.6 1115.9 4
 4 -2 -4 30392.7 907.045 5
 -4 2 4 30171.2 722.89 4
 4 -2 -4 29708 998.439 3
 -4 2 3 34324.6 1101.14 8
 4 -2 -3 35791.4 1076.67 6
 4 2 -3 35657.3 1153.49 2
 -4 -2 3 34032.2 1174.53 4
 4 -2 -3 35742.4 1015.81 5
 -4 2 3 33738.5 732.559 4
 4 -2 -3 36065.6 1080.46 3
 -4 2 2 101000 1847 8
 4 -2 -2 103555 1798.37 6
 4 2 -2 102622 1933.93 2
 4 -2 -2 99575.3 1710.88 5
 -4 -2 2 103070 2000.64 4
 -4 2 2 99959.4 1231.05 4
 4 -2 -2 102333 1793.81 3
 4 -2 -1 67698.2 1443.43 6
 4 2 -1 64520.4 1553.52 2
 -4 2 1 63418.9 953.423 4
 4 -2 -1 66630.5 1416.06 5
 -4 2 1 66654.8 1058.37 7
 -4 2 1 65674.8 1488.74 8
 4 -2 -1 64796 1432.05 3
 -4 -2 0 104853 1422.5 6
 4 -2 0 108704 1787.89 6
 4 2 0 103170 1929.57 2
 4 -2 0 104451 1800.73 5
 -4 2 0 104054 1168.43 4
 -4 2 0 104469 1847 8
 -4 2 0 104821 1256.88 7
 4 -2 0 104231 1771.14 3
 4 -2 1 19690.2 781.119 6
 -4 -2 -1 18916.5 593.591 6
 4 2 1 17978.9 844.975 2
 4 -2 1 19039.3 799.002 5
 -4 2 -1 19526.9 813.785 8
 -4 2 -1 18707.2 510.738 7
 4 -2 1 18375.1 752.365 3
 -4 2 -2 1573.46 295.586 8
 -4 2 -2 1233.91 143.808 7
 4 -2 2 944.603 223.535 6
 -4 -2 -2 1416.17 188.329 6
 4 -2 2 1507.21 279.225 5
 4 2 2 1083.13 275.129 2
 4 -2 2 1155.69 225.068 3
 -4 2 -3 14168.7 679.345 8
 -4 2 -3 15678.8 405.745 7
 4 -2 3 14960.8 664.849 6
 -4 -2 -3 15497.5 501.313 6
 -4 2 -3 16327.7 683.916 2
 4 2 3 14958.3 760.224 2
 4 -2 3 15769.5 745.299 5
 4 -2 3 16392.4 675.386 3
 -4 -2 -3 15677 807.721 1
 -4 -2 -4 173.214 175.146 1
 -4 2 -4 160.552 67.7193 7
 -4 2 -4 128.774 181.566 8
 -4 -2 -4 186.422 97.4077 6
 4 -2 4 225.603 177.148 6
 4 -2 4 426.08 213.147 5
 4 2 4 30.9445 167.622 2
 -4 2 -4 87.4871 162.425 2
 4 -2 4 59.6928 131.407 3
 -4 2 -5 21387.6 803.497 8
 4 -2 5 21061 784.686 6
 -4 -2 -5 21402.9 541.632 6
 -4 2 -5 21749 829.568 2
 4 2 5 20506.9 892.758 2
 4 -2 5 22125.4 888.149 5
 -4 -2 -5 21902.6 945.141 1
 -4 2 -5 21056.2 717.736 1
 4 -2 5 21148.1 760.501 3
 -4 2 -6 8672.64 513.019 8
 4 -2 6 9037.56 521.509 6
 -4 -2 -6 7958.53 333.314 6
 -4 2 -6 8628.38 541.891 2
 4 2 6 7513.24 564.675 2
 4 -2 6 8583.06 584.563 5
 4 -2 6 8039.78 477.185 3
 -4 2 -6 7392.51 443.438 1
 -4 -2 -6 8797.65 610.354 1
 -4 2 -7 157.297 131.238 8
 4 -2 7 431.799 191.046 6
 4 -2 7 388.362 159.173 3
 4 -2 7 461.588 196.784 5
 -4 -2 -7 166.845 166.095 1
 -4 2 -7 245.254 131.42 1
 4 2 7 332.283 216.735 2
 -4 2 -7 611.077 232.162 2
 4 -2 8 8075.36 500.26 6
 4 2 8 8143.89 569.723 2
 -4 2 -8 8153.49 551.567 2
 4 -2 8 8309.27 586.899 5
 -4 2 -8 7324.22 448.102 1
 -4 -2 -8 7548.53 586.009 1
 -4 2 -8 8521.81 510.5 8
 4 -2 9 9652.91 547.86 6
 4 2 9 9976.87 632.925 2
 -4 2 -9 9742.99 607.639 2
 4 -2 9 9410.54 639.95 5
 -4 2 -9 9085.98 504.467 1
 -4 -2 -9 9564.7 678.957 1
 -4 2 -9 10117.1 551.664 8
 4 -2 10 14113.8 652.678 6
 4 2 10 13800.6 757.017 2
 -4 2 -10 14131.1 754.73 2
 4 -2 10 15481.9 812.413 5
 -4 2 -10 14071.5 611.403 1
 -4 -2 -10 15029.3 827.177 1
 -4 2 -10 14122.1 651.433 8
 4 -2 11 24602.8 860.645 6
 4 2 11 24949.2 992.205 2
 -4 2 -11 25641.6 1011.52 2
 4 -2 11 24369.2 1038.77 5
 -4 2 -11 24403 819.978 1
 -4 -2 -11 23891.5 1043.04 1
 4 2 11 24960 919.572 7
 -4 2 -11 25025.5 843.657 8
 4 -2 12 32555.9 1001.82 6
 4 2 12 31374.1 1123.41 2
 -4 2 -12 30613.4 1152.64 2
 4 -2 12 31697.3 1190.03 5
 -4 2 -12 31340.6 936.813 1
 -4 -2 -12 30928.5 1211.98 1
 -4 2 -12 32693 959.867 8
 4 2 12 30944.4 1039.56 7
 4 -2 13 54308 1297.25 6
 4 2 13 53320.4 1467.21 2
 -4 2 -13 53482.4 1540.71 2
 4 -2 13 53134.4 1569.71 5
 -4 2 -13 54016.9 1253.3 1
 -4 -2 -13 53377.9 1597.67 1
 4 2 13 51708.8 1349.74 7
 -4 2 -13 55875.4 1240.3 8
 4 -2 14 37120.2 1084.15 6
 -4 2 -14 37534.3 1311.36 2
 4 2 14 34634.4 1213.71 2
 4 -2 14 36524.3 1315.16 5
 -4 2 -14 36431.7 1057.43 1
 -4 -2 -14 34877.4 1320.39 1
 4 2 14 37310.6 1162.64 7
 -4 2 -14 36299.2 1006.42 8
 4 -2 15 61819.8 1387.09 6
 4 2 15 58364.9 1586.37 2
 -4 2 -15 59917.8 1676.49 2
 4 -2 15 61077.8 1702.52 5
 -4 2 -15 60280.2 1382.14 1
 -4 -2 -15 58281.1 1706.34 1
 4 2 15 59228.4 1468.26 7
 -4 2 -15 60229.4 1274.24 8
 4 -2 16 2831.43 376.843 6
 4 2 16 2880.74 408.95 2
 -4 2 -16 2909.59 463.156 2
 4 -2 16 2646.69 413.826 5
 -4 2 -16 2962.36 350.564 1
 -4 -2 -16 3219.4 483.618 1
 4 2 16 2658.13 398.49 7
 4 -2 17 17364.2 757.43 6
 4 2 17 16516 869.679 2
 -4 2 -17 18741.7 975.759 2
 4 -2 17 16203.7 912.465 5
 -4 2 -17 16894.4 774.386 1
 -4 -2 -17 17055.9 961.893 1
 4 2 17 16888.7 804.523 7
 4 2 18 1163.21 289.815 7
 4 -2 18 1498.86 285.653 6
 4 2 18 1374 298.552 2
 4 -2 18 688.311 252.605 5
 -4 -2 -18 934.941 355.548 1
 -4 2 -18 1056.02 210.031 1
 -4 2 -18 1561.31 378.336 2
 4 2 19 2386.99 356.384 7
 4 -2 19 2581.33 360.134 6
 4 -2 19 1893.4 344.602 5
 -4 -2 -19 1896.04 388.792 1
 -4 2 -19 2134.78 306.641 1
 -4 2 -19 1943.73 362.963 2
 4 2 19 1827.63 327.922 2
 4 -2 20 9444.32 719.446 5
 -4 2 -20 9033.57 606.748 1
 -4 -2 -20 9490.46 768.857 1
 4 2 20 9546.19 634.205 7
 4 2 20 8772.69 655.805 2
 -4 2 -20 9492.37 726.091 2
 4 2 21 267.664 221.284 2
 -4 -2 -21 518.021 280.028 1
 4 2 21 589.447 261.053 5
 4 -2 21 52.3669 243.237 5
 4 2 21 171.421 242.536 7
 -4 2 -21 34.5591 271.315 2
 4 2 22 1586.07 324.41 2
 -4 -2 -22 1767.92 359.215 1
 4 -2 22 1520.55 320.566 5
 4 2 22 1737.29 313.255 5
 4 2 22 2182.29 356.989 7
 -4 2 -22 2076.25 391.694 2
 4 2 23 1743.84 317.906 2
 -4 -2 -23 1460.6 376.107 1
 4 2 23 1458.05 282.195 7
 -4 2 -23 1772.29 369.913 2
 4 2 23 2004.99 351.063 5
 4 -2 23 1546.25 331.663 5
 -4 -2 -24 -258.653 264.342 1
 4 2 24 -216.302 207.413 7
 4 2 24 58.9139 168.958 5
 4 -2 24 -137.427 231.463 5
 -4 -2 -25 -68.0593 277.248 1
 4 2 25 -258.123 240.009 7
 -4 2 -25 341.726 295.372 2
 4 -2 25 319.966 248.408 5
 4 -2 26 1667.93 382.006 5
 -4 2 -26 2105.04 433.852 2
 -4 -2 -26 1764.99 380.924 1
 4 -2 27 -170.231 227.721 5
 -4 2 -27 417.549 283.011 2
 -4 -2 -27 -161.136 327.613 1
 4 -2 28 1140.95 330.684 5
 -4 2 -28 1712.52 418.356 2
 -4 -2 -28 1789.51 427.773 1
 4 -2 29 -8.31621 235.341 5
 -4 -2 -29 461.995 313.963 1
 -4 2 -29 421.568 330.778 2
 -4 2 -30 6038.16 713.358 2
 -4 -2 -30 6220.02 761.735 1
 4 -2 30 5845.09 648.244 5
 -4 2 -31 5291.07 663.283 2
 4 -2 31 5559.56 660.866 5
 -4 -2 -31 6339.14 770.631 1
 4 -2 32 5236.8 665.252 5
 -4 2 -32 3581.49 578.638 2
 4 -2 33 5537.7 695.569 5
 4 -2 34 1901.97 458.666 5
 4 -2 35 1564.26 427.983 5
 -4 -3 34 757.898 321.708 4
 -4 3 34 425.313 311.594 4
 4 -3 -34 240.003 324.991 3
 4 3 -33 5073.68 636.871 2
 -4 -3 33 5372.87 696.574 4
 -4 3 33 5244.33 653.809 4
 4 -3 -33 4416.56 625.181 3
 -4 3 33 2546.75 381.236 8
 4 3 -32 -187.449 222.267 2
 -4 -3 32 535.572 375.997 4
 -4 3 32 464.495 343.609 4
 4 -3 -32 -103.981 281.562 3
 4 3 -31 929.248 327.496 2
 -4 -3 31 1427.8 453.069 4
 -4 3 31 1357.79 400.986 4
 4 -3 -31 1449.11 434.014 3
 4 3 -30 1910.82 465.589 2
 -4 -3 30 1721.1 402.025 4
 -4 3 30 2058.68 436.03 4
 4 -3 -30 2412.5 512.062 3
 4 3 -29 4030.2 603.552 2
 -4 3 29 1732.38 368.509 8
 -4 -3 29 4467.1 620.947 4
 -4 3 29 3819.6 531.91 4
 4 -3 -29 3342.52 552.059 3
 4 3 -28 5727.22 710.29 2
 -4 3 28 3983.64 553.448 8
 -4 -3 28 5232.59 665.946 4
 -4 3 28 4752.89 612.858 4
 4 -3 -28 4454.73 623.066 3
 4 3 -27 29613.2 1423.38 2
 -4 3 27 28270.2 1365.3 8
 -4 -3 27 30155.6 1415.49 4
 -4 3 27 28912.1 1319.2 4
 4 -3 -27 28475.2 1375.88 3
 4 3 -26 5659.14 744.002 2
 -4 3 26 4663.24 639.289 8
 -4 3 26 4228.12 614.998 4
 4 -3 -26 4882.24 691.255 3
 4 3 -25 63133.4 2020.65 2
 -4 3 25 57258 1884.41 8
 -4 -3 25 64795.4 2016.6 4
 -4 3 25 58611.4 1789.61 4
 4 -3 -25 59742.1 1945.79 3
 4 3 -24 49447 1778.08 2
 -4 3 24 52160 1778.58 8
 -4 -3 24 54568.8 1845.42 4
 -4 3 24 51367.7 1657.66 4
 4 -3 -24 52777.2 1825.86 3
 4 3 -23 39598.4 1592.92 2
 -4 3 23 36379.3 1486.56 8
 -4 -3 23 35923.2 1475.1 4
 -4 3 23 36844.1 1369.27 4
 4 -3 -23 35551.4 1480.51 3
 4 3 -22 3326.53 504.556 2
 -4 -3 22 4129.18 556.366 4
 -4 3 22 3812.67 472.394 4
 4 -3 -22 4117.88 564.367 3
 -4 3 22 3441.26 535.493 8
 4 3 -21 569.82 324 2
 -4 3 21 -3.08512 180.567 4
 -4 -3 21 449.768 308.424 4
 4 -3 -21 179.626 271.716 3
 -4 3 21 291.045 271.326 8
 4 3 -20 3327.39 477.125 2
 -4 3 20 3569.49 425.946 4
 -4 -3 20 3727.21 518.459 4
 4 -3 -20 3340.38 487.756 3
 -4 3 20 2814.59 442.759 8
 4 3 -19 832.602 324.839 2
 -4 -3 19 932.797 322.368 4
 -4 3 19 1272.38 281.152 4
 4 -3 -19 482.848 241.032 3
 -4 3 19 531.518 254.588 8
 4 3 -18 333.878 266.317 2
 -4 -3 18 52.2706 195.468 4
 -4 3 18 139.235 150.796 4
 4 -3 -18 22.3772 243.668 3
 -4 3 18 -116.17 250.502 8
 4 3 -17 -35.7182 229.84 2
 -4 -3 17 -122.883 207.36 4
 4 -3 -17 -79.7335 259.128 3
 -4 3 17 -186.807 277.788 8
 4 3 -16 304.142 215.705 2
 -4 -3 16 407.318 217.558 4
 4 -3 -16 675.177 283.577 3
 -4 3 16 388.747 251.548 8
 4 3 -15 706.095 274.567 2
 -4 3 15 288.202 220.09 8
 -4 -3 15 521.348 263.681 4
 4 -3 -15 49.965 274.693 3
 4 3 -14 5684.05 566.783 2
 -4 -3 14 5380.9 552.307 4
 4 -3 -14 5446.36 556.163 3
 -4 3 14 5426.36 565.666 8
 4 3 -13 2253.73 383.493 2
 -4 3 13 2411.92 431.688 8
 -4 -3 13 2436.63 416.317 4
 4 -3 -13 2127.36 398.317 3
 -4 3 12 17684.4 841.041 7
 -4 3 12 17699.7 952.258 8
 -4 -3 12 19009.2 974.863 4
 4 -3 -12 18073.6 951.801 3
 4 3 -12 18513.4 979.865 2
 -4 3 11 4518.27 446.946 7
 -4 3 11 4710.53 540.465 8
 4 3 -11 4091.99 512.907 2
 -4 -3 11 4210.96 495.586 4
 4 -3 -11 5120.97 548.667 3
 -4 3 10 7639.2 542.285 7
 -4 3 10 7179.34 626.681 8
 4 -3 -10 8209.64 657.071 6
 4 3 -10 7052.84 628.321 2
 -4 -3 10 6187.6 573.368 4
 4 -3 -10 6917.68 607.433 3
 4 -3 -9 15456.3 863.153 6
 4 3 -9 15053 862.392 2
 4 -3 -9 16205.4 698.948 5
 -4 -3 9 15613.1 879.112 4
 -4 3 9 14236.5 857.879 8
 -4 3 9 15614.7 743.767 7
 4 -3 -9 16112.5 876.637 3
 4 3 -8 2715.93 404.409 2
 4 -3 -8 3440.43 459.622 6
 -4 3 8 2954.61 338.383 7
 -4 3 8 2991.68 418.519 8
 4 -3 -8 2967.47 323.138 5
 -4 -3 8 2914.44 412.756 4
 4 -3 -8 3509.65 448.654 3
 4 3 -7 614.032 262.286 2
 -4 -3 7 991.546 253.844 6
 4 -3 -7 371.965 251.396 6
 -4 3 7 816.957 212.013 7
 -4 3 7 737.101 298.541 8
 4 -3 -7 901.992 219.215 5
 -4 -3 7 536.388 223.988 4
 4 -3 -7 895.945 275.578 3
 4 3 -6 409.781 207.818 2
 4 -3 -6 209.831 274.565 6
 -4 -3 6 456.736 224.141 6
 -4 3 6 340.494 156.59 7
 -4 3 6 232.265 242.554 8
 4 -3 -6 146.046 140.418 5
 -4 -3 6 354.449 198.038 4
 4 -3 -6 138.224 187.036 3
 4 3 -5 2293.75 384.055 2
 4 -3 -5 2574.95 378.436 6
 -4 -3 5 2393.57 321.235 6
 -4 3 5 3025.62 318.537 7
 -4 3 5 3116.86 404.814 8
 4 -3 -5 2727.16 328.518 5
 -4 -3 5 2036.02 352.13 4
 4 -3 -5 2555.83 384.236 3
 -4 3 4 95.5131 258.117 8
 -4 3 4 60.8873 142.96 7
 4 -3 -4 198.724 224.165 6
 -4 -3 4 101.013 186.936 6
 4 -3 -4 298.041 173.347 5
 4 3 -4 -141.049 187.375 2
 -4 3 4 105.678 108.252 2
 4 -3 -4 -14.0504 189.997 3
 4 -3 -3 8087.15 613.737 6
 -4 -3 3 8864.07 536.026 6
 -4 3 3 7886.6 450.54 2
 4 3 -3 8107.22 636.739 2
 4 -3 -3 8425.37 561.273 5
 -4 3 3 7674.66 608.994 8
 -4 3 3 7980.02 468.537 7
 4 -3 -3 7471.68 590.527 3
 -4 3 2 79.437 118.219 7
 -4 3 2 194.547 233.503 8
 4 -3 -2 143.838 269.713 6
 -4 -3 2 40.8057 174.635 6
 4 -3 -2 90.3083 177.536 5
 4 3 -2 -58.9524 197.133 2
 -4 3 2 86.0948 126.627 2
 4 -3 -2 130.485 208.55 3
 4 -3 -1 7159.86 568.89 6
 -4 -3 1 7291.06 487.021 6
 -4 3 1 8240.57 481.679 2
 4 3 -1 7417.51 595.414 2
 4 -3 -1 8043.4 565.695 5
 -4 3 1 7255.49 437.466 7
 -4 3 1 6765.23 571.233 8
 4 -3 -1 7395.02 572.376 3
 -4 3 0 29.3078 123.236 7
 -4 3 0 280.349 235.916 8
 -4 -3 0 42.8979 151.893 6
 4 -3 0 -173.552 199.879 6
 4 -3 0 10.8257 172.185 3
 4 -3 0 73.7674 163.909 5
 4 3 0 100.61 193.16 2
 -4 3 0 155.388 151.98 2
 -4 -3 0 -268.04 224.908 1
 -4 3 -1 3373.74 451.721 8
 4 -3 1 3200.98 412.428 6
 -4 -3 -1 3610.86 354.906 6
 -4 3 -1 3365.64 356.04 2
 4 3 1 2919.28 413.713 2
 4 -3 1 3510.49 418.546 5
 -4 -3 -1 3111.91 388.522 1
 4 -3 1 3492.03 419.503 3
 4 -3 2 27869.5 1058.74 6
 -4 -3 -2 25936 844.471 6
 -4 3 -2 27123.3 941.085 2
 4 3 2 25389.5 1072.86 2
 4 -3 2 26723.7 1055.9 5
 -4 3 -2 25008 1036.65 8
 -4 -3 -2 26340.9 1068.77 1
 4 -3 3 6398.04 551.567 6
 -4 -3 -3 6361.78 433.488 6
 -4 3 -3 6517.81 499.53 2
 4 3 3 6418.56 568.249 2
 4 -3 3 6151.67 545.142 5
 -4 3 -3 6200.79 550.688 8
 -4 -3 -3 6274.65 556.637 1
 4 -3 4 24482 1001.78 6
 -4 -3 -4 24810.2 795.997 6
 -4 3 -4 26329.6 962.45 2
 4 3 4 25200.7 1059.59 2
 4 -3 4 24479.7 1040.03 5
 -4 3 -4 25080 1035.8 8
 -4 -3 -4 26347.1 1064.77 1
 4 -3 5 469.835 275.69 6
 4 -3 5 469.743 277.545 5
 4 3 5 169.829 243.102 2
 -4 3 -5 528.06 268.341 2
 -4 -3 -5 -35.2427 206.561 1
 4 -3 6 25521.2 1080.07 5
 -4 3 -6 27091.6 1028.77 2
 4 3 6 25909.2 1083.57 2
 -4 -3 -6 27316.4 1116.5 1
 4 -3 6 27684.6 1076.74 6
 4 -3 7 35939.9 1308.77 5
 4 3 7 37242.7 1308.46 2
 -4 3 -7 41616.6 1290.72 2
 -4 -3 -7 40185.5 1361.86 1
 4 -3 7 40873.2 1297.72 6
 4 -3 8 37891.8 1362.56 5
 -4 3 -8 40171.3 1307.49 2
 4 3 8 37483.4 1311.87 2
 -4 -3 -8 38189.2 1352.11 1
 4 -3 8 41386.7 1307.23 6
 4 -3 9 108295 2311.11 5
 -4 3 -9 109385 2165.86 2
 4 3 9 109073 2194.66 2
 -4 -3 -9 109483 2291.45 1
 4 -3 9 108920 2125.4 6
 4 -3 10 53523.6 1681.5 5
 -4 3 -10 55520.6 1580.96 2
 4 3 10 54686.3 1567.12 2
 -4 -3 -10 56418.8 1669.36 1
 4 -3 10 59917.9 1582.76 6
 4 -3 11 82049 2088.42 5
 -4 3 -11 85792.6 1984.29 2
 4 3 11 85165.2 1965.34 2
 -4 -3 -11 87909 2080.26 1
 4 -3 11 88437.6 1928.88 6
 4 -3 12 29769.1 1129.76 6
 -4 3 -12 29707.5 1194.54 2
 4 3 12 28301.1 1147.05 2
 4 -3 12 28608.4 1249.44 5
 4 3 12 28559.6 1173.07 7
 -4 -3 -12 28707.6 1221.74 1
 4 -3 13 17353.1 886.738 6
 -4 3 -13 16528.3 913.342 2
 4 3 13 15709.7 877.134 2
 4 -3 13 16461.8 960.241 5
 4 3 13 16796.9 900.585 7
 -4 -3 -13 16439.5 927.29 1
 4 3 14 4025.59 503.213 7
 4 -3 14 4113.32 471.349 6
 -4 3 -14 4314.94 485.433 2
 4 3 14 3515.53 424.907 2
 -4 -3 -14 3660.73 458.396 1
 4 -3 14 4673.84 550.916 5
 4 3 15 247.255 231.647 7
 4 -3 15 215.689 204.828 6
 4 3 15 567.068 253.12 2
 -4 3 -15 691.021 302.922 2
 -4 -3 -15 420.527 231.288 1
 4 -3 15 540.877 260.425 5
 4 3 16 993.597 299.124 7
 4 -3 16 1412.75 398.93 5
 4 3 16 583.094 281.243 2
 -4 3 -16 1352.23 410.224 2
 -4 -3 -16 369.239 291.452 1
 4 -3 17 35923.7 1259.43 6
 -4 3 -17 33435 1379.37 2
 4 3 17 34388.3 1301.39 2
 4 -3 17 35427.3 1444.01 5
 4 3 17 33542.4 1303.23 7
 -4 -3 -17 33877.1 1412.83 1
 4 3 18 537.655 386.808 7
 4 -3 18 1215.01 366.526 6
 4 3 18 413.436 277.148 2
 4 -3 18 360.899 284.283 5
 -4 3 -18 699.931 305.037 2
 -4 -3 -18 167.461 299.711 1
 4 3 19 548.77 327.908 7
 4 -3 19 771.71 337.14 6
 4 3 19 264.369 243.251 2
 4 -3 19 577.252 284.2 5
 -4 3 -19 288.705 271.755 2
 -4 -3 -19 333.13 246.056 1
 4 3 20 2395.29 440.828 7
 4 -3 20 2551.67 413.674 6
 4 3 20 2380.73 401.664 2
 4 -3 20 2160.43 422.904 5
 -4 3 -20 3241.21 497.091 2
 -4 -3 -20 1882.92 431.562 1
 4 3 21 1245.28 379.074 7
 4 -3 21 838.792 298.154 6
 4 -3 21 1293.03 382.254 5
 -4 -3 -21 699.008 304.846 1
 -4 3 -21 980.975 359.466 2
 4 3 21 1265.61 346.61 2
 4 3 22 2783.37 441.666 2
 4 -3 22 2947.02 485.389 5
 4 3 22 2690.99 450.714 7
 -4 3 -22 3088.5 482.571 2
 -4 -3 -22 2720.1 504.926 1
 4 -3 23 2190.76 448.976 5
 4 3 23 1748.5 418.128 7
 -4 3 -23 1887.9 423.45 2
 -4 -3 -23 1873.36 450.866 1
 4 -3 24 1239.41 358.972 5
 4 3 24 1481.8 390.603 7
 -4 3 -24 1600.77 378.039 2
 -4 -3 -24 1939.63 431.37 1
 4 -3 25 370.547 293.169 5
 4 3 25 -34.0032 280.596 7
 -4 3 -25 904.693 392.549 2
 -4 -3 -25 498.403 349.605 1
 4 -3 26 572.68 334.368 5
 4 3 26 735.421 378.904 7
 -4 3 -26 525.728 286.761 2
 -4 -3 -26 559.882 324.919 1
 4 -3 27 658.484 299.358 5
 4 3 27 280.009 299.154 7
 -4 3 -27 409.096 333.334 2
 -4 -3 -27 282.511 292.693 1
 4 -3 28 317.67 295.608 5
 4 3 28 512.072 373.52 7
 -4 3 -28 8.12774 249.095 2
 -4 -3 -28 -92.2446 325.786 1
 -4 -3 -29 1080.26 432.472 1
 4 -3 29 245.89 347.402 5
 4 3 29 422.61 432.421 7
 -4 4 28 1868.58 523.75 8
 -4 4 27 655.619 394.312 8
 4 -4 -26 135.018 315.199 3
 -4 4 26 470.62 385.21 8
 -4 4 26 -248.587 356.296 7
 4 4 -25 1535.2 431.808 2
 4 -4 -25 1516.09 411.008 3
 -4 4 25 2666.3 567.243 8
 -4 4 25 1658.61 445.335 7
 4 4 -24 366.247 284.103 2
 4 -4 -24 31.687 298.966 3
 -4 4 24 1093.86 490.483 8
 -4 4 24 449.808 295.884 7
 4 4 -23 -20.1301 295.136 2
 -4 -4 23 249.462 240.003 4
 4 -4 -23 181.531 343.113 3
 -4 4 23 194.437 312.729 7
 -4 4 23 939.191 380.119 8
 4 4 -22 936.899 331.641 2
 -4 -4 22 1409.03 366.395 4
 4 -4 -22 1008.11 395.275 3
 -4 4 22 1169.44 407.227 7
 -4 4 22 2026.48 506.112 8
 4 4 -21 1157.65 412.795 2
 -4 -4 21 636.001 286.979 4
 4 -4 -21 1014.23 419.167 3
 -4 4 21 769.326 339.399 7
 -4 4 21 1595.06 471.276 8
 4 4 -20 1495.69 370.606 2
 -4 -4 20 1544.45 357.299 4
 4 -4 -20 1080.86 386.566 3
 -4 4 20 900.976 349.218 7
 -4 4 20 1014.34 420.133 8
 4 4 -19 1299.85 408.186 2
 -4 4 19 1180.84 374.271 7
 -4 4 19 951.496 342.983 8
 -4 -4 19 395.557 249.156 4
 4 -4 -19 1107.49 398.803 3
 4 4 -18 944.068 368.695 2
 -4 -4 18 1120.45 421.655 6
 -4 4 18 589.739 255.894 7
 -4 4 18 780.269 348.728 8
 -4 -4 18 809.575 298.89 4
 4 -4 -18 952.417 358.429 3
 -4 -4 17 5179.93 621.412 6
 -4 4 17 4038.1 487.696 7
 -4 4 17 4382.75 601.571 8
 4 4 -17 4363.22 574.506 2
 -4 -4 17 4640.56 557.959 4
 4 -4 -17 4012.57 580.898 3
 4 4 -16 649.947 325.601 2
 -4 4 16 394.833 249.872 7
 -4 4 16 379.493 352.6 8
 -4 -4 16 311.534 257.237 4
 4 -4 -16 719.825 330.769 3
 -4 -4 16 736.253 327.319 6
 4 4 -15 1811.84 408.607 2
 -4 4 15 1888.17 364.796 7
 -4 4 15 2240.12 465.932 8
 -4 -4 15 2406.64 413.479 6
 -4 -4 15 2056.27 385.391 4
 4 -4 -15 2121.49 443.333 3
 -4 -4 14 7102.38 672.364 6
 4 4 -14 5918.94 625.073 2
 -4 -4 14 6562.77 636.539 4
 -4 4 14 6147.3 675.969 8
 -4 4 14 6644.84 604.604 7
 4 -4 -14 6934.75 702.877 3
 -4 4 13 2411.52 477.798 8
 -4 4 13 1781.99 373.837 7
 4 -4 -13 2243.88 497.989 6
 -4 -4 13 1983.58 432.847 6
 4 -4 -13 3195.76 556.617 3
 -4 -4 13 2594.19 447.799 4
 4 4 -13 2301.28 494.097 2
 -4 -4 12 17021.9 1021.53 6
 4 -4 -12 16971.1 1060.98 6
 4 4 -12 15717.3 1026.57 2
 -4 -4 12 17666 1028.67 4
 -4 4 12 15149.9 1030.54 8
 -4 4 12 14880.2 885.588 7
 4 -4 -12 17513.4 1079.47 3
 -4 -4 11 63883.4 1856.42 6
 4 -4 -11 61014.7 1978.42 6
 4 4 -11 59020.4 1914.91 2
 -4 -4 11 64035.5 1916.21 4
 -4 4 11 56873.3 1905.24 8
 -4 4 11 60033.1 1683.88 7
 4 -4 -11 56701.3 1862.17 3
 4 -4 -10 105591 2508.64 6
 -4 -4 10 102805 2306.55 6
 4 4 -10 96774.8 2414.31 2
 -4 -4 10 104652 2412.05 4
 -4 4 10 98621.3 2446.13 8
 -4 4 10 102124 2145.12 7
 4 -4 -10 98891.5 2375.19 3
 4 -4 -9 39118.3 1544.31 6
 -4 -4 9 39183.3 1433.65 6
 4 4 -9 38969.1 1540.3 2
 -4 -4 9 41729.5 1546.27 4
 -4 4 9 38253 1531.54 8
 -4 4 9 36706.6 1298.6 7
 4 -4 -9 37524.7 1486.82 3
 4 -4 -8 6824.03 764.187 6
 -4 -4 8 6166.38 656.226 6
 -4 4 8 5928.89 732.615 8
 -4 4 8 6037.5 567.452 7
 4 4 -8 6073.19 691.969 2
 4 -4 -7 37513.6 1459.76 6
 -4 -4 7 36951.6 1345.56 6
 -4 4 7 35288.4 1425.05 8
 -4 4 7 34358.1 1188.63 7
 4 4 -7 34022.1 1424.16 2
 4 -4 -6 1650.94 448.245 6
 -4 -4 6 1560.43 367.275 6
 4 4 -6 1507.07 400.951 2
 -4 4 6 1861.56 356.555 7
 -4 4 6 1753.29 427.839 8
 4 4 -5 6135.72 635.845 2
 4 -4 -5 6401.43 627.449 6
 4 -4 -5 6228.24 541.965 5
 -4 -4 5 6270.45 558.7 6
 -4 4 5 5803.53 623.843 8
 4 -4 -4 2391.85 422.468 6
 -4 -4 4 2585.1 377.945 6
 4 4 -4 1522.74 369.221 2
 -4 4 4 1742.47 382.188 8
 4 -4 -4 2768.42 379.998 5
 -4 -4 3 324.527 222.031 6
 4 -4 -3 322.57 275.756 6
 4 4 -3 520.226 214.281 2
 -4 4 3 322.256 260.56 8
 4 -4 -3 541.891 235.784 5
 -4 -4 2 1998.43 346.856 6
 4 -4 -2 1943.49 380.641 6
 4 -4 -2 2058.98 360.923 5
 4 4 -2 2145.87 411.007 2
 -4 4 2 1795.01 414.581 8
 4 -4 -1 8233.44 657.846 5
 4 4 -1 7993.86 680.167 2
 4 -4 -1 8144.4 678.701 6
 -4 -4 1 8531.97 604.944 6
 -4 4 1 7397.11 683.699 8
 -4 4 0 19.3535 270.267 8
 -4 -4 0 -69.7417 233.213 6
 4 -4 0 -115.855 254.127 6
 4 4 0 308.137 262.049 2
 -4 -4 0 402.517 219.447 1
 4 -4 0 110.772 228.44 5
 4 -4 1 1025.74 333.265 6
 -4 -4 -1 602.652 238.661 6
 4 4 1 1250.59 334.668 2
 -4 -4 -1 662.239 256.789 1
 4 -4 1 832.347 255.188 5
 4 -4 2 2948.02 470.403 6
 4 4 2 1633.87 328.036 2
 -4 -4 -2 1729.73 326.031 1
 4 -4 2 1805.05 358.213 5
 4 -4 3 1855.85 381.37 6
 4 4 3 1872.9 395.453 2
 -4 4 -3 1978.1 311.658 2
 -4 -4 -3 1814.52 338.62 1
 4 -4 3 1672.31 358.505 5
 4 -4 4 484.584 332.158 6
 4 4 4 272.431 264.74 2
 -4 4 -4 223.725 205.076 2
 -4 -4 -4 384.245 217.106 1
 4 -4 4 461.774 280.905 5
 4 -4 5 223.388 220.898 5
 4 4 5 497.224 293.801 2
 -4 4 -5 436.775 218.638 2
 -4 -4 -5 720.198 276.32 1
 4 -4 6 10051.7 756.472 5
 4 4 6 10041.6 746.334 2
 -4 4 -6 10628 707.847 2
 4 -4 6 10341.2 768.215 6
 -4 -4 -6 10121 746.343 1
 4 -4 7 3442.65 494.298 6
 4 4 7 3708.42 456.289 2
 -4 4 -7 3672.24 453.167 2
 -4 -4 -7 3818.31 485.748 1
 4 -4 7 3673.55 509.767 5
 4 -4 8 291.083 262.754 6
 4 4 8 297.113 220.171 2
 -4 4 -8 229.019 177.574 2
 -4 -4 -8 234.79 215.186 1
 4 -4 8 578.533 291.837 5
 4 -4 9 67.4521 259.106 6
 4 -4 9 405.656 290.887 5
 4 4 9 179.367 208.58 2
 -4 4 -9 392.413 262.472 2
 -4 -4 -9 280.509 229.624 1
 4 -4 10 5276.72 595.711 5
 -4 4 -10 5817.51 575.189 2
 4 4 10 4948.39 536.943 2
 4 -4 10 5089.22 549.835 6
 -4 -4 -10 5296.84 565.115 1
 4 -4 11 407.537 254.807 6
 4 4 11 534.542 263.813 2
 -4 4 -11 210.713 229.987 2
 -4 -4 -11 295.155 232.761 1
 4 -4 11 316.389 266.504 5
 4 -4 12 2296.58 398.996 6
 4 4 12 2587.5 418.769 2
 -4 4 -12 2977.16 435.013 2
 -4 -4 -12 3198.8 479.575 1
 4 -4 12 2932.98 491.876 5
 4 -4 13 438.189 267.48 6
 4 4 13 488.874 267.885 2
 -4 4 -13 57.1016 216.713 2
 -4 -4 -13 44.9453 217.401 1
 4 -4 13 410.045 281.901 5
 4 -4 14 69.0107 277.467 6
 4 4 14 136.669 222.831 2
 -4 4 -14 355.997 268.799 2
 -4 -4 -14 234.882 273.793 1
 4 -4 14 -49.8154 213.72 5
 4 4 15 195.486 374.62 7
 4 -4 15 355.522 297.217 6
 4 4 15 262.378 220.856 2
 -4 4 -15 -155.398 278.644 2
 -4 -4 -15 -135.849 210.859 1
 4 -4 15 -169.117 275.546 5
 4 4 16 3937.95 592.835 7
 4 -4 16 4226.23 550.075 6
 -4 4 -16 3938.93 532.203 2
 -4 -4 -16 3944.05 544.591 1
 4 -4 16 4550.17 617.233 5
 4 4 17 3943.26 571.919 7
 4 -4 17 3883.78 521.372 6
 -4 4 -17 4542.1 572.132 2
 -4 -4 -17 4630.56 577.081 1
 4 -4 17 4449.86 596.798 5
 4 4 18 -5.26056 339.096 7
 4 -4 18 791.817 357.576 6
 -4 4 -18 603.668 331.59 2
 -4 -4 -18 631.362 308.179 1
 4 -4 18 363.767 303.123 5
 4 4 19 627.158 454.411 7
 4 -4 19 1324.63 424.285 6
 4 -4 19 439.624 297.955 5
 -4 4 -19 1695.68 419.784 2
 -4 -4 -19 817.74 361.366 1
 4 -4 20 6973.54 705.934 6
 -4 4 -20 6784.38 732.095 2
 4 -4 20 6613.13 729.208 5
 4 4 20 6416.91 723.023 7
 -4 -4 -20 6400.82 710.323 1
 4 4 21 535.222 412.302 7
 4 -4 21 1070.35 409.376 6
 4 -4 21 327.583 340.103 5
 -4 4 -21 958.623 439.337 2
 -4 -4 -21 1050.33 434.069 1
 4 -4 22 6896.16 695.844 6
 -4 4 -22 7684.26 810.032 2
 4 -4 22 6709.29 751.355 5
 4 4 22 8064.74 844.968 7
 -4 -4 -22 6306.06 736.98 1
 -4 -4 -23 5741.66 752.907 1
 -4 4 -23 5658.54 754.551 2
 4 4 23 5100.82 679.993 7
 4 4 24 13322.3 1060.84 7
 -4 -4 -24 11055.5 965.518 1
 4 4 25 8406.56 855.879 7
 -4 -4 -25 8212.44 961.873 1
 -4 5 19 3360.45 554.188 7
 -4 5 18 3550.16 551.751 7
 -4 5 17 8902.88 807.661 7
 -4 -5 17 9175.66 862.374 6
 -4 5 16 3738.94 593.96 7
 -4 -5 16 4441.61 658.038 6
 -4 5 15 6239.65 698.267 7
 -4 -5 15 6107.8 731.051 6
 -4 -5 14 3212.09 566.464 6
 -4 5 14 3501.34 548.952 7
 -4 5 14 3285.96 602.794 8
 4 5 -14 2685.44 513.021 2
 4 -5 -13 320.275 362.086 6
 -4 -5 13 225.337 327.092 6
 -4 5 13 408.002 329.39 7
 -4 5 13 -468.049 343.489 8
 4 5 -13 -21.6228 318.73 2
 4 -5 -12 -139.712 231.32 6
 -4 -5 12 -293.268 307.807 6
 -4 5 12 -66.4652 335.786 8
 4 5 -12 338.999 329.346 2
 4 -5 -11 1695.72 470.794 6
 -4 -5 11 1546.32 407.614 6
 -4 5 11 1334.64 408.072 8
 4 5 -11 1059.16 378.409 2
 4 -5 -10 354.851 350.597 6
 -4 -5 10 709.353 377.419 6
 -4 5 10 625.46 340.888 8
 4 5 -10 868.438 380.991 2
 4 -5 -9 4468.19 655.496 6
 -4 -5 9 5100.8 648.673 6
 4 5 -9 4429.54 629.756 2
 -4 5 9 4079.64 627.52 8
 4 -5 -8 13842.3 1037.17 6
 -4 -5 8 13665 968.6 6
 -4 5 8 10491 937.614 8
 4 5 -8 12864.3 981.34 2
 4 -5 -7 5709.26 740.464 6
 -4 -5 7 4372 601.436 6
 -4 5 7 4416.3 697.158 8
 4 5 -7 6116.27 730.724 2
 4 -5 -6 12230.5 958.018 6
 -4 -5 6 12663.7 915.277 6
 -4 5 6 11881.1 978.061 8
 4 5 -6 13929.8 1019.29 2
 4 -5 -5 11521.1 967.298 6
 -4 -5 5 10552 840.989 6
 -4 5 5 10112.6 902 8
 4 5 -5 11353.2 912.478 2
 4 -5 -4 7274.96 815.465 6
 -4 -5 4 6816.07 686.606 6
 -4 5 4 5784.22 719.881 8
 4 5 -4 5739.74 674.012 2
 4 -5 -3 2454.91 513.71 6
 -4 5 3 2408.64 478.916 8
 4 5 -3 2570.46 491.962 2
 4 -5 -2 439.279 329.919 6
 4 5 -2 386.133 334.077 2
 -4 5 2 421.654 351.361 8
 4 -5 -1 -125.654 318.024 6
 4 5 -1 112.837 212.106 2
 -4 5 1 196.873 355.003 8
 4 -5 -1 556.566 292.137 5
 4 -5 0 1140.11 344.128 5
 4 -5 0 490.513 347.914 6
 4 5 0 1126.61 354.568 2
 4 -5 1 1467.8 372.729 5
 4 -5 1 1477.06 421.942 6
 4 5 1 1491.02 407.553 2
 4 5 2 6212.36 681.954 2
 4 -5 2 5612.04 652.892 6
 4 -5 2 5465.7 624.432 5
 4 5 3 9830.29 826.229 2
 4 -5 3 9476.58 843.515 6
 4 -5 3 10529 864.266 5
 4 -5 4 195.204 269.443 5
 4 -5 4 712.246 379.678 6
 4 5 4 350.198 313.748 2
 4 -5 5 385.817 318.726 5
 4 -5 5 558.951 413.471 6
 4 5 5 259.845 266.655 2
 4 -5 6 4749.73 612.521 5
 4 -5 6 6127.28 733.471 6
 4 5 6 4578.03 593.495 2
 4 -5 7 4758.4 631.091 5
 4 -5 7 4486.27 634.683 6
 4 5 7 4026.5 565.474 2
 4 -5 8 -75.8108 279.88 5
 4 -5 8 1024.38 419.916 6
 4 5 8 508.575 288.66 2
 4 -5 9 1144.35 411.069 6
 4 -5 9 662.308 326.81 5
 4 -5 10 -35.9235 292.514 6
 4 -5 10 -181.412 254.159 5
 4 -5 11 -131.652 292.242 6
 4 -5 11 3.79794 237.752 5
 4 -5 12 690.862 329.847 5
 -4 5 -12 946.922 330.607 2
 4 -5 12 648.731 357.123 6
 -4 5 -13 1154.49 381.368 2
 4 -5 13 723.939 383.692 6
 -4 5 -14 2237.63 488.823 2
 4 -5 14 2462.09 540.828 6
 -4 5 -15 5808.87 692.061 2
 4 -5 15 5424.14 682.686 6
 -4 5 -16 4109.77 601.057 2
 5 0 -39 2221.5 491.843 3
 5 0 -38 590.645 399.385 3
 5 0 -37 14885.8 1063.08 3
 5 0 -36 736.022 422.472 3
 -5 0 35 876.783 372.347 4
 5 0 -35 863.991 374.305 3
 -5 0 34 -1.63613 244.551 4
 5 0 -34 -353.143 320.994 3
 -5 0 33 -3.46757 224.607 4
 5 0 -33 59.0176 276.98 3
 -5 0 32 33.9729 254.654 4
 5 0 -32 -498.528 330.668 3
 -5 0 31 2236.42 473.448 4
 5 0 -31 2308.21 436.585 3
 -5 0 30 537.446 345.824 4
 5 0 -30 -22.9858 247.109 3
 -5 0 29 8990.98 809.005 4
 5 0 -29 8717.71 754.618 3
 -5 0 28 935.44 410.452 4
 5 0 -28 489.632 330.891 3
 -5 0 27 13355.6 919.32 4
 5 0 -27 12727.8 874.42 3
 -5 0 26 1090.7 417.176 4
 5 0 -26 -44.6484 236.276 3
 -5 0 25 13881.1 928.773 4
 5 0 -25 14616.3 914.367 3
 -5 0 24 1145.02 424.264 4
 5 0 -24 479.453 314.245 3
 -5 0 23 13866.9 889.2 4
 5 0 -23 12244.2 817.95 3
 -5 0 22 242.292 272.613 4
 5 0 -22 64.2205 235.535 3
 -5 0 21 2433.29 402.651 4
 5 0 -21 3144.11 426.783 3
 5 0 -21 2820.99 319.84 2
 5 0 -20 -30.4258 236.394 3
 5 0 -20 21.9561 129.617 2
 -5 0 20 67.6367 219.062 4
 5 0 -19 455.644 193.859 3
 5 0 -19 559.92 180.393 2
 -5 0 19 474.568 218.832 4
 5 0 -18 -31.2628 176.93 3
 -5 0 18 -195.426 231.549 4
 5 0 -18 164.54 142.715 2
 -5 0 17 5761.61 532.744 4
 5 0 -17 5344.16 510.82 3
 5 0 -17 6272.36 437.787 2
 5 0 -16 236.502 231.131 3
 -5 0 16 57.0164 206.8 4
 5 0 -16 54.8723 154.866 2
 -5 0 15 34982.5 1225.34 4
 5 0 -15 33131.5 1205.71 3
 5 0 -15 34140.9 985.757 2
 5 0 -14 62.519 172.624 3
 -5 0 14 195.868 191.567 4
 5 0 -14 -33.5391 149.085 2
 -5 0 13 3227.59 394.806 4
 5 0 -13 2886.58 380.757 3
 5 0 -13 3357.36 326.872 2
 5 0 -12 178.064 213.415 3
 -5 0 12 283.194 221.212 4
 5 0 -12 75.6758 144.846 2
 -5 0 11 75345.4 1697.9 4
 5 0 -11 72937.3 1698.44 3
 5 0 -11 76126 1449.09 2
 5 0 -10 602.288 301.14 3
 -5 0 10 572.482 246.779 4
 5 0 -10 174.114 186.849 2
 -5 0 9 101620 1915.39 4
 5 0 -9 102716 1937.53 3
 5 0 -9 102345 1708.47 2
 5 0 -8 445.417 252.736 3
 -5 0 8 426.349 238.488 4
 5 0 -8 201.051 175.157 2
 -5 0 7 34777.9 1104.09 4
 5 0 -7 33918.4 1087.76 3
 5 0 -7 34047.9 980.245 2
 5 0 -6 -21.6837 200.016 3
 5 0 -6 -85.7966 134.819 2
 -5 0 6 -179.313 176.555 4
 5 0 -5 985.787 234.817 3
 5 0 -5 1310.27 235.303 2
 -5 0 5 1039.55 230.153 4
 5 0 -4 45.1747 162.456 3
 5 0 -4 113.523 138.76 2
 -5 0 4 -136.584 179.36 4
 5 0 -3 308.56 153.084 3
 5 0 -3 192.417 148.77 2
 -5 0 3 451.958 185.489 4
 5 0 -2 12.8884 136.193 3
 -5 0 2 -53.4275 161.686 4
 5 0 -2 149.037 166.662 2
 -5 0 1 18691.8 796.282 4
 5 0 -1 20642.2 754.778 3
 5 0 -1 18963.2 770.835 2
 5 0 0 153.475 175.928 3
 -5 0 0 183.227 194.725 4
 5 0 0 127.99 163.121 2
 -5 0 -1 18141.4 809.056 4
 5 0 1 18685.1 785.934 2
 5 0 1 19754.1 725.269 3
 5 0 2 177.51 194.678 2
 5 0 2 125.605 140.043 3
 5 0 3 682.664 225.152 5
 5 0 3 341.286 199.127 2
 5 0 3 837.156 164.324 3
 5 0 4 281.747 199.446 5
 5 0 4 87.3848 204.936 2
 5 0 4 9.86046 112.509 3
 5 0 5 40866.2 1249.84 5
 5 0 5 42070.6 963.888 3
 5 0 5 39477.5 1211.16 2
 5 0 6 680.83 343.53 5
 -5 0 -6 1829.92 367.993 1
 5 0 6 384.447 184.132 3
 5 0 6 1766.86 385.825 2
 5 0 7 176730 2647.62 5
 -5 0 -7 181393 2686.83 1
 5 0 7 180262 1888.44 3
 5 0 7 173825 2558.87 2
 -5 0 -8 1403.62 380.887 1
 5 0 8 593.227 192.566 3
 5 0 8 1684.07 419.423 2
 5 0 9 113686 2149.15 5
 -5 0 -9 114591 2178.7 1
 5 0 9 116751 1423.2 3
 5 0 9 116511 2149.76 2
 5 0 10 229.218 257.277 5
 -5 0 -10 308.255 244.316 1
 5 0 10 303.624 131.102 3
 5 0 10 418.344 279.674 2
 5 0 11 8165.27 606.323 5
 -5 0 -11 7473.71 580.644 1
 5 0 11 7610.37 596.299 2
 5 0 12 169.204 186.897 5
 -5 0 -12 -172.202 196.462 1
 5 0 12 -197.224 241.772 2
 5 0 13 542.103 235.066 5
 -5 0 -13 204.287 199.133 1
 5 0 13 103.796 172.181 2
 5 0 14 -45.6386 172.696 5
 -5 0 -14 103.492 188.928 1
 5 0 15 1265.31 306.59 5
 -5 0 -15 1659.59 347.611 1
 5 0 16 508.826 308.084 5
 -5 0 -16 545.279 301.867 1
 5 0 17 91860 2096.59 5
 -5 0 -17 92674.6 2170.58 1
 5 0 18 1644.42 417.204 5
 -5 0 -18 1092.9 399.283 1
 5 0 19 41206.6 1429.26 5
 -5 0 -19 41723.8 1496.59 1
 5 0 20 -32.6986 180.759 5
 -5 0 -20 402.431 253.095 1
 5 0 21 2141.97 363.528 5
 -5 0 -21 2704.6 428.951 1
 5 0 22 146.349 233.049 5
 -5 0 -22 234.836 288.44 1
 5 0 23 1196.89 335.529 5
 -5 0 -23 1896.61 422.453 1
 5 0 24 117.327 236.891 5
 -5 0 -24 -129.31 230.663 1
 5 0 25 4134.32 527.921 5
 -5 0 -25 3593 513.517 1
 5 0 26 153.055 204.692 5
 -5 0 -26 60.2589 284.762 1
 5 0 27 2405.14 444.465 5
 -5 0 -27 855.152 311.466 1
 5 0 28 200.759 260.936 5
 -5 0 -28 -561.902 414.577 1
 5 0 29 662.161 293.218 5
 -5 0 -29 174.15 279.066 1
 -5 0 -30 -219.591 280.113 2
 5 0 30 301.281 274.469 5
 -5 0 -30 -5.67777 328.331 1
 -5 0 -31 -152.054 292.669 2
 5 0 31 233.062 254.587 5
 -5 0 -31 378.57 280.936 1
 -5 0 -32 79.3372 311.127 2
 -5 0 -32 278.099 353.519 1
 -5 0 -33 97.0798 210.678 2
 -5 0 -33 360.805 311.484 1
 5 1 -38 -408.665 389.183 3
 5 -1 -38 53.977 337.81 3
 5 -1 -37 563.265 316.465 3
 5 1 -37 -388.513 398.98 3
 5 -1 -36 1405.95 409.673 3
 5 1 -36 838.989 368.663 3
 -5 1 35 311.431 346.155 4
 -5 -1 35 378.966 363.784 4
 5 -1 -35 280.381 342.575 3
 5 1 -35 -299.888 318.341 3
 -5 1 34 4835.87 662.225 4
 -5 -1 34 5379.85 701.816 4
 5 -1 -34 4599.38 612.203 3
 5 1 -34 4342.88 618.694 3
 -5 1 33 374.464 322.841 4
 -5 -1 33 908.664 402.124 4
 5 -1 -33 853.299 358.078 3
 5 1 -33 694.377 314.161 3
 -5 1 32 306.697 307.013 4
 -5 -1 32 502.724 304.775 4
 5 -1 -32 372.526 302.535 3
 5 1 -32 -142.957 255.694 3
 -5 1 31 795.528 306.37 4
 -5 -1 31 1485.69 432.911 4
 5 -1 -31 545.141 331.006 3
 5 1 -31 740.305 329.922 3
 -5 1 30 406.178 233.966 4
 -5 -1 30 810.526 345.304 4
 5 -1 -30 113.49 241.499 3
 5 1 -30 630.094 311.439 3
 -5 1 29 1009.07 339.602 4
 -5 -1 29 791.603 343.124 4
 5 -1 -29 1166.38 385.477 3
 5 1 -29 1573.37 365.496 3
 -5 1 28 173.65 229.577 4
 -5 -1 28 25.8264 250.919 4
 5 -1 -28 320.473 281.648 3
 5 1 -28 3.54503 233.617 3
 -5 1 27 701.27 304.823 4
 -5 -1 27 747.548 340.267 4
 5 1 -27 714.886 260.814 2
 5 -1 -27 647.8 320.306 3
 5 1 -27 370.136 289.036 3
 -5 1 26 2704.18 452.526 4
 -5 -1 26 3184.47 503.329 4
 5 1 -26 2681.26 386.216 2
 5 -1 -26 2184.32 442.549 3
 5 1 -26 2718.04 463.141 3
 -5 1 25 576.349 298.281 4
 -5 -1 25 721.034 369.624 4
 5 1 -25 255.421 241.623 2
 5 -1 -25 396.474 283.036 3
 5 1 -25 886.769 399.912 3
 5 1 -24 15712.4 952.643 3
 5 -1 -24 15491 945.112 3
 5 1 -24 15480.6 816.034 2
 -5 -1 24 15533.6 1003.08 4
 -5 1 24 16147.2 955.752 4
 5 1 -23 39598.7 1495.4 3
 5 -1 -23 37646 1411.66 3
 5 1 -23 37891.7 1263.75 2
 -5 -1 23 36695.6 1461.13 4
 -5 1 23 38013.5 1414.43 4
 5 -1 -22 2253.26 402.296 3
 5 1 -22 2899.57 489.74 3
 5 1 -22 2354.95 406.404 2
 -5 -1 22 2060.73 430.855 4
 -5 1 22 2397.62 426.387 4
 5 -1 -21 3267.84 449.061 3
 5 1 -21 4148.99 519.998 3
 5 1 -21 3625.78 408.406 2
 -5 -1 21 3651 476.785 4
 -5 1 21 4084.05 477.987 4
 5 1 -20 8955.47 729.037 3
 5 -1 -20 8336.14 668.411 3
 5 1 -20 8589.39 589.777 2
 -5 -1 20 7922.19 673.344 4
 -5 1 20 9503.39 677.655 4
 5 1 -19 4067.05 535.366 3
 5 -1 -19 4231.91 495.885 3
 5 1 -19 3663.9 404.677 2
 -5 -1 19 3695.94 485.255 4
 -5 1 19 4356.6 483.848 4
 5 1 -18 11068.9 771.296 3
 5 -1 -18 10423.8 749.117 3
 5 1 -18 11235.7 676.983 2
 -5 -1 18 9959.58 772.672 4
 -5 1 18 11052.7 709.027 4
 5 1 -17 43646.5 1440.57 3
 5 -1 -17 42850 1423.85 3
 5 1 -17 44520.1 1303.59 2
 -5 -1 17 44701.2 1501.91 4
 -5 1 17 42870 1368.36 4
 5 -1 -16 38803.6 1336.68 3
 -5 -1 16 37382 1359.87 4
 -5 1 16 38772.8 1259.36 4
 5 1 -16 40179.7 1226.72 2
 5 1 -15 66425.9 1584.09 2
 -5 1 15 66797.3 1852.54 8
 5 -1 -15 68701.7 1245.55 5
 -5 -1 15 68029.9 1783.16 4
 -5 1 15 65560.1 1599.14 4
 5 -1 -15 63633.5 1686.2 3
 5 -1 -14 57353.4 1077.24 2
 5 1 -14 57373.3 1443 2
 -5 1 14 59226.3 1727.84 8
 5 -1 -14 59931.5 1184.21 5
 -5 -1 14 55075.1 1597.83 4
 -5 1 14 57326.6 1475.88 4
 5 -1 -14 54300.5 1542.26 3
 5 -1 -13 13347.1 537.231 2
 5 1 -13 13531.2 722.075 2
 -5 1 13 14334.7 847.418 8
 5 -1 -13 13137.7 579.237 5
 -5 -1 13 12984.7 802.249 4
 -5 1 13 12210.8 702.145 4
 5 -1 -13 13837.6 783.523 3
 5 -1 -12 13288.4 538.396 2
 5 1 -12 12672.3 680.901 2
 -5 1 12 13485 782.006 8
 5 -1 -12 12866.7 573.503 5
 -5 -1 12 13758.1 791.745 4
 -5 1 12 12454.8 691.071 4
 5 -1 -12 13401.3 758.115 3
 5 -1 -11 9770.41 464.213 2
 5 1 -11 9601.18 604.377 2
 -5 1 11 10275.7 694.983 8
 5 -1 -11 10308 518.911 5
 -5 1 11 9634.28 604.543 4
 -5 -1 11 9340.63 667.201 4
 5 -1 -11 10164.8 655.047 3
 5 1 -10 2028.89 315.594 2
 5 -1 -10 1977.3 236.988 2
 -5 1 10 2204.04 374.979 8
 5 -1 -10 2086.16 271.408 5
 -5 1 10 1673.01 280.601 4
 -5 -1 10 1539.03 330.497 4
 5 -1 -10 1995.68 336.646 3
 5 -1 -9 3767.74 326.681 2
 5 1 -9 3501.12 403.902 2
 -5 1 9 4708.12 502.179 8
 5 -1 -9 3964.91 356.2 5
 -5 1 9 3550.95 383.53 4
 -5 -1 9 3379.88 466.643 4
 5 -1 -9 4204.01 448.636 3
 5 -1 -8 80915.7 1385.45 2
 5 1 -8 79857 1661.61 2
 -5 1 8 84747.6 1838.64 8
 5 -1 -8 82047.9 1506.58 5
 -5 -1 8 80208.4 1809.39 4
 -5 1 8 77647.3 1568.74 4
 5 -1 -8 78651.6 1708.58 3
 5 1 -7 918.611 275.209 2
 5 -1 -7 503.217 188.455 2
 -5 1 7 636.517 226.988 8
 5 -1 -7 1168.34 257.994 5
 -5 -1 7 358.213 249.949 4
 -5 1 7 570.715 206.502 4
 5 -1 -7 931.968 274.121 3
 5 1 -6 1501.14 270.372 2
 5 -1 -6 1334.21 208.577 2
 -5 1 6 1560.6 277.96 8
 5 -1 -6 1346.01 238.064 5
 -5 -1 6 757.357 267.487 4
 -5 1 6 1193.41 241.72 4
 5 -1 -6 1278.35 259.481 3
 5 1 -5 1701.92 290.557 2
 5 -1 -5 1988.76 251.882 2
 -5 1 5 1884.14 309.91 8
 5 -1 -5 2095.04 282.168 5
 -5 -1 5 1490.16 321.687 4
 -5 1 5 1837.7 274.378 4
 5 -1 -5 2098.27 285.598 3
 5 -1 -4 9584.56 515.093 2
 5 1 -4 9336.78 591.833 2
 -5 1 4 9098.74 585.131 8
 5 -1 -4 9875.64 563.048 5
 -5 -1 4 8404.13 603.683 4
 -5 1 4 8889.93 530.842 4
 5 -1 -4 9128.65 559.748 3
 5 1 -3 1059.04 266.182 2
 5 -1 -3 1329.1 234.874 2
 -5 1 3 976.087 246.827 8
 5 -1 -3 1572.55 258.451 5
 -5 -1 3 993.255 261.105 4
 -5 1 3 930.922 219.681 4
 5 -1 -3 1289.88 220.326 3
 5 1 -2 1727.14 292.721 2
 5 -1 -2 2405.17 289.834 2
 -5 1 2 1871.85 287.017 8
 5 -1 -2 2198.01 298.885 5
 -5 -1 2 1567.55 286.412 4
 -5 1 2 1612.06 234.352 4
 5 -1 -2 1792.54 264.424 3
 -5 1 1 5781.85 422.837 4
 5 -1 -1 5608.8 456.785 5
 -5 -1 1 4615.47 479.473 4
 -5 1 1 6015.38 448.78 8
 5 -1 -1 6320.62 434.837 3
 5 -1 -1 5969.21 425.055 2
 5 1 -1 5604.88 476.964 2
 5 1 0 586.868 225.068 2
 -5 1 0 473.27 179.805 8
 5 -1 0 394.727 200.663 5
 5 -1 0 587.798 199.164 2
 -5 -1 0 148.718 184.062 4
 -5 1 0 384.411 163.356 4
 5 -1 0 243.673 153.084 3
 5 -1 1 6021.32 455.961 2
 5 1 1 5629.14 485.467 2
 -5 1 -1 5671.54 431.973 8
 5 -1 1 5494.7 391.095 3
 5 -1 1 6297.23 481.595 5
 5 -1 2 5124.29 427.879 2
 5 1 2 4462.11 441.863 2
 -5 1 -2 4671.03 409.991 8
 5 -1 2 5005 379.66 3
 5 -1 2 4581.5 439.693 5
 5 -1 3 38603.7 1148.04 2
 5 1 3 38556.9 1202.86 2
 5 -1 3 38041.5 1181.77 5
 -5 1 -3 37867.1 1044.66 8
 5 -1 3 38986.5 994.348 3
 5 -1 4 1006.1 192.368 6
 -5 1 -4 1000.74 230.232 8
 5 -1 4 1060.02 275.374 5
 5 1 4 880.419 238.887 2
 5 -1 4 1227.23 205.616 3
 -5 -1 -5 1795.68 324.196 1
 -5 1 -5 2154.34 281.31 8
 5 -1 5 1916.21 217.1 6
 5 -1 5 2085.38 298.461 5
 5 1 5 1625.31 280.101 2
 5 -1 5 1955.71 236.672 3
 -5 1 -6 5039.68 379.378 8
 5 -1 6 4792.49 321.902 6
 5 1 6 3868.73 432.855 2
 5 -1 6 4424.82 446.256 5
 -5 -1 -6 4204.89 480.797 1
 -5 1 -6 4558.54 438.447 1
 5 -1 6 4376.32 333.582 3
 -5 1 -7 10787.2 528.407 8
 5 -1 7 11159.3 466.299 6
 5 1 7 10293.3 668.982 2
 5 -1 7 10716.3 673.061 5
 -5 -1 -7 10512.2 695.85 1
 -5 1 -7 11443.3 658.346 1
 5 -1 7 11015.4 495.489 3
 -5 1 -8 127.98 145.45 8
 5 -1 8 256.617 126.161 6
 5 1 8 140.765 161.434 2
 5 -1 8 128.031 169.498 5
 -5 -1 -8 232.431 222.722 1
 -5 1 -8 -12.7238 165.65 1
 5 -1 8 137.497 114.809 3
 -5 1 -9 4259.38 332.488 8
 5 -1 9 4211.11 294.275 6
 5 -1 9 4102.57 439.86 5
 -5 1 -9 3759.32 402.356 1
 -5 -1 -9 3873.68 472.813 1
 5 -1 9 4268.17 301.907 3
 5 1 9 3788.94 443.376 2
 5 -1 10 10393.2 690.258 5
 -5 1 -10 10761.6 655.251 1
 -5 -1 -10 10063 718.289 1
 5 1 10 10885.7 703.33 2
 -5 1 -10 10883.7 504.968 8
 5 -1 11 10083.4 699.038 5
 -5 1 -11 9815.93 640.386 1
 -5 -1 -11 9943.19 715.11 1
 5 1 11 10286.6 707.66 2
 -5 1 -11 10286.5 484.986 8
 5 -1 12 38510.6 1352.54 5
 -5 1 -12 38599.8 1238.26 1
 -5 -1 -12 38538.9 1384.03 1
 5 1 12 35902.9 1286.76 2
 5 -1 13 12134.1 798.81 5
 -5 1 -13 11117.4 697.682 1
 -5 -1 -13 12857.8 839.578 1
 5 1 13 11119 759.352 2
 5 -1 14 25696.6 1120.54 5
 5 1 14 24721.4 1088.76 5
 -5 1 -14 25265.4 1036.71 1
 -5 -1 -14 24335.2 1138.48 1
 5 1 14 23137.2 1065.43 2
 5 -1 15 260.816 244.734 5
 5 1 15 172.183 189.779 5
 -5 1 -15 214.91 203.698 1
 -5 -1 -15 234.115 295.549 1
 5 1 15 591.681 289.618 2
 5 -1 16 7347.42 642.678 5
 5 1 16 7021 607.024 5
 -5 1 -16 6486.49 566.141 1
 -5 -1 -16 7233.44 659.684 1
 5 1 16 7135.59 638.815 2
 5 -1 17 41973.5 1483.24 5
 5 1 17 40286.8 1405.68 5
 -5 1 -17 40057.4 1354.72 1
 -5 -1 -17 40545.1 1493.76 1
 5 1 17 38756.7 1422.56 2
 5 -1 18 15524.2 944.947 5
 5 1 18 14199.2 876.467 5
 -5 1 -18 15850.7 887.493 1
 -5 -1 -18 15759.4 978.438 1
 5 1 18 14558.2 905.35 2
 5 -1 19 52099.1 1687.13 5
 5 1 19 50931.7 1588.12 5
 -5 1 -19 51784.5 1599.07 1
 -5 -1 -19 52389.5 1745.83 1
 5 1 19 51017.4 1651.17 2
 -5 1 -20 42874.3 1475.68 1
 -5 -1 -20 40083.5 1565.1 1
 5 -1 20 41246.4 1514.74 5
 5 1 20 39336.7 1429.61 5
 -5 1 -21 19577.6 1029 1
 -5 -1 -21 19193.3 1107.92 1
 5 -1 21 20517.8 1090.77 5
 5 1 21 18190.8 995.1 5
 -5 1 -22 13749.4 882.741 1
 -5 -1 -22 15349.5 1013.43 1
 5 1 22 13389.7 851.678 5
 5 -1 22 14577.6 925.466 5
 -5 1 -23 1212.18 308.773 1
 -5 -1 -23 2006.15 429.018 1
 -5 1 -23 2009.21 445.084 2
 5 -1 23 1796.46 388.692 5
 5 1 23 1738.8 370.233 5
 -5 1 -24 156.537 254.844 1
 -5 -1 -24 446.575 259.204 1
 5 -1 24 -30.6094 241.237 5
 5 1 24 534.352 245.139 5
 -5 -1 -25 300.258 288.903 1
 -5 1 -25 578.645 245.635 1
 -5 1 -25 821.012 336.786 2
 5 1 25 362.694 213.379 5
 5 -1 25 141.824 227.522 5
 -5 -1 -26 471.066 250.599 1
 -5 1 -26 232.906 221.503 1
 -5 1 -26 384.891 268.851 2
 5 1 26 42.6111 201.014 5
 5 -1 26 696.449 305.463 5
 -5 -1 -27 -414.835 393.205 1
 -5 1 -27 -353.075 307.123 1
 -5 1 -27 283.511 277.119 2
 5 1 27 272.869 218.856 5
 5 -1 27 -225.278 260.506 5
 -5 -1 -28 1344.51 354.016 1
 -5 1 -28 2476.66 457.147 1
 -5 1 -28 1828.41 452.757 2
 5 1 28 1959.26 385.612 5
 5 -1 28 1578.69 357.927 5
 -5 1 -29 -8.05747 234.921 1
 -5 -1 -29 -732.488 405.289 1
 -5 1 -29 149.89 294.51 2
 5 -1 29 -323.486 275.024 5
 -5 1 -30 2005.65 469.482 1
 -5 -1 -30 1659.33 407.601 1
 -5 1 -30 2266.22 511.682 2
 5 -1 30 1536.84 382.307 5
 -5 1 -31 542.311 330.442 1
 -5 -1 -31 1576.18 497.149 1
 -5 1 -31 1228.13 438.011 2
 5 -1 31 880.808 305.398 5
 5 -1 32 724.683 297.817 5
 -5 1 -32 683.842 335.892 1
 5 -1 33 -322.266 292.556 5
 -5 1 -33 -400.132 305.46 1
 5 -1 34 42.929 271.156 5
 -5 1 -34 105.173 271.473 1
 5 2 -36 7421.6 819.883 3
 5 2 -35 10445.6 937.158 3
 5 -2 -35 10427.7 941.87 3
 -5 2 34 3467.08 582.109 4
 5 -2 -34 3533.71 599.75 3
 5 2 -34 2977.26 575.84 3
 -5 -2 33 158.47 291.17 4
 -5 2 33 883.236 356.128 4
 5 -2 -33 942.335 425.814 3
 5 2 -33 641.464 358.574 3
 -5 -2 32 1.45942 226.078 4
 -5 2 32 626.735 327.08 4
 5 2 -32 1110.41 404.169 2
 5 -2 -32 759.709 337.707 3
 5 2 -32 609.654 365.603 3
 -5 -2 31 -134.489 306.077 4
 -5 2 31 292.994 230.316 4
 5 2 -31 70.2371 263.171 2
 5 2 -31 -234.789 291.655 3
 5 -2 -31 255.451 354.712 3
 -5 -2 30 672.071 273.217 4
 -5 2 30 818.359 315.933 4
 5 2 -30 1033.46 329.316 2
 5 2 -30 1664.57 465.12 3
 5 -2 -30 848.327 358.984 3
 -5 -2 29 -182.692 292.035 4
 -5 2 29 227.729 293.691 4
 5 2 -29 90.2418 183.027 2
 5 -2 -29 49.879 424.226 3
 -5 -2 28 388.124 282.746 4
 -5 2 28 492.043 296.069 4
 5 2 -28 236.115 271.279 2
 5 2 -28 1057.26 441.061 3
 5 -2 -28 667.585 318.848 3
 -5 -2 27 1442.61 379.824 4
 -5 2 27 1217.38 322.307 4
 5 2 -27 1518.33 347.888 2
 5 -2 -27 1877.75 443.515 3
 5 2 -26 82.4704 232.35 2
 -5 -2 26 419.944 301.361 4
 -5 2 26 -4.48582 209.875 4
 5 -2 -26 404.25 341.94 3
 5 2 -25 99.8682 226.047 2
 -5 -2 25 191.752 212.063 4
 -5 2 25 -62.8383 230.728 4
 5 -2 -25 190.912 285.628 3
 -5 2 25 -658.287 433.693 8
 5 2 -24 163.614 265.738 2
 -5 2 24 -441.675 364.003 8
 -5 -2 24 77.1028 204.764 4
 -5 2 24 70.38 220.351 4
 5 -2 -24 342.749 277.114 3
 -5 2 23 8455.04 766.817 8
 -5 -2 23 8294.18 747.603 4
 -5 2 23 8581.78 674.749 4
 5 -2 -23 7795.9 704.327 3
 5 2 -23 8397.64 687.679 2
 -5 2 22 21394.6 1188.89 8
 -5 -2 22 23173.5 1204.64 4
 -5 2 22 20678.5 1035.24 4
 5 -2 -22 21182.8 1117.52 3
 5 2 -22 21678.3 1097.98 2
 -5 2 21 73543.6 2100.76 8
 -5 -2 21 73286.9 2081.55 4
 -5 2 21 68807.5 1816.09 4
 5 -2 -21 69254.3 1978.79 3
 5 2 -21 68883.6 1871.34 2
 -5 2 20 45850.2 1639.47 8
 -5 -2 20 42440.5 1619.53 4
 -5 2 20 41280.8 1401.56 4
 5 -2 -20 42427.6 1537.45 3
 5 2 -20 39673.6 1438.03 2
 -5 2 19 81605.7 2123.88 8
 -5 -2 19 76539.3 2083.21 4
 -5 2 19 77129.1 1859.18 4
 5 -2 -19 76356.7 2021.81 3
 5 2 -19 78106.9 1965.21 2
 -5 2 18 42665.6 1524.94 8
 -5 2 18 41655.6 1359.19 4
 -5 -2 18 42065 1567.48 4
 5 -2 -18 42183.1 1503.48 3
 5 2 -18 43000.8 1463.98 2
 -5 2 17 48080.1 1590.6 8
 -5 -2 17 46721.5 1592.78 4
 -5 2 17 44866.9 1361.95 4
 5 -2 -17 45420.7 1524.79 3
 5 2 -17 47710 1513.81 2
 -5 2 16 17098.7 959.355 8
 -5 -2 16 16605.3 963.921 4
 -5 2 16 17503.4 852.766 4
 5 -2 -16 16429.9 924.977 3
 5 2 -16 18580.8 969.304 2
 -5 2 15 7005.62 620.749 8
 -5 -2 15 6443.21 602.676 4
 -5 2 15 6414.12 524.788 4
 5 -2 -15 7026.92 593.442 3
 5 2 -15 7373.43 620.845 2
 -5 2 14 4191.69 469.661 8
 -5 -2 14 4093.84 490.179 4
 -5 2 14 3722.51 404.55 4
 5 -2 -14 3590.74 437.542 3
 5 2 -14 4308.79 487.294 2
 5 2 -13 235.464 188.464 2
 -5 2 13 265.801 182.978 4
 -5 -2 13 -63.8426 213.947 4
 5 -2 -13 -45.9465 239.425 3
 -5 2 13 316.006 242.099 8
 5 2 -12 471.869 230.414 2
 -5 2 12 507.569 258.052 8
 -5 2 12 421.426 204.123 4
 -5 -2 12 416.093 249.394 4
 5 -2 -12 61.3975 245.322 3
 5 2 -11 795.025 319.145 2
 -5 2 11 533.253 314.428 8
 5 -2 -11 204.421 172.221 5
 -5 2 11 91.6676 146.971 4
 -5 -2 11 647.165 298.27 4
 5 -2 -11 330.755 231.047 3
 5 2 -10 57772.2 1604.78 2
 -5 2 10 58194.2 1636.13 8
 5 -2 -10 60945.8 1297.4 5
 -5 -2 10 59531.9 1723.27 4
 -5 2 10 57978.7 1340.79 4
 5 -2 -10 55910.8 1575.69 3
 5 2 -9 31526.8 1185.74 2
 5 -2 -9 32937.3 980.397 5
 -5 2 9 31466.9 1197.2 8
 -5 -2 9 33641.7 1279.21 4
 -5 2 9 30543.9 964.813 4
 5 -2 -9 30958.7 1146.11 3
 5 2 -8 1614.83 341.987 2
 -5 2 8 1747.46 357.194 8
 5 -2 -8 1510.26 249.094 5
 -5 2 8 1349.27 257.268 4
 -5 -2 8 1584.98 342.241 4
 5 -2 -8 1447.98 290.634 3
 5 2 -7 6140.83 552.045 2
 5 -2 -7 7413.48 486.414 5
 -5 2 7 6831.87 567.67 8
 -5 -2 7 6466.94 587.197 4
 -5 2 7 6079.31 424.804 4
 5 -2 -7 7137.2 542.596 3
 5 2 -6 2573.25 386.741 2
 -5 2 6 2242.49 353.913 8
 5 -2 -6 2719.82 328.427 5
 -5 -2 6 2349.57 386.946 4
 -5 2 6 2522.25 285.107 4
 5 -2 -6 2465.5 338.507 3
 5 2 -5 8110.87 604.105 2
 -5 -2 5 7751.48 626.276 4
 5 -2 -5 8619.61 547.321 5
 -5 2 5 7822.74 600.023 8
 -5 2 5 7560.31 461.655 4
 5 -2 -5 8173.73 569.642 3
 5 2 -4 97.3718 204.289 2
 -5 2 4 236.594 210.982 8
 5 -2 -4 51.0054 154.99 5
 -5 -2 4 -262.743 265.574 4
 -5 2 4 51.3667 120.945 4
 5 -2 -4 103.429 159.815 3
 -5 2 3 6329.61 522.037 8
 5 -2 -3 6331.17 486.574 6
 5 2 -3 5898.44 530.116 2
 5 -2 -3 6103.94 490.988 5
 -5 -2 3 6015.94 576.922 4
 -5 2 3 5471.64 371.915 4
 5 -2 -3 6300.81 493.685 3
 5 2 -2 1348.96 299.761 2
 5 -2 -2 1001.74 239.466 6
 -5 2 2 771.212 239.974 8
 5 -2 -2 998.756 207.774 5
 -5 -2 2 622.676 251.02 4
 -5 2 2 1161.77 186.543 4
 5 -2 -2 1216.83 253.119 3
 5 2 -1 143.147 181.009 2
 5 -2 -1 305.392 182.783 6
 -5 2 1 211.103 202.338 8
 5 -2 -1 252.864 183.206 5
 -5 2 1 174.525 114.947 4
 5 -2 -1 297.82 183.831 3
 -5 2 0 1401.17 285.38 8
 5 -2 0 1365.94 271.541 6
 -5 -2 0 1631.39 199.418 6
 5 -2 0 1797.08 308.816 5
 5 2 0 1361.99 294.052 2
 5 -2 0 1274.4 254.93 3
 5 -2 1 15416.3 718.284 6
 5 2 1 14156.4 794.062 2
 5 -2 1 14359.3 761.691 5
 -5 2 -1 14560.6 742.154 8
 5 -2 1 14468.7 705.58 3
 -5 2 -2 2724.29 397.091 8
 5 -2 2 2490.14 336.975 6
 5 -2 2 2212.62 353.171 5
 5 2 2 2344.93 384.2 2
 5 -2 2 1972.22 306.029 3
 5 -2 3 58639.9 1351.5 6
 5 2 3 54533 1536.56 2
 5 -2 3 55018 1518.98 5
 -5 2 -3 53913.9 1406.46 8
 5 -2 3 54417.8 1323.13 3
 -5 2 -4 8810.82 586.623 8
 5 -2 4 8348.9 541.805 6
 5 2 4 7860.62 627.807 2
 5 -2 4 7833.57 596.743 5
 -5 -2 -4 8058.13 652.42 1
 5 -2 4 8254.1 519.619 3
 -5 2 -5 17416.2 790.545 8
 5 -2 5 18416.6 766.992 6
 5 2 5 17668.7 907.26 2
 5 -2 5 17937.4 884.228 5
 -5 -2 -5 19352.5 963.316 1
 -5 2 -5 19041.2 789.653 1
 5 -2 5 19001.1 767.322 3
 -5 2 -6 6088.33 482.17 8
 5 -2 6 5781.14 446.659 6
 5 2 6 5467.03 539.765 2
 5 -2 6 5677.9 538.751 5
 -5 -2 -6 5104.53 551.966 1
 -5 2 -6 5841.46 455.374 1
 5 -2 6 5934.02 439.843 3
 -5 2 -7 3694.19 376.62 8
 5 -2 7 3965.58 379.749 6
 5 2 7 3069.85 415.799 2
 5 -2 7 3799.07 451.818 5
 5 -2 7 3678.16 343.884 3
 -5 -2 -7 2956.78 417.955 1
 -5 2 -7 3733.93 378.322 1
 -5 -2 -8 271.693 188.649 1
 -5 2 -8 576.009 202.068 1
 5 -2 8 383.916 175.309 6
 -5 2 -8 294.894 164.101 8
 5 -2 8 302.454 191.062 5
 5 2 8 618.443 257.234 2
 5 -2 8 837.727 192.348 3
 -5 2 -9 1145.71 236.827 1
 -5 -2 -9 1018.71 288.582 1
 5 -2 9 830.973 218.473 6
 -5 2 -9 879.522 224.486 8
 5 -2 9 1133.06 293.692 5
 5 2 9 802.487 266.486 2
 5 -2 9 1048.8 210.504 3
 -5 2 -10 103.4 153.51 8
 5 -2 10 210.881 165.064 5
 5 -2 10 -239.358 192.105 6
 -5 2 -10 41.7947 139.77 1
 -5 -2 -10 201.833 181.993 1
 5 2 10 208.522 203.498 2
 -5 2 -11 -112.71 152.376 8
 5 -2 11 34.1039 165.503 6
 5 -2 11 281.236 233.48 5
 -5 -2 -11 213.492 219.686 1
 -5 2 -11 95.6335 163.006 1
 5 2 11 -86.9835 213.418 2
 -5 2 -11 -7.97652 189.505 2
 5 -2 12 10159.3 575.922 6
 5 -2 12 9447.1 703.589 5
 -5 2 -12 9741.15 611.223 1
 -5 -2 -12 9690.42 758.273 1
 -5 2 -12 10343.1 567.126 8
 -5 2 -12 9783.04 694.417 2
 5 2 12 9829.53 717.187 2
 5 -2 13 15832.2 910.912 5
 -5 2 -13 15144.9 763.76 1
 -5 -2 -13 14627.8 933.413 1
 -5 2 -13 15352 892.47 2
 5 2 13 16206.5 919.354 2
 5 -2 14 25410.1 1179.06 5
 -5 2 -14 26363 991.078 1
 -5 -2 -14 25699.9 1235.25 1
 -5 2 -14 26304.5 1179.65 2
 5 2 14 27447 1184.25 2
 5 -2 15 60949.4 1816.72 5
 -5 2 -15 62010.1 1538.65 1
 -5 -2 -15 62689.8 1891.63 1
 5 2 15 63306.4 1786.49 2
 -5 2 -15 63974.9 1825.96 2
 5 -2 16 16001.4 998.606 5
 -5 -2 -16 16610.9 1051.92 1
 5 2 16 14047.8 942.815 2
 -5 2 -16 14812.8 991.308 2
 5 -2 17 108431 2488.09 5
 -5 -2 -17 115903 2624.82 1
 5 2 17 109999 2405.84 2
 -5 2 -17 110009 2484.16 2
 5 -2 18 61434.9 1907.82 5
 -5 -2 -18 59641.8 1926.56 1
 5 2 18 61755.7 1614.63 7
 5 2 18 60974.9 1819.27 2
 -5 2 -18 61155.3 1904.08 2
 5 -2 19 8889.57 775.156 5
 -5 -2 -19 9510.39 833.229 1
 5 2 19 8381.38 649.084 7
 5 2 19 8953.85 760.994 2
 -5 2 -19 9150.48 779.651 2
 5 2 20 1572.04 358.719 5
 5 -2 20 1687 361.527 5
 -5 -2 -20 1707.17 436.699 1
 5 2 20 2026.21 428.065 2
 -5 2 -20 1701.34 390.485 2
 5 2 21 875.121 287.255 5
 5 -2 21 533.395 240.744 5
 -5 -2 -21 1136.49 332.261 1
 5 2 21 1189.82 334.048 2
 -5 2 -21 1426.14 346.654 2
 5 2 22 899.374 305.584 5
 5 -2 22 212.054 274.716 5
 -5 -2 -22 1071.01 375.023 1
 5 2 22 629.567 234.581 2
 -5 2 -22 1461.32 380.964 2
 5 2 23 2368.37 426.707 5
 5 -2 23 2043.86 406.033 5
 -5 -2 -23 2044.19 420.761 1
 5 2 23 2026.06 390.776 2
 -5 2 -23 2232.81 410.113 2
 5 2 24 3371.57 473.199 5
 5 -2 24 2443.18 418.239 5
 -5 -2 -24 3188.36 523.987 1
 5 2 24 3259.26 504.775 2
 -5 2 -24 2816.44 501.016 2
 5 2 25 999.482 286.974 5
 5 -2 25 1026.47 311.511 5
 -5 2 -25 1635.15 435.425 2
 -5 -2 -25 1041.86 368.15 1
 5 -2 26 903.376 316.809 5
 -5 2 -26 1332.52 385.964 2
 -5 -2 -26 955.729 374.264 1
 5 -2 27 -17.7944 247.117 5
 -5 2 -27 52.3203 231.275 2
 -5 -2 -27 -269.214 274.963 1
 5 -2 28 -135.324 309.766 5
 -5 2 -28 260.514 322.755 2
 -5 -2 -28 -482.442 366.918 1
 5 -2 29 643.496 341.214 5
 -5 2 -29 1192.88 449.191 2
 -5 -2 -29 518.306 372.199 1
 5 -2 30 -25.7516 278.89 5
 -5 -3 31 8597.03 901.274 4
 -5 3 31 7248.32 784.518 8
 5 3 -31 9381.5 880.776 2
 -5 3 30 9489.29 896.37 8
 -5 -3 30 10831.5 975.737 4
 5 -3 -30 9596.53 898.809 3
 5 3 -30 11270.4 965.979 2
 -5 3 29 5841.18 713.609 8
 -5 -3 29 6903.44 804.963 4
 5 -3 -29 6864.16 792.237 3
 5 3 -29 7903.18 810.047 2
 -5 3 28 5109.84 635.286 8
 -5 -3 28 7080.81 808.773 4
 5 -3 -28 6790.15 774.08 3
 5 3 -28 6536.73 709.595 2
 5 3 -27 1600.24 431.585 2
 -5 -3 27 1315.33 401.442 4
 5 -3 -27 1372.48 462.014 3
 5 3 -26 386.398 315.786 2
 -5 -3 26 86.4 240.505 4
 5 -3 -26 375.773 321.173 3
 -5 3 26 -657.879 427.231 8
 5 3 -25 273.673 216.442 2
 5 -3 -25 660.443 302.941 3
 -5 3 25 315.675 378.31 8
 5 3 -24 -86.5968 264.691 2
 -5 -3 24 680.676 363.185 4
 5 -3 -24 103.146 282.116 3
 -5 3 24 -285.157 307.957 8
 5 3 -23 411.399 247.273 2
 -5 3 23 69.0632 257.074 8
 -5 -3 23 929.691 421.531 4
 5 -3 -23 281.252 342.857 3
 -5 3 22 6087.28 691.319 8
 -5 -3 22 7206.27 726.263 4
 5 -3 -22 6217.24 680.127 3
 5 3 -22 6158.93 662.713 2
 -5 3 21 5412.59 657.5 8
 -5 -3 21 4658.53 596.094 4
 5 -3 -21 4299.25 596.36 3
 5 3 -21 5026.39 611.566 2
 5 3 -20 -191.684 219.425 2
 -5 -3 20 109.606 340.862 4
 5 -3 -20 616.084 340.05 3
 -5 3 20 1000.16 439.971 8
 5 3 -19 22.0336 240.491 2
 -5 -3 19 -93.7102 326.942 4
 5 -3 -19 372.342 263.344 3
 5 3 -18 612.947 292.095 2
 -5 -3 18 518.47 289.946 4
 5 -3 -18 311.278 266.359 3
 -5 3 18 694.857 350.709 8
 5 3 -17 817.098 291.804 2
 -5 -3 17 351.715 223.931 4
 5 -3 -17 789.342 332.867 3
 -5 3 17 1364.3 425.007 8
 5 3 -16 60.6684 226 2
 -5 -3 16 -118.481 242.913 4
 5 -3 -16 -162.994 302.766 3
 -5 3 16 374.218 351.687 8
 5 3 -15 127.528 220.105 2
 -5 -3 15 -131.151 234.737 4
 5 -3 -15 -39.5672 286.725 3
 -5 3 15 548.65 367.114 8
 5 3 -14 526.787 286.59 2
 -5 -3 14 17.167 241.556 4
 5 -3 -14 -62.4204 260.945 3
 -5 3 14 689.658 366.159 8
 5 3 -13 3781.77 496.181 2
 -5 -3 13 3433.81 490.427 4
 5 -3 -13 3504.72 484.439 3
 -5 3 13 3615.29 516.772 8
 5 3 -12 237.401 264.688 2
 -5 3 12 121.332 262.521 8
 -5 -3 12 587.88 315.747 4
 5 -3 -12 69.4862 240.367 3
 -5 3 11 18416 1029.67 8
 -5 -3 11 17562.1 1011.55 4
 5 -3 -11 17971.6 993.832 3
 5 3 -11 16946.6 968.694 2
 5 3 -10 703.006 273.267 2
 -5 -3 10 724.456 329.236 4
 5 -3 -10 757.943 293.059 3
 -5 3 10 1253.61 384.041 8
 5 3 -9 -81.3924 220.16 2
 -5 3 9 122.437 197.017 7
 -5 3 9 444.08 313.785 8
 -5 -3 9 403.685 293.012 4
 5 -3 -9 -105.666 227.546 3
 5 3 -8 1734.98 356.844 2
 -5 3 8 2440.07 316.71 7
 -5 3 8 2563.73 455.861 8
 5 -3 -8 2362.12 334.281 5
 -5 -3 8 2303.88 420.034 4
 5 -3 -8 2656.31 425.125 3
 5 -3 -7 19528.6 994.201 6
 5 3 -7 17050.4 968.459 2
 -5 -3 7 18038.7 1012.45 4
 5 -3 -7 18061.1 815.184 5
 -5 3 7 18951.1 786.529 7
 -5 3 7 17584.4 992.368 8
 5 -3 -7 17966.7 969.412 3
 5 3 -6 526.72 251.889 2
 -5 -3 6 1166.47 285.235 6
 5 -3 -6 586.767 301.677 6
 -5 3 6 401.854 298.177 8
 5 -3 -6 767.738 246.775 5
 -5 -3 6 872.459 336.963 4
 5 -3 -6 709.505 281.989 3
 5 3 -5 560.018 273.984 2
 5 -3 -5 149.224 239.834 6
 -5 -3 5 218.744 193.564 6
 -5 3 5 241.698 286.042 8
 5 -3 -5 397.809 189.92 5
 -5 -3 5 -100.85 229.024 4
 5 -3 -5 179.334 225.285 3
 -5 3 4 234.339 212.019 8
 5 -3 -4 339.546 200.352 5
 5 -3 -4 281.42 250.138 6
 -5 -3 4 327.119 189.64 6
 5 3 -4 332.626 210.79 2
 5 -3 -4 145.097 212.217 3
 -5 3 3 322.61 208.349 8
 5 -3 -3 320.573 199.929 5
 5 -3 -3 413.416 211.4 6
 -5 -3 3 298.468 184.242 6
 5 3 -3 201.104 242.89 2
 5 -3 -3 412.178 241.158 3
 -5 3 2 522.404 265.993 8
 5 -3 -2 1016.69 296.363 6
 5 -3 -2 754.674 242.738 5
 5 3 -2 614.127 246.141 2
 5 -3 -2 385.268 244.428 3
 -5 3 1 3339.4 444.64 8
 5 -3 -1 3450.42 429.178 6
 -5 3 1 4009.02 381.54 2
 5 -3 -1 3942.28 437.298 5
 5 3 -1 2723.41 450.79 2
 5 -3 -1 3249.77 433.942 3
 -5 -3 0 3116.66 415.738 1
 -5 3 0 3592.9 453.942 8
 5 -3 0 3852.73 456.054 6
 -5 3 0 3862.12 378.333 2
 5 -3 0 3658.78 414.413 5
 5 3 0 3190.43 458.666 2
 5 -3 0 3197.2 411.69 3
 -5 3 -1 11664.8 758.019 8
 5 -3 1 12305.2 754.457 6
 -5 3 -1 12944.8 687.823 2
 5 3 1 11138 784.178 2
 5 -3 1 13507.4 793.799 5
 -5 -3 -1 13012.4 820.147 1
 5 -3 1 11045.3 713.197 3
 -5 3 -2 4082.09 502.731 8
 5 -3 2 5234.61 545.227 6
 -5 3 -2 4763.42 477.789 2
 5 3 2 4451.29 554.623 2
 5 -3 2 4345.11 506.574 5
 -5 -3 -2 4134.14 525.701 1
 5 -3 2 3950.04 485.263 3
 -5 3 -3 40186.5 1371.39 8
 5 -3 3 41377.5 1339.4 6
 -5 3 -3 40001 1252.39 2
 5 3 3 39170.9 1434.12 2
 5 -3 3 38091.2 1358.53 5
 -5 -3 -3 40254.1 1442.05 1
 5 -3 3 39088 1275.89 3
 -5 3 -4 12956.7 825.702 8
 5 -3 4 14782.1 842.842 6
 -5 3 -4 14247.1 778.521 2
 5 3 4 13266.8 875.257 2
 5 -3 4 12765.2 822.751 5
 -5 -3 -4 13052.8 860.377 1
 5 -3 4 13048.5 755.026 3
 5 -3 5 19594.3 946.936 6
 -5 3 -5 17597.7 884.744 2
 5 3 5 19950.6 1046.03 2
 5 -3 5 18777.7 995.969 5
 -5 -3 -5 18261.4 1002.08 1
 -5 3 -5 18533 940.01 8
 5 -3 6 39515.3 1312.29 6
 -5 3 -6 38089.6 1280.45 2
 5 3 6 38193.8 1418.71 2
 5 -3 6 35637.2 1358.41 5
 -5 -3 -6 37607.7 1413.47 1
 -5 3 -6 36603 1287.58 8
 -5 3 -7 1582.23 394.739 8
 5 -3 7 1463.07 363.874 6
 5 -3 7 1209.41 364.6 5
 -5 -3 -7 757.502 316.06 1
 -5 3 -7 1987.92 404.239 2
 5 3 7 1035.76 359.494 2
 5 -3 8 15440.8 832.011 6
 -5 3 -8 15371.6 850.312 2
 5 3 8 14976.8 907.095 2
 5 -3 8 15147.3 922.8 5
 -5 -3 -8 15132.8 928.515 1
 -5 3 -8 14881.7 822.771 8
 -5 3 -9 182.24 213.509 8
 5 -3 9 253.093 265.462 5
 5 -3 9 445.942 246.479 6
 -5 -3 -9 319.469 265.58 1
 -5 3 -9 831.225 321.287 2
 5 3 9 485.13 233.476 2
 -5 3 -10 144.899 221.758 8
 5 -3 10 265.97 276.066 5
 5 -3 10 21.4968 205.88 6
 -5 -3 -10 82.7121 218.201 1
 -5 3 -10 19.6168 190.45 2
 5 3 10 -133.18 235.088 2
 -5 3 -11 347.267 242.565 8
 5 -3 11 794.866 284.439 5
 5 -3 11 253.646 198.174 6
 -5 -3 -11 356.715 293.218 1
 -5 3 -11 782.734 276.353 2
 5 3 11 385.406 262.414 2
 -5 3 -12 2070.53 340.208 8
 5 -3 12 2431.04 415.29 5
 5 -3 12 2355.96 351.247 6
 -5 -3 -12 2130.84 384.505 1
 -5 3 -12 3001.01 443.434 2
 5 3 12 2118 366.063 2
 -5 3 -13 -109.703 190.45 8
 5 -3 13 -16.312 191.094 6
 -5 3 -13 199.264 257.544 2
 5 3 13 -30.246 218.324 2
 -5 -3 -13 -293.196 285.339 1
 5 -3 13 167.673 226.236 5
 5 -3 14 1011.56 289.673 6
 -5 3 -14 951.571 281.97 2
 5 3 14 1011.89 300.275 2
 -5 -3 -14 499.627 241.329 1
 5 -3 14 1061.07 307.588 5
 5 -3 15 681.637 268.291 6
 -5 3 -15 578.413 287.607 2
 5 3 15 580.763 285.411 2
 -5 -3 -15 379.292 251.002 1
 5 -3 15 327.672 241.033 5
 5 3 16 237.623 212.908 2
 -5 3 -16 -34.9624 205.369 2
 -5 -3 -16 359.048 243.624 1
 5 -3 16 334.376 295.251 5
 5 3 17 1106.26 311.615 2
 -5 3 -17 1136.08 344.578 2
 -5 -3 -17 1399.29 380.604 1
 5 -3 17 1106.44 336.407 5
 5 3 18 3462.65 502.407 2
 5 -3 18 4083.54 561.107 5
 -5 3 -18 4324.05 557.535 2
 -5 -3 -18 3092.89 490.387 1
 5 3 19 362.67 347.022 7
 5 3 19 286.297 243.657 2
 5 -3 19 183.233 234.14 5
 -5 3 -19 358.813 309.988 2
 -5 -3 -19 207.522 262.55 1
 5 3 20 3022.36 463.058 7
 5 3 20 3065.18 461.974 2
 5 -3 20 2815.65 509.453 5
 -5 3 -20 3159.32 523.981 2
 -5 -3 -20 2758.08 484.352 1
 5 3 21 610.399 311.903 7
 5 3 21 338.105 245.733 2
 5 -3 21 342.434 269.01 5
 -5 3 -21 48.3203 237.649 2
 -5 -3 -21 142.238 273.267 1
 5 3 22 686.52 388.218 7
 5 3 22 191.688 290.235 2
 5 -3 22 495.343 311.378 5
 -5 3 -22 504.252 320.345 2
 -5 -3 -22 298.305 264.47 1
 5 -3 23 4540.58 601.098 5
 5 3 23 4988.75 636.519 2
 -5 3 -23 5736.04 703.521 2
 -5 -3 -23 5267.94 694.564 1
 5 3 23 4382.34 578.301 7
 5 -3 24 2438.49 479.695 5
 -5 -3 -24 2650.9 523.969 1
 5 3 24 2597.76 501.927 2
 -5 3 -24 2730.52 523.62 2
 5 -3 25 5328.37 675.492 5
 -5 3 -25 4734.03 649.917 2
 -5 -3 -25 6012.91 752.462 1
 -5 -4 27 3199.11 608.05 4
 -5 -4 26 1215.82 493.663 4
 -5 -4 25 9440.45 876.423 4
 -5 4 25 7494.3 770.586 7
 -5 -4 24 2304.02 507.103 4
 -5 4 24 2693.29 523.418 7
 -5 -4 23 2125.47 478.939 4
 -5 4 23 3044.99 614.923 8
 -5 4 23 2749.54 542.565 7
 5 4 -22 534.643 391.626 2
 -5 -4 22 236.912 311.247 4
 5 -4 -22 -244.934 381.552 3
 -5 4 22 1249.79 502.37 8
 -5 4 22 107.024 289.36 7
 5 4 -21 1656.88 411.756 2
 -5 4 21 3191.3 629.345 8
 -5 4 21 2090.89 500.697 7
 -5 -4 21 1690.02 429.905 4
 5 -4 -21 1450.25 486.573 3
 5 4 -20 7417.55 775.442 2
 -5 -4 20 7036.76 732.263 4
 5 -4 -20 6478.13 742.562 3
 -5 4 20 7120.75 703.705 7
 -5 4 20 8397.64 867.493 8
 5 4 -19 1023.55 384.982 2
 -5 -4 19 626.224 308.51 4
 5 -4 -19 316.533 319.092 3
 -5 4 19 1774.46 455.032 7
 -5 4 19 1800.79 542.881 8
 5 4 -18 3420.48 552.807 2
 -5 4 18 3821.84 509.841 7
 -5 4 18 4149.4 663.655 8
 -5 -4 18 4110.54 564.715 4
 5 -4 -18 3498.18 594.822 3
 5 4 -17 501.103 330.542 2
 -5 4 17 187.994 279.276 7
 -5 4 17 1219.74 516.494 8
 -5 -4 17 471.411 271.698 4
 5 -4 -17 -117.579 342.915 3
 -5 -4 17 371.13 311.373 6
 5 4 -16 317.946 290.91 2
 -5 4 16 120.033 262.613 7
 -5 4 16 -33.7827 369.661 8
 -5 -4 16 188.438 273.554 4
 5 -4 -16 330.249 358.329 3
 -5 -4 16 -63.6014 300.653 6
 5 4 -15 1296.29 386.591 2
 -5 -4 15 963.351 329.75 6
 -5 4 15 789.274 289.083 7
 -5 4 15 1154.02 395.136 8
 -5 -4 15 839.054 295.501 4
 5 -4 -15 557.54 378.634 3
 -5 -4 14 4931.55 593.924 6
 -5 4 14 4048.57 500.553 7
 -5 4 14 4396.51 636.287 8
 5 4 -14 4691.76 598.031 2
 -5 -4 14 4630.99 581.703 4
 5 -4 -14 5033.02 629.659 3
 5 4 -13 2493.08 506.923 2
 -5 4 13 2524.65 441.788 7
 -5 4 13 2029.98 492.19 8
 -5 -4 13 2623.41 470.311 6
 -5 -4 13 2319.84 496.928 4
 5 -4 -13 2061.33 458.87 3
 -5 -4 12 21500 1113 6
 5 4 -12 19974.6 1170.64 2
 -5 -4 12 19131 1139.28 4
 -5 4 12 18460.1 1135.73 8
 5 -4 -12 19668.8 1148.92 3
 -5 -4 11 6758.36 672.663 6
 5 4 -11 6996.92 758.625 2
 -5 -4 11 7182.17 752.568 4
 -5 4 11 6006.61 719.253 8
 5 -4 -11 5729.33 681.162 3
 -5 -4 10 10109.8 756.923 6
 5 -4 -10 10367.7 853.775 6
 5 4 -10 10671.6 887.721 2
 -5 -4 10 11477.5 889.994 4
 -5 4 10 10676.2 891.14 8
 5 -4 -10 11483.4 884.274 3
 5 4 -9 15120 1013.28 2
 5 -4 -9 15220.4 1027.7 6
 -5 -4 9 14754.3 897.162 6
 -5 4 9 14491.9 1014.4 8
 5 -4 -9 15890.7 1019.76 3
 5 -4 -8 612.939 398.452 3
 5 -4 -8 1060.57 451.089 6
 -5 -4 8 1007.79 385.35 6
 5 4 -8 722.648 383.306 2
 -5 4 8 1062.22 440.08 8
 5 4 -7 12491 895.351 2
 5 -4 -7 13034.7 914.889 6
 -5 -4 7 14453 857.95 6
 -5 4 7 13195.7 949.973 8
 5 -4 -7 13899.9 939.474 3
 5 4 -6 -462.293 324.386 2
 -5 4 6 404.949 327.627 8
 5 -4 -6 110.703 316.268 3
 5 -4 -5 744.645 306.365 6
 5 -4 -5 986.155 358.458 3
 5 4 -5 663.494 285.666 2
 -5 4 5 913.356 355.585 8
 5 -4 -4 1610.82 330.564 5
 5 -4 -4 1038.82 302.042 6
 5 4 -4 1346.7 382.333 2
 -5 4 4 1758.91 459.102 8
 -5 4 3 686.047 381.367 8
 5 -4 -3 246.453 203.671 5
 5 -4 -3 772.6 343.495 6
 5 4 -3 500.42 244.113 2
 -5 -4 3 258.04 218.386 1
 -5 4 2 644.789 372.085 8
 5 -4 -2 86.5157 182.566 5
 5 -4 -2 334.482 279.498 6
 5 4 -2 21.2001 255.683 2
 -5 -4 2 169.03 186.093 1
 -5 4 1 418.734 282.874 8
 5 -4 -1 361.852 201.33 5
 5 -4 -1 599.695 317.065 6
 5 4 -1 205.458 226.219 2
 -5 -4 1 565.908 248.719 1
 -5 4 0 283.258 342.592 8
 5 -4 0 298.795 232.916 5
 5 -4 0 579.978 326.772 6
 5 4 0 53.4682 277.438 2
 -5 -4 0 29.4799 209.615 1
 -5 4 -1 185.284 282.657 8
 5 -4 1 246.526 232.457 5
 5 -4 1 498.031 331.191 6
 5 4 1 254.018 222.788 2
 -5 -4 -1 329.466 246.31 1
 -5 4 -2 376.083 309.028 8
 5 -4 2 1306.28 357.598 5
 5 -4 2 424.041 304.818 6
 5 4 2 290.817 293.748 2
 -5 -4 -2 371.932 244.66 1
 -5 4 -3 4221.19 570.794 8
 5 -4 3 4378.32 595.012 6
 5 -4 3 4224.41 526.338 5
 5 4 3 4026.63 535.21 2
 -5 -4 -3 5004.24 575.213 1
 5 -4 4 10790.9 819.788 6
 5 4 4 10054.8 821.256 2
 5 -4 4 9783.51 780.854 5
 -5 4 -4 8885.02 775.721 8
 -5 -4 -4 11141.1 824.486 1
 5 -4 5 25406.1 1213.89 6
 5 4 5 21925.7 1172.58 2
 5 -4 5 23648.5 1199.44 5
 -5 4 -5 23093.6 1188.6 8
 -5 -4 -5 24105.1 1211.92 1
 -5 4 -6 867.807 381.563 8
 5 -4 6 827.184 373.442 5
 5 -4 6 478.49 349.672 6
 5 4 6 626.788 361.815 2
 -5 4 -6 817.745 336.716 2
 -5 -4 -6 665.427 329.125 1
 -5 4 -7 -42.9206 296.908 8
 5 -4 7 -243.337 271.613 5
 5 -4 7 362.234 281.259 6
 5 4 7 153.877 245.712 2
 -5 4 -7 450.972 272.45 2
 -5 -4 -7 33.5476 219.946 1
 -5 4 -8 439.761 311.177 8
 5 -4 8 701.583 402.763 6
 5 -4 8 166.253 253.229 5
 5 4 8 175.373 241.786 2
 -5 4 -8 525.188 300.085 2
 -5 -4 -8 55.6435 230.231 1
 5 -4 9 5419.28 598.218 6
 -5 4 -9 4351.66 515.648 2
 5 4 9 3844.57 538.274 2
 5 -4 9 4362.95 569.207 5
 -5 4 -9 3907.34 536.173 8
 -5 -4 -9 4530.65 566.475 1
 -5 4 -10 1098.44 355.729 8
 5 -4 10 909.516 364.523 6
 5 -4 10 1364.73 374.049 5
 5 4 10 1342.75 391.879 2
 -5 4 -10 780.902 284.405 2
 -5 -4 -10 754.942 348.646 1
 5 -4 11 4802.53 569.739 6
 -5 4 -11 4610.42 543.102 2
 5 4 11 4636.53 574.973 2
 5 -4 11 4370.09 564.204 5
 -5 4 -11 3530.61 528.864 8
 -5 -4 -11 4449.48 567.086 1
 -5 4 -12 2111.83 430.387 8
 5 -4 12 2252.48 459.659 5
 5 -4 12 2595.7 468.598 6
 5 4 12 1984.28 417.708 2
 -5 4 -12 2194.81 411.962 2
 -5 -4 -12 2388.77 438.344 1
 -5 4 -13 1900.93 413.786 8
 5 -4 13 2408.99 444.871 6
 5 4 13 1815.58 400.996 2
 -5 4 -13 2686.55 453.131 2
 -5 -4 -13 2366.05 455.379 1
 5 -4 13 2182.44 458.22 5
 5 -4 14 2161.02 441.034 6
 5 4 14 1954.05 409.794 2
 -5 4 -14 1856.35 356.334 2
 -5 -4 -14 2009.33 416.506 1
 5 -4 14 1673.77 423.284 5
 5 -4 15 37.5364 303.805 6
 5 4 15 -285.855 251.744 2
 -5 4 -15 -175.882 245.105 2
 -5 -4 -15 -195.1 271.267 1
 5 -4 15 -183.559 273.716 5
 5 -4 16 636.197 355.594 6
 5 4 16 560.662 315.73 2
 -5 4 -16 -52.7397 240.862 2
 -5 -4 -16 153.88 246.438 1
 5 -4 16 199.81 273.761 5
 5 4 17 1664.78 392.17 2
 -5 4 -17 1729.66 444.726 2
 -5 -4 -17 1317.68 329.4 1
 5 -4 17 1442.63 417.709 5
 -5 4 -18 -213.814 268.027 2
 -5 -4 -18 -474.007 368.064 1
 5 -4 18 6.79004 289.072 5
 -5 -4 -19 1139.1 347.986 1
 -5 4 -19 745.073 349.252 2
 -5 -4 -20 2996.88 533.701 1
 -5 4 -20 3859.71 595.063 2
 -5 -4 -21 2126.08 511.47 1
 -5 -5 15 426.223 299.272 6
 -5 -5 14 1117.28 408.928 6
 -5 -5 13 1012.28 392.894 6
 -5 -5 12 737.576 346.574 6
 5 5 -7 2465.1 492.564 2
 5 5 -6 8075.1 829.114 2
 5 -5 -5 11217.1 1076.76 6
 5 5 -5 8427.55 873.348 2
 5 -5 -4 24442.5 1395.04 6
 -5 5 4 20319.2 1297.23 8
 5 5 -4 23674.9 1355.59 2
 5 -5 -3 18611.8 1252.47 6
 -5 5 3 17345.8 1222.44 8
 5 5 -3 18199.5 1219.85 2
 5 -5 -2 15905.2 1164.32 6
 -5 5 2 14640.2 1124.44 8
 5 5 -2 14868.2 1095.21 2
 5 -5 -1 14906.1 1063.39 6
 -5 5 1 16848.3 1160.14 8
 5 5 -1 15687.1 1098.06 2
 5 -5 0 2535.68 567.26 6
 -5 5 0 1549.86 489.685 8
 5 5 0 2310.07 532.843 2
 5 -5 1 4668.58 677.701 6
 5 -5 1 5206.08 614.396 5
 5 5 1 4350.15 611.719 2
 -5 5 -1 5924.76 738.593 8
 5 5 2 5436.83 653.565 2
 -5 5 -2 5884.11 734.486 8
 5 -5 2 6105.29 692.938 5
 5 -5 2 5749.1 709.292 6
 5 -5 3 273.724 290.982 5
 -5 5 -3 370.635 377.663 8
 5 5 3 422.065 338.506 2
 5 -5 3 900.615 437.047 6
 5 -5 4 2471.9 476.632 5
 -5 5 -4 3209.73 595.901 8
 5 5 4 2779.94 508.488 2
 5 -5 4 2675.83 523.457 6
 5 -5 5 307.654 309.635 5
 -5 5 -5 349.719 357.142 8
 5 5 5 257.345 306.635 2
 5 -5 5 -90.7569 303.583 6
 5 -5 6 459.019 321.812 5
 -5 5 -6 121.655 317.042 8
 5 5 6 200.246 256.958 2
 5 -5 6 -470.321 375.94 6
 5 -5 7 -235.872 299.278 5
 -5 5 -7 505.857 353.536 8
 5 5 7 -195.352 305.23 2
 5 -5 7 -157.913 318.12 6
 5 -5 8 2063.28 418.708 5
 5 5 8 2530.35 503.499 2
 -5 5 -8 1431.92 426.872 8
 5 -5 8 1948.49 476.346 6
 5 5 9 655.223 287.395 2
 -5 5 -9 290.852 367.003 8
 5 -5 9 608.065 386.756 6
 5 5 10 955.627 383.829 2
 -5 5 -10 687.959 380.907 8
 -5 5 -11 34.3377 282.273 8
 -5 5 -12 267.447 325.562 8
 -5 5 -13 140.544 383.996 8
 6 0 -34 3477.34 572.981 3
 -6 0 33 -26.3172 302.306 4
 6 0 -33 -237.346 319.228 3
 -6 0 32 24.9359 315.695 4
 6 0 -32 105.125 367.853 3
 -6 0 31 -29.753 252.791 4
 6 0 -31 134.253 323.538 3
 -6 0 30 996.597 392.594 4
 6 0 -30 491.873 301.113 3
 -6 0 29 97.2683 253.616 4
 6 0 -29 -358.916 341.2 3
 -6 0 28 7.35834 267.216 4
 6 0 -28 282.501 310.13 3
 -6 0 27 39.9602 233.655 4
 6 0 -27 -388.829 323.534 3
 -6 0 26 431.363 298.05 4
 6 0 -26 346.054 268.625 3
 -6 0 25 -94.6365 241.173 4
 6 0 -25 -46.6364 310.697 3
 -6 0 24 11730.5 885.492 4
 6 0 -24 11888.1 889.575 3
 -6 0 23 375.758 339.756 4
 6 0 -23 -164.638 312.909 3
 -6 0 22 4104.96 543.336 4
 6 0 -22 3279.8 488.779 3
 -6 0 21 4.67001 229.029 4
 6 0 -21 -161.225 284.146 3
 -6 0 20 5059.07 557.258 4
 6 0 -20 4409.5 538.945 3
 -6 0 19 -321.532 251.517 4
 6 0 -19 1.67823 238.901 3
 -6 0 18 6771.67 633.949 4
 6 0 -18 6443.77 609.966 3
 6 0 -18 6333.36 480.883 2
 6 0 -17 2.08789 248.032 3
 6 0 -17 228.978 179.971 2
 -6 0 17 198.25 222.339 4
 6 0 -16 409.722 218.721 3
 6 0 -16 406.986 186.255 2
 -6 0 16 222.323 236.581 4
 6 0 -15 -279.064 241.476 3
 6 0 -15 30.4458 179.026 2
 -6 0 15 266.106 219.72 4
 6 0 -14 186.414 208.093 3
 6 0 -14 764.838 204.698 2
 -6 0 14 810.236 285.017 4
 6 0 -13 38.0191 194.85 3
 -6 0 13 674.998 278.742 4
 6 0 -13 141.281 179.874 2
 -6 0 12 50336.4 1517.44 4
 6 0 -12 49562.6 1521.84 3
 6 0 -12 54361.7 1371.78 2
 -6 0 11 3889.23 551.962 4
 6 0 -11 2206.3 495.672 3
 6 0 -11 3910.54 493.597 2
 -6 0 10 252747 3333.98 4
 6 0 -10 253340 3351.19 3
 6 0 -10 261736 2989.75 2
 -6 0 9 10062.6 800.83 4
 6 0 -9 8884.77 710.902 2
 -6 0 8 250652 3280.31 4
 6 0 -8 238703 3201.65 3
 6 0 -8 256807 2981.68 2
 -6 0 7 1096.47 407.344 4
 6 0 -7 1278.9 415.855 3
 -6 0 6 9548.93 647.638 4
 6 0 -6 9385.66 638.984 3
 6 0 -6 11211.4 648.581 2
 6 0 -5 173.551 203.112 3
 6 0 -5 101.4 180.786 2
 -6 0 4 7019.77 553.133 4
 6 0 -4 8479.54 572.427 3
 6 0 -4 8074.01 556.559 2
 6 0 -3 235.468 201.188 3
 -6 0 3 -196.718 237.937 4
 6 0 -3 269.465 237.74 2
 6 0 -2 20652.6 897.45 2
 6 0 -2 20268.3 848.642 3
 -6 0 2 19578.1 912.111 4
 6 0 -1 283.293 220.579 2
 -6 0 1 -136.633 181.511 4
 6 0 -1 143.349 162.199 3
 -6 0 0 8045.62 584.591 4
 6 0 0 8066.23 526.29 3
 6 0 0 7931.39 578.737 2
 6 0 1 145.534 200.785 5
 6 0 1 -123.506 163.548 3
 6 0 1 338.268 225.834 2
 6 0 2 5971.65 544.576 5
 6 0 2 6093.12 442.476 3
 6 0 2 5448.33 500.042 2
 6 0 3 -81.9845 184.839 5
 6 0 3 89.5385 147.003 3
 6 0 3 -13.0109 197.437 2
 6 0 4 6609.27 577.05 5
 6 0 4 6744.02 446.273 3
 6 0 4 6407.18 544.466 2
 6 0 5 395.971 238.794 5
 6 0 5 288.252 250.941 2
 6 0 5 -83.0732 118.71 3
 6 0 6 14870.3 870.848 5
 -6 0 -6 15669.9 896.161 1
 6 0 6 14588.8 821.309 2
 6 0 6 15692.7 654.17 3
 6 0 7 -22.0659 219.953 5
 -6 0 -7 58.6277 198.295 1
 6 0 7 -25.5697 204.325 2
 6 0 7 -1.30777 149.046 3
 6 0 8 277.912 232.776 2
 -6 0 -8 -4.05188 214.645 1
 6 0 8 445.666 232.005 5
 6 0 9 -201.206 190.416 2
 -6 0 -9 -6.92156 197.276 1
 6 0 9 107.002 192.404 5
 6 0 10 3417.08 465.414 2
 -6 0 -10 2375.01 386.239 1
 6 0 10 2965.78 417.397 5
 6 0 11 -56.4921 199.539 2
 -6 0 -11 113.892 205.286 1
 6 0 11 215.319 238.308 5
 6 0 12 4648.97 518.681 2
 -6 0 -12 5042.47 557.842 1
 6 0 12 4884.74 550.465 5
 6 0 13 -189.915 237.825 2
 -6 0 -13 -470.173 264.373 1
 6 0 13 96.5495 205.728 5
 -6 0 -14 178.954 229.894 1
 6 0 14 -76.0578 211.388 5
 -6 0 -15 -107.176 204.642 1
 6 0 15 106.955 244.172 5
 -6 0 -16 3086.51 478.503 1
 6 0 16 2904.24 449.11 5
 -6 0 -17 443.785 331.862 1
 6 0 17 -183.266 198.213 5
 -6 0 -18 258.475 262.17 1
 6 0 18 237.999 236.413 5
 -6 0 -19 302.577 280.751 1
 6 0 19 -6.1292 262.3 5
 -6 0 -20 2859.95 490.894 1
 6 0 20 2549.76 449.605 5
 -6 0 -21 385.073 411.8 1
 6 0 21 759.714 349.336 5
 -6 0 -22 31971.3 1468.44 1
 6 0 22 29952.6 1392.22 5
 -6 0 -23 2274.2 583.734 1
 6 0 23 2240.61 551.624 5
 -6 0 -24 68851.9 2200.13 1
 6 0 24 66195.8 2084.87 5
 -6 0 -25 2296.42 536.567 1
 6 0 25 4762.3 700.741 5
 -6 0 -26 53112.3 1988.96 1
 6 0 26 51261.9 1887.53 5
 -6 0 -27 2320.05 671.315 1
 6 0 27 1966.07 500.065 5
 -6 0 -28 34457.1 1658.93 1
 6 0 28 33354.6 1563.74 5
 -6 0 -29 1490.07 502.441 1
 6 0 29 1934.93 527.311 5
 -6 0 -30 8762.96 888.183 1
 6 0 30 9404.65 848.882 5
 6 0 31 512.829 337.288 5
 6 0 32 1940.09 479.622 5
 6 1 -34 4425.51 651.395 3
 -6 1 33 1454.65 410.088 4
 6 -1 -33 1673.32 464.568 3
 6 1 -33 1001.36 384.364 3
 -6 -1 32 -106.01 305.84 4
 -6 1 32 -60.6575 278.2 4
 6 -1 -32 -72.053 297.551 3
 6 1 -32 172.685 384.866 3
 -6 -1 31 -27.6674 290.43 4
 -6 1 31 196.583 266.315 4
 6 -1 -31 303.463 346.644 3
 6 1 -31 -126.896 381.126 3
 -6 -1 30 1085.2 398.969 4
 -6 1 30 494.42 324.771 4
 6 -1 -30 1251.45 408.281 3
 6 1 -30 172.723 338.753 3
 -6 -1 29 674.051 343.271 4
 -6 1 29 642.803 361.007 4
 6 -1 -29 577.938 358.086 3
 6 1 -29 373.699 303.476 3
 -6 -1 28 748.409 361.389 4
 -6 1 28 381.472 278.754 4
 6 -1 -28 932.12 401.683 3
 6 1 -28 543.041 334.697 3
 -6 -1 27 305.701 264.88 4
 -6 1 27 571.074 306.288 4
 6 -1 -27 1023.07 422.817 3
 6 1 -27 848.806 354.494 3
 -6 -1 26 -92.3067 247.358 4
 -6 1 26 298.609 240.553 4
 6 -1 -26 248.324 277.947 3
 6 1 -26 111.028 307.333 3
 -6 -1 25 360.323 325.121 4
 -6 1 25 -82.3159 242.138 4
 6 -1 -25 -41.9085 300.147 3
 6 1 -25 87.6895 293.387 3
 -6 -1 24 3505.84 558.282 4
 -6 1 24 3431.63 512.042 4
 6 1 -24 4479.13 495.359 2
 6 -1 -24 3827.4 537.854 3
 6 1 -24 4090.72 574.9 3
 -6 -1 23 10483.9 862.803 4
 -6 1 23 11021.2 824.328 4
 6 1 -23 10630 723.248 2
 6 1 -23 10553.6 854.665 3
 6 -1 -23 9969.62 821.977 3
 -6 -1 22 695.215 352.812 4
 -6 1 22 414.094 285.215 4
 6 1 -22 425.173 266.789 2
 6 -1 -22 590.871 369.368 3
 6 1 -22 882.766 372.293 3
 -6 -1 21 607.051 367.79 4
 -6 1 21 649.819 304.281 4
 6 1 -21 583.766 282.427 2
 6 -1 -21 488.495 322.154 3
 -6 -1 20 24521.9 1235.43 4
 -6 1 20 24560.2 1149.12 4
 6 1 -20 25835.3 1089.74 2
 6 1 -20 26593.3 1264.95 3
 6 -1 -20 25371.3 1206.36 3
 -6 1 19 82.6187 213.21 4
 -6 -1 19 143.294 232.185 4
 6 1 -19 599.255 291.56 2
 6 -1 -19 371.819 297.88 3
 6 1 -19 1108.24 448.163 3
 -6 1 18 2642.1 410.559 4
 -6 -1 18 1584.08 352.246 4
 6 1 -18 2289.93 368.058 2
 6 -1 -18 1621.2 359.497 3
 6 1 -17 5289.19 614.946 3
 6 -1 -17 5080.68 553.596 3
 6 1 -17 5040.3 510.265 2
 -6 -1 17 4684.87 552.13 4
 -6 1 17 5361.95 543.171 4
 6 1 -16 9223.31 764.676 3
 6 -1 -16 8874.61 707.61 3
 6 1 -16 10323 694.722 2
 -6 -1 16 9693.87 767.096 4
 -6 1 16 9446.65 690.459 4
 6 1 -15 38826 1434.27 3
 6 -1 -15 38194 1410.13 3
 -6 -1 15 39189.2 1454.21 4
 -6 1 15 38113.3 1328.74 4
 6 1 -15 37461.5 1267.32 2
 6 -1 -14 43652.1 1181.72 5
 6 1 -14 41517.8 1494.49 3
 6 -1 -14 42206.2 1465.42 3
 -6 -1 14 40909.3 1493.02 4
 -6 1 14 43087.2 1383.84 4
 6 1 -14 40681 1325.41 2
 6 -1 -13 59229.5 1391.28 5
 6 1 -13 60429.9 1758.92 3
 6 -1 -13 59524 1714.7 3
 -6 -1 13 59113.1 1751.88 4
 -6 1 13 57212.8 1583.86 4
 6 1 -13 54762.1 1527.67 2
 6 -1 -12 94554.4 1765.21 5
 6 1 -12 88884.7 2089.28 3
 6 -1 -12 92729 2112.34 3
 -6 -1 12 88981.4 2153.06 4
 -6 1 12 89615.9 1935.86 4
 6 -1 -12 93829.9 1633.85 2
 6 1 -12 90998.1 1943.72 2
 6 -1 -11 27789.5 998.976 5
 6 1 -11 25962.4 1167.38 3
 6 -1 -11 25566.3 1148.08 3
 -6 -1 11 28190 1246.64 4
 -6 1 11 25661.7 1053.08 4
 6 -1 -11 27425 927.267 2
 6 1 -11 26190.5 1074.45 2
 6 -1 -10 147210 2083.88 2
 6 1 -10 140117 2421.5 2
 -6 1 10 143495 2752.9 8
 6 -1 -10 145641 2241.04 5
 -6 -1 10 142762 2660.79 4
 -6 1 10 139702 2363.08 4
 6 -1 -10 134363 2504.19 3
 6 -1 -9 33067.6 1013.18 2
 6 1 -9 31652.1 1165.99 2
 -6 1 9 32900.4 1332.33 8
 6 -1 -9 33449.1 1090.91 5
 -6 -1 9 31966.7 1269.55 4
 -6 1 9 31917.9 1114.24 4
 6 -1 -9 33143.3 1229.37 3
 6 -1 -8 27720.4 924.571 2
 6 1 -8 26284.6 1060.96 2
 -6 1 8 28880.5 1226.94 8
 6 -1 -8 27017.3 1000.21 5
 -6 -1 8 26912.4 1167.23 4
 -6 1 8 25495.2 1011.64 4
 6 -1 -8 26645.4 1090.48 3
 6 -1 -7 15671.3 711.741 2
 6 1 -7 16201.9 830.029 2
 -6 1 7 17293.7 947.811 8
 6 -1 -7 15278 760.903 5
 -6 -1 7 14852.2 869.616 4
 -6 1 7 15422 766.773 4
 6 -1 -7 15598 821.746 3
 6 -1 -6 4641.08 395.526 2
 6 1 -6 4819.25 493.977 2
 -6 1 6 5965.76 561.373 8
 6 -1 -6 5609.16 476.402 5
 -6 1 6 4488.55 438.635 4
 -6 -1 6 4123.27 463.656 4
 6 -1 -6 4907.58 481.418 3
 6 1 -5 -212.588 212.791 2
 6 -1 -5 -347.536 237.297 2
 -6 1 5 93.3657 214.706 8
 6 -1 -5 335.142 176.148 5
 -6 -1 5 -335.333 326.707 4
 -6 1 5 -271.833 198.475 4
 6 -1 -5 299.143 210.921 3
 6 -1 -4 6178.5 460.669 2
 6 1 -4 5579.71 501.471 2
 -6 1 4 6202.63 545.823 8
 -6 -1 4 5422.04 521.121 4
 6 -1 -4 5639.53 492.442 5
 -6 1 4 5394.57 454.338 4
 6 -1 -4 5970.58 504.334 3
 6 1 -3 84.3166 206.738 2
 6 -1 -3 -197.828 180.672 2
 -6 1 3 -34.5664 176.927 8
 6 -1 -3 225.654 166.267 5
 -6 1 3 -1.01484 153.038 4
 6 -1 -3 338.581 192.887 3
 6 1 -2 1994.06 324.602 2
 6 -1 -2 2144.2 299.513 2
 -6 1 2 2558.42 369.08 8
 6 -1 -2 2188.74 326.136 5
 -6 -1 2 1697.55 302.651 4
 -6 1 2 1701.18 285.562 4
 6 -1 -2 2475.3 317.255 3
 6 1 -1 248.209 194.55 2
 6 -1 -1 320.711 161.771 2
 -6 1 1 32.0135 214.861 8
 6 -1 -1 161.799 170.875 5
 -6 -1 1 254.401 210.887 4
 -6 1 1 66.5826 147.509 4
 6 -1 -1 88.3896 151.083 3
 -6 1 0 392.981 177.503 8
 6 -1 0 513.106 238.129 5
 6 -1 0 439.497 200.628 2
 6 1 0 146.466 185.236 2
 6 -1 0 393.175 178.493 3
 -6 1 -1 1590.02 282.179 8
 6 -1 1 1607.02 321.876 5
 6 -1 1 1829.78 301.633 2
 6 1 1 1980.33 347.419 2
 6 -1 1 2173.29 292.684 3
 -6 1 -2 2428.15 350.165 8
 6 -1 2 2075.3 355.425 5
 6 -1 2 2370.55 343.934 2
 6 1 2 2504.18 386.56 2
 6 -1 2 2275.53 283.987 3
 6 -1 3 10190.2 644.077 2
 6 1 3 9213.09 667.894 2
 -6 1 -3 10179 632.863 8
 6 -1 3 9312.22 549.84 3
 6 -1 3 9554.44 666.702 5
 6 -1 4 8938.01 628.839 2
 6 1 4 7858.91 618.377 2
 6 -1 4 8097.56 632.745 5
 -6 1 -4 8314.66 561.862 8
 6 -1 4 7818.65 495.184 3
 6 1 5 11942.7 758.943 2
 6 -1 5 11629.7 754.671 5
 -6 -1 -5 11529.3 804.646 1
 -6 1 -5 12344.4 671.718 8
 6 -1 5 12309.2 601.951 3
 -6 1 -6 2009.31 304.857 8
 -6 -1 -6 1560.01 345.018 1
 -6 1 -6 1537.13 298.238 1
 6 -1 6 2021.74 372.911 5
 6 1 6 1507.73 306.741 2
 6 -1 6 1965.07 263.236 3
 6 -1 7 570.549 264.644 5
 -6 -1 -7 193.26 246.832 1
 -6 1 -7 325.081 206.837 1
 -6 1 -7 627.541 185.499 8
 6 1 7 452.209 245.388 2
 6 -1 8 223.785 208.989 5
 -6 -1 -8 344.199 226.606 1
 -6 1 -8 322.467 244.696 1
 -6 1 -8 46.8583 143.983 8
 6 1 8 92.1954 213.122 2
 6 1 9 4219.02 495.927 2
 -6 -1 -9 3536.27 464.814 1
 -6 1 -9 4458.8 472.813 1
 6 -1 9 3847.3 474.043 5
 6 1 10 1610.75 356.13 2
 -6 -1 -10 1788.96 353.767 1
 -6 1 -10 1652.74 340.258 1
 6 -1 10 1797.69 356.337 5
 6 1 11 439.219 251.495 2
 -6 1 -11 748.492 269.806 1
 -6 -1 -11 736.358 282.193 1
 6 -1 11 921.464 314.194 5
 6 1 12 5826.95 596.712 2
 -6 1 -12 7291.88 625.335 1
 -6 -1 -12 6158.27 620.502 1
 6 -1 12 6280.78 606.427 5
 6 1 12 7327.29 667.829 5
 6 1 13 5315.54 593.284 2
 -6 1 -13 5905.6 570.024 1
 -6 -1 -13 6294.79 639.122 1
 6 -1 13 5852.38 580.756 5
 6 1 13 5768.66 600.754 5
 6 1 14 7597.23 685.158 2
 -6 1 -14 7421.47 643.462 1
 -6 -1 -14 6337.88 648.135 1
 6 -1 14 6491.91 624.14 5
 6 1 14 7886.59 699.248 5
 6 1 15 7332.88 689.344 2
 -6 1 -15 6156.99 599.426 1
 -6 -1 -15 6381.26 675.217 1
 6 -1 15 6054.27 614.496 5
 6 1 15 6022.01 626.108 5
 6 1 16 752.652 337.193 2
 -6 1 -16 534.917 247.619 1
 -6 -1 -16 1333.37 382.917 1
 6 -1 16 764.341 279.766 5
 6 1 16 658.856 311.751 5
 6 1 17 13572.1 934.167 2
 -6 1 -17 13006.1 855.892 1
 -6 -1 -17 12549.7 924.652 1
 6 -1 17 12697.9 904.588 5
 6 1 17 12684.8 875.381 5
 6 1 18 10986.7 857.642 2
 -6 1 -18 11796.2 821.095 1
 -6 -1 -18 12681.8 955.692 1
 6 -1 18 11755.9 876.688 5
 6 1 18 11038 826.93 5
 6 1 19 1995.23 560.577 2
 -6 1 -19 1548.46 485.448 1
 -6 -1 -19 1596.24 506.388 1
 6 -1 19 869.836 392.605 5
 6 1 19 1035.6 434.183 5
 6 1 20 63983.5 2024.23 2
 -6 1 -20 66288.8 1960.85 1
 -6 -1 -20 64429.3 2085.55 1
 6 -1 20 65595.2 2049.68 5
 6 1 20 63571.8 1950.99 5
 -6 1 -21 27861.4 1313.6 1
 -6 -1 -21 29985.1 1467.69 1
 6 -1 21 28993.8 1398.25 5
 6 1 21 25881.4 1278.9 5
 -6 1 -22 22055.8 1188.01 1
 -6 -1 -22 22533.7 1301.71 1
 6 -1 22 23829.7 1269.64 5
 6 1 22 23537 1226.72 5
 -6 1 -23 16090.6 1037.4 1
 -6 -1 -23 14690.4 1086.77 1
 6 -1 23 15380.9 1047.11 5
 6 1 23 14124.3 964.65 5
 -6 1 -24 18695.6 1124.03 1
 -6 -1 -24 20914 1276.93 1
 6 -1 24 17692.9 1109.2 5
 6 1 24 19335.5 1117.34 5
 -6 1 -25 8470.95 826.381 2
 6 -1 25 8131.65 776.864 5
 6 1 25 8543.45 779.303 5
 -6 1 -25 7604.12 752.987 1
 -6 -1 -25 7798.35 824.283 1
 6 -1 26 2039.7 473.972 5
 6 1 26 2195.48 443.434 5
 -6 1 -26 2815.44 546.189 2
 -6 1 -26 1793.36 432.975 1
 -6 -1 -26 1606.38 454.724 1
 6 1 27 1307.94 386.481 5
 6 -1 27 1303.92 375.868 5
 -6 1 -27 729.748 372.702 2
 -6 -1 -27 1279.64 384.505 1
 -6 1 -27 922.916 339.722 1
 -6 -1 -28 2564.17 527.542 1
 -6 1 -28 2185.82 457.786 1
 6 1 28 2974.4 511.673 5
 6 -1 28 2728.17 482.028 5
 -6 1 -29 528.11 328.056 1
 6 -1 29 23.1534 222.874 5
 -6 1 -30 6340.31 766.839 1
 6 -1 30 4961.43 631.521 5
 -6 1 -31 713.978 416.982 1
 -6 2 32 -35.4683 259.58 4
 -6 2 31 311.489 310.541 4
 6 2 -31 754.491 409.552 3
 -6 -2 30 1679.77 426.157 4
 -6 2 30 1449.63 398.531 4
 6 2 -30 1714.11 496.892 3
 6 -2 -30 1277.57 458.546 3
 -6 -2 29 284.26 357.517 4
 -6 2 29 640.447 325.449 4
 6 2 -29 328.929 277.206 2
 6 2 -29 1082.8 452.313 3
 6 -2 -29 1056.02 453.618 3
 -6 -2 28 2842.08 508.987 4
 -6 2 28 3160.5 508.004 4
 6 2 -28 2437.73 448.034 2
 6 2 -28 3501.06 601.888 3
 6 -2 -28 2272.05 488.196 3
 -6 -2 27 542.525 316.123 4
 -6 2 27 855.772 325.393 4
 6 2 -27 588.272 263.613 2
 6 2 -27 843.056 404.218 3
 6 -2 -27 394.585 349.088 3
 -6 2 26 1294.05 335.789 4
 -6 -2 26 1633.55 449.628 4
 6 2 -26 676.319 294.914 2
 6 2 -26 1866.32 517.211 3
 6 -2 -26 1558.84 455.465 3
 -6 2 25 686.434 280.305 4
 -6 -2 25 501.634 353.69 4
 6 2 -25 473.285 251.356 2
 6 2 -25 1267.96 504.075 3
 6 -2 -25 514.917 368.646 3
 -6 2 24 1255.61 344.418 4
 -6 -2 24 1235.1 375.068 4
 6 2 -24 1244.61 352.735 2
 6 -2 -24 1392.56 421.616 3
 -6 2 23 352.014 269.769 4
 -6 -2 23 -149.997 219.12 4
 6 2 -23 313.592 246.22 2
 6 -2 -23 257.949 342.979 3
 6 2 -22 1087.71 358.591 2
 -6 2 22 1128 352.175 4
 -6 -2 22 777.373 326.269 4
 6 -2 -22 1701.89 452.326 3
 -6 2 21 12830.2 947.243 8
 -6 -2 21 13016.4 948.698 4
 -6 2 21 13850.2 868.728 4
 6 -2 -21 13039.2 931.81 3
 6 2 -21 13587.6 887.934 2
 6 2 -20 260.026 247.641 2
 -6 2 20 -163.84 209.798 4
 -6 -2 20 277.08 308.672 4
 6 -2 -20 441.116 362.605 3
 6 2 -19 107.711 191.657 2
 -6 2 19 -211.642 364.441 8
 -6 2 19 742.109 288.562 4
 -6 -2 19 807.954 308.7 4
 6 -2 -19 743.323 332.432 3
 -6 2 18 6201.34 644.601 8
 -6 -2 18 6646.63 695.721 4
 -6 2 18 7016.97 600.252 4
 6 -2 -18 8069.84 720.85 3
 6 2 -18 6713.34 609.732 2
 6 2 -17 2011.04 372.273 2
 -6 2 17 2046.58 430.876 8
 -6 2 17 2239.48 386.586 4
 -6 -2 17 2177.12 460.519 4
 6 -2 -17 2520.07 477.141 3
 -6 2 16 9693.02 794.32 8
 -6 -2 16 8605.61 787.43 4
 -6 2 16 9318.54 650.619 4
 6 -2 -16 9457.2 752.19 3
 6 2 -16 8132.88 661.066 2
 6 2 -15 2540.4 418.707 2
 -6 2 15 2524.08 378.425 4
 -6 -2 15 2244.9 441.972 4
 6 -2 -15 2512.22 441.381 3
 -6 2 15 2127.24 402.033 8
 6 2 -14 844.036 308.409 2
 -6 2 14 564.99 218.866 4
 -6 -2 14 680.185 331.669 4
 6 -2 -14 853.857 316.977 3
 -6 2 14 657.167 289.166 8
 6 2 -13 -86.9794 210.138 2
 -6 2 13 349.864 212.781 4
 -6 -2 13 62.1679 219.642 4
 6 -2 -13 93.276 208.194 3
 -6 2 13 301.141 256.519 8
 6 2 -12 1986.76 338.266 2
 -6 2 12 2300.13 332.002 4
 -6 -2 12 2684.21 444.358 4
 6 -2 -12 2344.69 390.423 3
 -6 2 12 2431.41 418.386 8
 6 2 -11 789.609 285.414 2
 -6 2 11 734.741 303.367 8
 -6 -2 11 1056.55 289.297 4
 -6 2 11 879.222 243.919 4
 6 -2 -11 697.46 288.288 3
 6 2 -10 4339.69 503.745 2
 6 -2 -10 4479.17 415.664 5
 -6 2 10 4555.89 542.893 8
 -6 2 10 4108.73 420.579 4
 -6 -2 10 4004.85 533.132 4
 6 -2 -10 3719.87 468.631 3
 6 2 -9 -13.2616 229.219 2
 -6 2 9 393.84 276.701 8
 6 -2 -9 131.395 155.456 5
 -6 -2 9 -17.6864 234.142 4
 6 -2 -9 -181.976 264.355 3
 6 2 -8 3784.62 468.997 2
 6 -2 -8 4465.56 434.514 5
 -6 2 8 3995.94 506.595 8
 -6 -2 8 3319.58 476.619 4
 6 -2 -8 3668.6 466.109 3
 6 2 -7 2558.65 417.664 2
 -6 2 7 2814.47 445.372 8
 6 -2 -7 3334.06 402.425 5
 -6 -2 7 2214.78 437.327 4
 6 -2 -7 2450.73 401.866 3
 6 -2 -6 6003.6 512.476 5
 -6 -2 6 5321.2 595.13 4
 6 2 -6 5369.93 568.938 2
 -6 2 6 4642.28 528.104 8
 6 -2 -6 5267.96 507.85 3
 -6 -2 5 14754.7 923.846 4
 6 -2 -5 15428.1 802.102 5
 6 2 -5 14385.4 858.386 2
 -6 2 5 14302.4 851.871 8
 6 -2 -5 14029.3 799.649 3
 6 -2 -4 6313.45 536.891 5
 -6 -2 4 5912.86 628.173 4
 6 2 -4 5933.25 575.44 2
 -6 2 4 5680.28 544.949 8
 6 -2 -4 5565.31 508.294 3
 -6 -2 3 10348.8 788.321 4
 6 -2 -3 10988.9 694.513 5
 6 2 -3 10057.1 727.037 2
 -6 2 3 10686.5 726.361 8
 6 -2 -3 10311.7 671.14 3
 -6 2 2 486.892 250.183 8
 6 2 -2 398.947 257.932 2
 6 -2 -2 -299.514 222.594 3
 6 -2 -2 136.483 207.51 5
 -6 2 1 2518.16 391.477 8
 6 2 -1 2346.87 393.933 2
 6 -2 -1 2361.37 323.814 3
 6 -2 -1 2175.16 353.335 5
 -6 2 0 -126.237 216.278 8
 6 -2 0 -59.5806 188.566 5
 6 2 0 296.048 249.278 2
 6 -2 0 2.89355 174.236 3
 6 -2 1 2468.11 335.843 6
 -6 2 -1 2125.86 326.721 8
 6 -2 1 2024.5 326.021 5
 6 2 1 1789.8 347.207 2
 6 -2 1 1718.88 280.984 3
 6 -2 2 249.55 181.651 6
 -6 2 -2 183.537 181.786 8
 6 -2 2 -57.0557 180.374 5
 6 -2 2 126.452 153.969 3
 -6 -2 -3 -238.302 247.485 1
 6 -2 3 265.969 215.114 6
 -6 2 -3 83.64 203.265 8
 6 -2 3 402.357 227.068 5
 6 2 3 227.733 240.594 2
 6 -2 3 -104.203 175.253 3
 -6 -2 -4 -190.473 250.889 1
 6 -2 4 -23.8117 178.058 6
 -6 2 -4 136.49 195.09 8
 6 -2 4 -63.3177 222.17 5
 6 2 4 250.052 237.736 2
 6 -2 4 100.47 153.615 3
 -6 2 -5 1157.04 270.727 1
 -6 -2 -5 1535.38 349.969 1
 -6 2 -5 1407.58 296.006 8
 6 -2 5 1844.91 306.459 6
 6 -2 5 1544.23 321.437 5
 6 2 5 1589.77 360.324 2
 6 -2 5 1526.57 266.376 3
 -6 2 -6 4375.54 443.495 8
 6 -2 6 4136.66 378.756 6
 6 -2 6 3401.02 456.919 5
 -6 -2 -6 3763.21 502.546 1
 -6 2 -6 3849.15 426.297 1
 6 -2 6 3899.25 390.792 3
 6 2 6 3385.56 455.52 2
 6 -2 7 4307.1 524.821 5
 -6 2 -7 4822.99 471.014 1
 -6 -2 -7 4554.38 549.062 1
 -6 2 -7 4461.17 453.506 8
 6 2 7 4080 516.415 2
 6 -2 8 17510.2 969.829 5
 -6 2 -8 17830.4 865.202 1
 -6 -2 -8 16450.6 997.433 1
 -6 2 -8 17166.7 821.817 8
 6 2 8 17139 976.49 2
 -6 2 -9 80.5893 170.679 1
 -6 -2 -9 182.512 261.308 1
 -6 2 -9 392.945 209.889 8
 6 2 9 318.847 251.606 2
 6 -2 9 243.416 265.258 5
 6 -2 10 2941.85 444.459 5
 -6 -2 -10 2681.5 447.458 1
 -6 2 -10 3006.19 401.861 1
 6 2 10 3160.97 480.522 2
 6 2 11 4154.1 530.988 2
 -6 -2 -11 4047.23 553.689 1
 6 -2 11 3948.86 516.279 5
 6 2 12 1775.97 388.114 2
 -6 -2 -12 1909.68 426.272 1
 6 -2 12 1314.27 360.102 5
 6 2 13 3646.76 527.528 2
 -6 -2 -13 4524.96 584.185 1
 6 -2 13 3955.18 518.025 5
 6 -2 14 1960.4 405.148 5
 -6 -2 -14 1817.52 381.771 1
 6 2 14 2079 435.677 2
 -6 2 -14 2345.88 442.471 2
 -6 2 -15 5507.62 596.275 2
 6 2 15 4822.83 568.407 2
 -6 -2 -15 5367.19 615.141 1
 6 -2 15 5751.5 632.404 5
 6 -2 16 1179.71 389.972 5
 -6 -2 -16 554.544 359.296 1
 6 2 16 1446.35 408.366 2
 -6 2 -16 823.11 315.401 2
 -6 2 -17 14280.3 966.691 2
 6 2 17 13880.3 983.932 2
 -6 -2 -17 13905.8 991.96 1
 6 -2 17 12212.5 914.861 5
 6 2 18 7342.99 739.782 2
 -6 2 -18 8761.85 793.829 2
 -6 -2 -18 7666.38 788.758 1
 6 -2 18 8202.01 758.649 5
 6 2 18 7347.71 703.336 5
 6 2 19 2712.07 473.283 5
 6 -2 19 3917.19 581.873 5
 -6 -2 -19 3866.25 613.941 1
 6 2 19 3716.86 576.992 2
 -6 2 -19 3262.91 567.691 2
 6 2 20 7711.87 747.235 2
 -6 2 -20 7955.62 757.383 2
 -6 -2 -20 8082.91 786.899 1
 6 -2 20 7730.73 756.918 5
 6 2 20 7227.07 703.878 5
 6 2 21 478.674 288.452 5
 6 -2 21 175.885 252.715 5
 -6 -2 -21 1007.23 395.279 1
 6 2 21 15.5747 248.839 2
 -6 2 -21 1040.7 391.647 2
 6 2 22 -299.098 301.505 5
 6 -2 22 -337.554 326.477 5
 -6 -2 -22 34.6578 274.756 1
 6 2 22 133.102 280.175 2
 -6 2 -22 -0.09517 263.713 2
 6 2 23 959.369 317.172 5
 6 -2 23 967.248 355.897 5
 -6 -2 -23 1374.16 439.7 1
 6 2 23 1010.17 304.288 2
 -6 2 -23 1857.1 471.38 2
 6 2 24 2536.86 444.976 5
 6 -2 24 2688.14 483.232 5
 -6 -2 -24 2408.81 492.327 1
 6 2 24 2641.76 513.452 2
 -6 2 -24 2692.27 499.178 2
 6 2 25 1123.65 362.921 5
 6 -2 25 719.351 341.897 5
 -6 2 -25 362.79 277.462 2
 -6 -2 -25 244.563 315.591 1
 6 2 26 1239.12 385.833 5
 6 -2 26 820.857 321.202 5
 6 3 -28 773.129 335.333 2
 -6 -3 27 2075.74 501.459 4
 6 3 -27 2052.18 465.696 2
 -6 -3 26 1699.56 437.499 4
 6 3 -26 1234.54 353.185 2
 -6 3 26 695.773 385.254 8
 6 3 -25 -82.231 299.917 2
 -6 -3 25 -39.8614 321.979 4
 6 -3 -25 -145.617 370.337 3
 6 3 -24 4610.85 602.476 2
 -6 -3 24 4566.95 638.084 4
 6 -3 -24 3492.23 616.033 3
 -6 3 24 3394.99 504.402 8
 6 3 -23 342.539 358.357 2
 -6 -3 23 1321.51 562.607 4
 6 -3 -23 359.81 390.898 3
 -6 3 22 18338.4 1175.84 8
 -6 -3 22 19547 1220.97 4
 6 -3 -22 17316.9 1138.23 3
 6 3 -22 17652.5 1113.69 2
 6 3 -21 1693.32 516.62 2
 -6 -3 21 1290.27 463.058 4
 6 -3 -21 1114.81 450.27 3
 -6 3 21 753.97 387.96 8
 6 3 -20 2364.99 470.474 2
 -6 -3 20 2309.2 498.161 4
 6 -3 -20 2316.25 502.984 3
 -6 3 20 2121.58 470.703 8
 6 3 -19 2469.45 455.782 2
 -6 -3 19 3128.69 539.509 4
 6 -3 -19 2907.74 531.672 3
 -6 3 19 2161.01 487.373 8
 6 3 -18 693.182 351.451 2
 -6 3 18 947.121 415.646 8
 -6 -3 18 774.396 373.929 4
 6 -3 -18 268.354 339.984 3
 -6 3 17 4811.14 615.048 8
 -6 -3 17 4625.55 617.013 4
 6 -3 -17 4480.2 561.834 3
 6 3 -17 4703.11 600.343 2
 6 3 -16 916.643 298.792 2
 -6 -3 16 813.187 283.487 4
 6 -3 -16 711.708 304.901 3
 -6 3 16 1373.04 418.408 8
 6 3 -15 997.918 325.685 2
 -6 -3 15 1242.05 398.294 4
 6 -3 -15 1363.42 388.075 3
 -6 3 15 1474.58 477.087 8
 6 3 -14 3924.43 534.244 2
 -6 -3 14 4514.13 606.227 4
 6 -3 -14 3835 537.571 3
 -6 3 14 5684.42 701.889 8
 6 3 -13 1030.38 365.335 2
 6 -3 -13 741.05 317.435 3
 -6 3 13 1725.46 495.494 8
 6 3 -12 3656.12 537.265 2
 -6 -3 12 4111.3 558.525 4
 6 -3 -12 3900.71 512.026 3
 -6 3 12 5319.76 657.647 8
 6 3 -11 940.889 357.63 2
 -6 -3 11 754.88 306.469 4
 6 -3 -11 1100.07 344.674 3
 -6 3 11 1868.14 476.129 8
 6 3 -10 -86.9676 223.133 2
 -6 -3 10 139.007 247.141 4
 6 -3 -10 -143.213 261.144 3
 -6 3 10 286.7 354.455 8
 6 3 -9 2134.9 421.575 2
 -6 3 9 1876.33 460.65 8
 -6 -3 9 2081.55 455.739 4
 6 -3 -9 1682.35 355.272 3
 -6 3 8 4700.62 621.578 8
 6 3 -8 3575.18 543.019 2
 -6 -3 8 4566.64 605.703 4
 6 -3 -8 3528.88 499.597 3
 6 3 -7 22147 1166.5 2
 -6 3 7 22392.7 1165.69 8
 6 -3 -7 20354.8 1063.44 3
 -6 -3 7 20416 1156.57 4
 6 3 -6 5697.17 651.126 2
 -6 3 6 4816.12 610.858 8
 6 -3 -6 4736.59 571.551 3
 6 -3 -6 4823.05 511.136 5
 -6 -3 6 5996.24 695.89 4
 6 3 -5 16146.3 992.415 2
 6 -3 -5 17532.2 905.752 5
 -6 3 5 16166.4 997.731 8
 6 -3 -5 17025.6 950.12 3
 6 -3 -4 10436.7 783.068 6
 6 3 -4 8359.06 759.291 2
 6 -3 -4 8456.74 662.701 5
 -6 3 4 8678.76 774.081 8
 6 -3 -4 8548.33 714.127 3
 6 -3 -3 26477.3 1164.88 6
 6 3 -3 27504.6 1278.08 2
 6 -3 -3 27147.9 1143.14 5
 -6 3 3 24884.5 1195.07 8
 6 -3 -3 25377.6 1167 3
 6 -3 -2 5810.82 578.133 6
 6 3 -2 4958.39 604.482 2
 6 -3 -2 5820.89 575.064 5
 -6 3 2 5426.01 620.221 8
 6 -3 -2 5245.67 570.049 3
 6 -3 -1 9086.52 702.16 6
 6 3 -1 8025.76 714.316 2
 6 -3 -1 8036.42 644.806 5
 -6 3 1 8248.69 697.987 8
 6 -3 -1 7592.9 648.174 3
 -6 -3 0 614.153 304.352 1
 6 -3 0 695.919 292.382 6
 -6 3 0 1394.29 356.472 8
 6 -3 0 800.974 265.577 5
 6 3 0 982.775 340.27 2
 6 -3 0 911.477 293.989 3
 -6 -3 -1 317.915 246.78 1
 6 -3 1 -219.49 277.936 6
 -6 3 -1 226.213 284.998 8
 6 -3 1 472.454 219.971 5
 6 3 1 763.077 293.303 2
 6 -3 1 325.383 224.912 3
 -6 -3 -2 74.2115 227.677 1
 6 -3 2 151.84 229.801 6
 -6 3 -2 294.272 250.126 8
 6 -3 2 259.252 199.721 5
 -6 3 -2 203.802 212.015 2
 6 3 2 159.788 248.098 2
 6 -3 2 188.805 233.515 3
 -6 -3 -3 1731.38 421.768 1
 -6 3 -3 2555.56 444.07 8
 6 -3 3 1875.55 364.659 6
 6 -3 3 2009.44 379.519 5
 -6 3 -3 2211.66 359.181 2
 6 3 3 1969.59 411.748 2
 6 -3 3 1730.81 334.989 3
 -6 3 -4 8770.92 703.412 8
 6 -3 4 9546.63 671.636 6
 6 3 4 9866.17 804.88 2
 -6 3 -4 9332.62 672.169 2
 6 -3 4 9629.57 753.285 5
 6 -3 4 8864.69 651.155 3
 -6 -3 -4 10292.8 823.358 1
 -6 3 -5 786.487 361.921 8
 6 -3 5 580.882 304.382 6
 6 -3 5 470.346 243.157 3
 6 -3 5 339.338 277.006 5
 -6 -3 -5 623.792 368.517 1
 -6 3 -5 497.373 283.635 2
 6 3 5 1035.46 409.313 2
 6 -3 6 29984.4 1184.03 6
 6 3 6 30867.5 1370.75 2
 -6 3 -6 30489 1234.32 2
 6 -3 6 28011.9 1291.67 5
 -6 -3 -6 29624.5 1378.72 1
 -6 3 -6 29620.4 1230 8
 -6 3 -7 2368.88 429.479 8
 6 -3 7 2221.15 428.841 5
 6 -3 7 2638.63 405.331 6
 -6 -3 -7 2226.25 557.364 1
 -6 3 -7 2799.88 433.52 2
 6 3 7 2784.67 499.245 2
 -6 3 -8 409.007 273.549 8
 6 -3 8 189.636 248.203 5
 6 -3 8 440.158 268.234 6
 -6 -3 -8 5.85181 250.352 1
 -6 3 -8 532.203 250.222 2
 6 3 8 112.721 215.407 2
 -6 3 -9 1699.17 366.637 8
 6 -3 9 1678.97 370.342 5
 -6 3 -9 1940.1 396.46 2
 6 3 9 1459.44 354.971 2
 -6 -3 -9 1434.16 391.407 1
 6 -3 10 275.519 244.048 5
 -6 3 -10 769.03 322.797 2
 6 3 10 84.9507 230.159 2
 -6 -3 -10 340.878 218.1 1
 6 -3 11 280.298 248.322 5
 -6 3 -11 595.424 289.004 2
 6 3 11 -5.71295 208.343 2
 -6 -3 -11 -188.668 272.197 1
 6 -3 12 259.011 272.701 5
 -6 3 -12 711.785 314.821 2
 6 3 12 349.205 255.913 2
 -6 -3 -12 -316.78 325.525 1
 6 -3 13 336.752 280.718 5
 -6 -3 -13 -46.7517 257.208 1
 -6 3 -13 571.833 289.768 2
 6 3 13 92.6609 248.233 2
 6 -3 14 816.224 326.41 5
 -6 3 -14 668.961 284.753 2
 -6 -3 -14 674.839 337.899 1
 6 3 14 386.669 216.717 2
 6 -3 15 204.089 265.45 5
 -6 3 -15 837.444 353.446 2
 -6 -3 -15 149.119 234.185 1
 6 3 15 606.567 302.259 2
 6 -3 16 1884.89 415.986 5
 -6 3 -16 2591.99 474.851 2
 6 3 16 1747.98 421.942 2
 -6 -3 -16 1088.24 349.82 1
 6 -3 17 5292.53 670.043 5
 -6 -3 -17 4925.08 670.43 1
 6 3 17 4685.41 601.091 2
 -6 3 -17 5748.2 677.98 2
 6 -3 18 2172.04 442.395 5
 -6 3 -18 2008 424.889 2
 -6 -3 -18 2035.27 458.295 1
 6 3 18 2033.75 469.843 2
 6 -3 19 296.659 286.485 5
 -6 3 -19 547.111 342.652 2
 -6 -3 -19 -82.265 259.732 1
 6 3 19 484.984 277.905 2
 6 -3 20 1615.83 387.379 5
 -6 3 -20 1945.36 426.208 2
 6 3 20 2206.75 459.139 2
 -6 -3 -20 1411.29 397.256 1
 -6 3 -21 428.465 346.299 2
 -6 -3 -21 353.115 308.807 1
 6 3 21 817.046 347.097 2
 6 3 22 1294.42 438.926 2
 6 3 23 2168.28 475.773 2
 6 3 24 -11.3575 238.857 2
 6 3 25 3011.15 580.089 2
 -6 4 23 6539.85 779.653 7
 -6 4 22 4171.31 606.203 7
 -6 -4 21 1249.37 478.306 4
 -6 4 21 1244.88 427.182 7
 -6 -4 20 2654.09 548.563 4
 -6 -4 19 2083.39 517.432 4
 -6 -4 18 1144.71 399.422 4
 -6 -4 17 -224.407 263.709 4
 -6 -4 17 338.479 264.01 6
 6 4 -16 -128.355 267.59 2
 -6 4 16 979.236 433.462 8
 -6 -4 16 -320.466 263.673 4
 6 -4 -16 -128.246 343.963 3
 -6 -4 16 638.517 312.617 6
 6 4 -15 -317.005 296.591 2
 -6 4 15 993.657 438.806 8
 -6 -4 15 344.364 301.684 4
 6 -4 -15 413.225 390.513 3
 -6 -4 15 173.233 235.755 6
 6 4 -14 109.924 285.149 2
 -6 -4 14 279.047 315.666 4
 6 -4 -14 516.069 386.061 3
 6 4 -13 14.5978 228.538 2
 -6 -4 13 3.00511 264.299 4
 6 -4 -13 368.729 307.765 3
 6 4 -12 1130.55 328.94 2
 -6 -4 12 445.256 290.136 4
 6 -4 -12 728.64 410.329 3
 6 4 -11 55.1448 236.319 2
 -6 -4 11 7.59391 264.528 4
 6 -4 -11 96.8906 285.619 3
 6 4 -10 -203.963 229.299 2
 6 -4 -10 141.011 333.563 3
 -6 4 10 37.6012 297.052 8
 6 4 -9 1919.38 435.829 2
 6 -4 -9 1786.76 455.759 3
 -6 4 9 1414.41 444.664 8
 6 4 -8 251.681 286.64 2
 6 -4 -8 226.183 313.447 3
 -6 4 8 -95.7683 356.785 8
 6 -4 -7 710.305 314.625 6
 6 4 -7 896.983 344.197 2
 6 -4 -7 800.341 367.8 3
 -6 4 7 802.414 386.995 8
 6 -4 -6 312.199 279.568 6
 -6 4 6 1052.8 381.237 8
 6 4 -6 723.238 323.065 2
 6 -4 -6 1259.45 408.837 3
 6 -4 -5 1052.04 369.125 3
 6 -4 -5 516.421 296.415 6
 -6 4 5 408.384 354.565 8
 6 4 -5 792.879 355.99 2
 -6 4 4 1037.05 413.639 8
 6 -4 -4 763.004 319.996 3
 6 -4 -4 979.411 345.312 6
 -6 -4 4 1043.56 342.01 1
 6 4 -4 1051.76 374.591 2
 -6 4 3 218.136 289.135 8
 6 -4 -3 137.133 288.728 6
 6 -4 -3 326.284 272.383 3
 -6 -4 3 203.482 235.897 1
 6 4 -3 30.4791 309.632 2
 -6 4 2 842.808 400.353 8
 6 -4 -2 673.592 333.167 6
 6 -4 -2 391.449 289.327 3
 6 -4 -2 389.062 226.996 5
 -6 -4 2 676.013 307.349 1
 6 4 -2 503.338 306.589 2
 -6 4 1 354.29 291.306 8
 6 -4 -1 495.773 251.86 5
 6 -4 -1 386.603 278.466 6
 -6 -4 1 19.8446 226.046 1
 6 4 -1 880.646 332.297 2
 -6 4 0 224.447 312.67 8
 6 -4 0 363.667 225.609 5
 6 -4 0 313.731 270.132 6
 -6 -4 0 175.165 246.316 1
 6 4 0 868.497 425.847 2
 -6 4 -1 603.766 369.267 8
 6 -4 1 265.449 215.4 5
 6 -4 1 329.653 286.611 6
 -6 -4 -1 -220.707 283.767 1
 6 4 1 183.719 306.053 2
 -6 4 -2 726.179 381.04 8
 6 -4 2 1146.89 332.8 5
 6 -4 2 1391.38 384.49 6
 -6 -4 -2 1061.76 332.479 1
 6 4 2 1704.29 409.068 2
 -6 4 -3 2420.82 469.196 8
 6 -4 3 2387.21 444.583 5
 6 -4 3 2569.77 445.646 6
 -6 -4 -3 2180.31 451.377 1
 6 4 3 2459.17 490.543 2
 -6 4 -4 828.187 367.815 8
 6 -4 4 540.423 307.178 5
 6 -4 4 668.016 314.293 6
 -6 -4 -4 435.114 310.17 1
 6 4 4 581.701 280.805 2
 -6 4 -5 511.735 336.604 8
 6 -4 5 1126.29 342.502 5
 6 -4 5 1162.27 374.646 6
 -6 -4 -5 1241.47 359.709 1
 6 4 5 1171.25 375.085 2
 -6 4 -6 1622.64 502.109 8
 6 -4 6 1769.1 433.655 6
 6 -4 6 1191.69 395.452 5
 -6 -4 -6 2207.79 517.741 1
 6 4 6 1083.08 372.971 2
 6 -4 7 16270.5 996.544 6
 6 4 7 17047.5 1119.18 2
 6 -4 7 14380.8 1015.94 5
 -6 -4 -7 15816.7 1063.83 1
 -6 4 -7 14678.6 1027.06 8
 -6 4 -8 1476.78 455.587 8
 6 -4 8 2144.95 497.608 6
 6 -4 8 1627.07 460.51 5
 -6 -4 -8 2072.77 510.824 1
 6 4 8 1462.3 457.764 2
 6 -4 9 9481.8 779.931 6
 6 -4 9 8430.35 799.66 5
 -6 -4 -9 8871.48 822.676 1
 -6 4 -9 8358.87 792.318 8
 6 4 9 9054.47 816.867 2
 -6 -4 -10 2023.35 488.083 1
 6 -4 10 2066.04 498.245 5
 -6 4 -10 1491.26 457.649 8
 6 4 10 2194.08 516.402 2
 -6 4 -10 1712.71 438.519 2
 -6 4 -11 9395.9 803.872 2
 6 4 11 9072.19 850.395 2
 6 -4 11 8830.85 842.678 5
 -6 -4 -11 7543.53 771.306 1
 6 -4 12 1163.12 385.996 5
 6 4 12 1738.08 467.377 2
 -6 4 -12 1343.4 406.215 2
 -6 -4 -12 1121.04 420.739 1
 6 -4 13 4376.6 625.818 5
 6 4 13 3634.35 561.763 2
 -6 4 -13 4163.29 565.52 2
 -6 -4 -13 4004.28 586.074 1
 6 4 14 887.048 365.783 2
 -6 4 -14 616.069 302.43 2
 -6 -4 -14 773.236 352.254 1
 6 4 15 1390.63 420.443 2
 -6 4 -15 745.911 312.392 2
 -6 -4 -15 656.841 298.901 1
 -6 -4 -16 -224.564 338.85 1
 -6 4 -16 -43.9696 225.667 2
 6 4 16 95.9617 269.27 2
 -6 -4 -17 -232.85 349.517 1
 6 4 17 416.196 302.245 2
 6 4 18 2933.11 548.333 2
 6 -5 3 955.091 398.916 5
 7 0 -30 171.523 341.933 3
 -7 0 30 -324.338 334.982 4
 7 0 -29 221.289 335.016 3
 -7 0 29 604.48 310.457 4
 7 0 -28 -380.623 424.322 3
 -7 0 28 572.647 407.213 4
 7 0 -27 1568.01 435.689 3
 -7 0 27 1663.25 449.475 4
 7 0 -26 112.354 359.136 3
 -7 0 26 -167.716 253.675 4
 7 0 -25 1667.02 443.622 3
 -7 0 25 2207.89 484.025 4
 7 0 -24 -60.6672 357.321 3
 -7 0 24 113.885 304.453 4
 7 0 -23 -14.7342 291.465 3
 -7 0 23 -47.6433 310.764 4
 7 0 -22 -821.696 429.277 3
 -7 0 22 480.904 320.934 4
 7 0 -21 1639.91 401.321 3
 -7 0 21 1926.44 423.056 4
 7 0 -20 -48.4124 325.929 3
 -7 0 20 207.538 242.896 4
 7 0 -19 7.19655 312.715 3
 -7 0 19 67.6778 255.804 4
 7 0 -18 -14.1651 257.772 3
 -7 0 18 119.01 256.869 4
 7 0 -17 -572.531 382.77 3
 -7 0 17 -300.39 222.034 4
 7 0 -16 151.068 273.757 3
 7 0 -16 -267.301 168.694 2
 -7 0 16 120.643 192.894 4
 7 0 -15 2475.24 423.458 3
 7 0 -15 2588.05 382.526 2
 -7 0 15 2581.29 423.61 4
 7 0 -14 -1.78737 269.578 3
 7 0 -14 -1.68644 168.161 2
 -7 0 14 -113.096 245.163 4
 7 0 -13 623.024 312.579 3
 7 0 -13 708.119 183.504 2
 -7 0 13 1176.03 311.865 4
 7 0 -12 -190.402 267.405 3
 7 0 -12 -431.439 241.666 2
 -7 0 12 -286.748 292.369 4
 7 0 -11 2113.11 385.326 3
 7 0 -11 1470.58 245.544 2
 -7 0 11 1131.21 259.628 4
 7 0 -10 198.481 247.265 3
 -7 0 10 -151.229 250.606 4
 7 0 -10 -624.407 281.008 2
 7 0 -9 6297.32 530.127 2
 7 0 -9 7088.12 639.987 3
 -7 0 9 6772.83 636.737 4
 7 0 -8 4446.61 597.568 2
 7 0 -8 4341.21 712.983 3
 7 0 -7 477594 4512.65 2
 -7 0 7 485814 4890.79 4
 7 0 -6 13183.3 952.804 2
 -7 0 6 10802 928.056 4
 7 0 -5 102335 2125.29 2
 7 0 -5 102228 2161.39 3
 -7 0 5 104623 2283.23 4
 7 0 -4 1664.53 465.136 2
 7 0 -4 2137.88 466.756 3
 7 0 -3 48894.8 1491.29 2
 7 0 -3 50685.8 1481.95 3
 -7 0 3 49664.9 1581.78 4
 7 0 -2 157.521 218.559 2
 -7 0 2 -374.864 306.595 4
 7 0 -2 147.669 226.919 3
 7 0 -2 329.538 317.758 5
 7 0 -1 213.097 256.844 5
 7 0 -1 65.0103 187.215 3
 7 0 -1 397.567 247.297 2
 7 0 0 44.3303 225.823 5
 7 0 0 140.005 175.339 3
 7 0 0 -319.063 234.779 2
 7 0 1 12855.4 847.958 5
 7 0 1 13191.5 705.365 3
 7 0 1 12215.1 783.473 2
 7 0 2 -20.8744 204.416 5
 7 0 2 -94.9927 167.336 3
 7 0 2 -131.725 229.298 2
 7 0 3 3469.69 484.062 5
 7 0 3 3899.54 393.462 3
 7 0 3 3691.63 456.952 2
 7 0 4 325.95 226.784 5
 7 0 4 -23.2074 156.984 3
 7 0 4 26.8196 185.106 2
 7 0 5 187.627 270.784 5
 7 0 5 -157.564 221.662 2
 7 0 6 307.114 254.359 5
 -7 0 -6 173.514 279.833 1
 7 0 6 -119.22 259.007 2
 7 0 7 760.709 306.621 5
 -7 0 -7 317.151 232.129 1
 7 0 7 350.759 240.447 2
 7 0 8 -125.613 227.336 5
 -7 0 -8 66.5059 219.711 1
 7 0 8 -2.70167 179.261 2
 7 0 9 4062.78 542.334 5
 -7 0 -9 3081.64 478.525 1
 7 0 9 3647.15 501.687 2
 7 0 10 95.7214 242.872 5
 -7 0 -10 -56.3563 193.796 1
 7 0 10 -596.703 302.568 2
 7 0 11 675.173 311.094 5
 -7 0 -11 408.182 268.749 1
 7 0 11 666.222 282.662 2
 7 0 12 244.146 283.536 5
 -7 0 -12 -35.3311 197.694 1
 7 0 12 272.016 238.065 2
 7 0 13 1404.4 343.542 5
 -7 0 -13 1227.15 316.703 1
 7 0 13 652.619 274.716 2
 7 0 14 -66.0772 241.892 5
 -7 0 -14 -136.789 214.194 1
 7 0 15 3863.81 536.632 5
 -7 0 -15 3580.29 529.754 1
 7 0 16 299.137 294.132 5
 -7 0 -16 400.079 302.707 1
 7 0 17 4072.63 563.861 5
 -7 0 -17 3125.57 514.159 1
 7 0 18 432.297 320.761 5
 -7 0 -18 -216.46 242.374 1
 7 0 19 11694.6 923.861 5
 -7 0 -19 12754.5 959.578 1
 7 0 20 548.088 337.714 5
 -7 0 -20 14.8777 262.412 1
 7 0 21 8371.44 804.724 5
 -7 0 -21 8626.12 819.642 1
 7 0 22 53.854 259.28 5
 -7 0 -22 236.622 262.943 1
 7 0 23 3155.18 528.121 5
 -7 0 -23 2823.48 498.655 1
 7 0 24 520.344 390.388 5
 -7 0 -24 120.75 312.69 1
 7 0 25 7972.94 839.516 5
 -7 0 -25 6370.71 758.336 1
 7 0 26 1413.68 489.439 5
 -7 0 -26 444.976 417.549 1
 -7 1 30 297.425 317.735 4
 7 -1 -29 2301.58 576.519 3
 7 1 -29 2089.14 522.189 3
 -7 1 29 2034.9 483.02 4
 7 -1 -28 469.699 367.357 3
 7 1 -28 223.426 306.969 3
 -7 -1 28 693.247 389.826 4
 -7 1 28 481.861 282.388 4
 7 -1 -27 -70.9887 384.005 3
 7 1 -27 399.788 404.115 3
 -7 -1 27 -218.451 240.862 4
 -7 1 27 224.23 264.677 4
 7 -1 -26 353.242 363.604 3
 7 1 -26 -49.9627 375.219 3
 -7 -1 26 -66.726 296.355 4
 -7 1 26 306.22 335.559 4
 7 -1 -25 1270.34 421.889 3
 7 1 -25 992.92 402.955 3
 -7 1 25 1654.29 397.99 4
 -7 -1 25 1522.05 438.786 4
 7 -1 -24 2077.74 522.212 3
 7 1 -24 1626.33 445.769 3
 -7 1 24 1764.5 440.746 4
 -7 -1 24 1524.9 439.859 4
 7 -1 -23 150.89 294.532 3
 7 1 -23 1069.59 434.188 3
 -7 1 23 664.553 315.048 4
 -7 -1 23 1065.62 363.575 4
 7 -1 -22 3390.63 556.77 3
 7 1 -22 3455.63 558.884 3
 -7 1 22 3488.68 530.715 4
 -7 -1 22 3325.39 524.857 4
 7 1 -22 2889.52 430.499 2
 -7 -1 21 5348.2 661.66 4
 -7 1 21 5519.6 622.225 4
 7 1 -21 6331.67 705.791 3
 7 -1 -21 6362.18 706.67 3
 7 1 -21 5672.62 568.601 2
 -7 -1 20 4573.32 602.134 4
 -7 1 20 4357.39 558.815 4
 7 -1 -20 5306.45 649.196 3
 7 1 -20 4762.02 623.078 3
 7 1 -20 5310.9 573.848 2
 7 -1 -19 214.449 286.155 3
 7 1 -19 871.26 404.84 3
 -7 1 19 703.507 295.304 4
 -7 -1 19 228.983 255.896 4
 7 1 -19 548.832 311.882 2
 -7 -1 18 4993.79 630.284 4
 -7 1 18 4270.77 523.628 4
 7 -1 -18 4515.12 574.004 3
 7 1 -18 5667.79 635.918 3
 7 1 -18 5196.14 533.147 2
 7 -1 -17 545.032 279.119 3
 7 1 -17 774.105 339.459 3
 -7 -1 17 574.75 353.389 4
 -7 1 17 260.151 251.565 4
 7 1 -17 588.259 276.762 2
 -7 -1 16 4486.59 588.071 4
 -7 1 16 3762.69 475.617 4
 7 -1 -16 4812.96 580.506 3
 7 1 -16 5145.06 615.908 3
 7 1 -16 4739.07 518.073 2
 7 -1 -15 1139.6 336.002 3
 7 1 -15 1400.02 413.875 3
 7 1 -15 1050.11 287.921 2
 -7 -1 15 937.85 326.977 4
 -7 1 15 1230.93 323.27 4
 7 -1 -14 249.462 268.902 3
 7 1 -14 398.852 244.858 2
 -7 -1 14 386.1 276.236 4
 -7 1 14 513.92 229.664 4
 7 -1 -13 3461.66 492.523 3
 -7 -1 13 3210.01 501.034 4
 -7 1 13 2263.08 382.908 4
 7 1 -13 3866.26 466.051 2
 7 -1 -12 406.956 288.093 3
 -7 -1 12 285.27 238.719 4
 -7 1 12 -187.428 219.067 4
 7 1 -12 332.16 251.09 2
 7 -1 -12 386.473 217.862 5
 7 -1 -11 876.347 286.45 3
 -7 -1 11 821.67 314.582 4
 -7 1 11 926.684 283.649 4
 7 1 -11 768.323 284.828 2
 7 -1 -11 862.537 245.595 5
 7 -1 -10 -98.8257 207.51 3
 7 -1 -10 -93.2523 168.925 5
 -7 -1 10 -75.9803 238.35 4
 -7 1 10 28.6011 194.53 4
 7 1 -10 164.886 245.971 2
 7 -1 -9 470.213 235.217 3
 7 -1 -9 463.574 233.946 5
 7 -1 -9 435.597 184.157 2
 -7 -1 9 507.497 255.676 4
 -7 1 9 129.361 194.058 4
 7 1 -9 334.271 224.945 2
 7 -1 -8 1292.25 345.87 3
 7 -1 -8 1130.46 304.422 5
 7 -1 -8 1176.26 259.382 2
 -7 -1 8 1244.66 372.004 4
 -7 1 8 1092.37 271.127 4
 7 1 -8 1565.49 340.323 2
 7 -1 -7 2011.98 397.154 3
 7 -1 -7 2093.27 363.908 5
 7 -1 -7 2496.69 373.002 2
 -7 -1 7 3200.87 506.272 4
 -7 1 7 1883.72 351.625 4
 7 1 -7 2826.52 471.876 2
 -7 -1 6 17732.6 1069.13 4
 7 -1 -6 17667.1 916.631 5
 7 -1 -6 17653.3 867.502 2
 7 1 -6 19121.8 1000.98 2
 -7 1 6 16177.3 883.839 4
 7 1 -6 18412.2 1029.75 3
 7 -1 -6 17830.1 942.835 3
 7 1 -5 52990.9 1618.79 3
 7 -1 -5 53994.6 1584.75 3
 7 -1 -5 54957.6 1506.84 2
 7 1 -5 55242.1 1670.9 2
 -7 -1 5 53777.4 1771.85 4
 -7 1 5 57138.2 1591.25 4
 7 -1 -5 55141.1 1606.04 5
 7 1 -4 15068.3 906.65 3
 7 -1 -4 15131.5 859.658 3
 7 -1 -4 13978.3 808.812 2
 7 1 -4 14412.1 927.044 2
 -7 -1 4 13330 935.274 4
 -7 1 4 14769 853.382 4
 7 -1 -4 13656.2 842.051 5
 7 1 -3 44865.2 1447.18 3
 7 -1 -3 43181 1395.08 3
 7 -1 -3 46652 1415.71 2
 7 1 -3 46339.5 1538.91 2
 -7 1 3 45988.5 1417.62 4
 -7 -1 3 42587.8 1580.43 4
 7 -1 -3 44646 1479.52 5
 7 1 -2 39224.9 1343.07 3
 7 -1 -2 38263.6 1275.93 3
 7 -1 -2 37853.6 1290.7 2
 7 1 -2 35494 1371.34 2
 -7 1 2 36047.3 1255.52 4
 7 -1 -2 36949.6 1358.6 5
 7 1 -1 10328.5 736.933 3
 7 -1 -1 9607.92 663.425 3
 7 -1 -1 8479.34 649.917 2
 7 1 -1 8728.98 775.312 2
 7 -1 -1 8846.07 716.977 5
 7 1 0 38805.8 1307.61 3
 7 -1 0 37518.1 1220.08 3
 7 -1 0 35683.5 1268.55 2
 7 1 0 36108.5 1374.24 2
 7 -1 0 35928.5 1361.8 5
 7 -1 1 283.092 197.018 2
 7 -1 1 530.049 256.62 3
 7 1 1 420.866 271.099 2
 7 -1 1 537.478 324.629 5
 7 -1 2 5009.73 549.652 5
 7 1 2 7397.53 606.923 3
 7 -1 2 5558.68 473.738 3
 7 -1 2 5668.26 522.914 2
 7 1 2 5242.94 598.557 2
 7 -1 3 11486.6 811.341 5
 7 1 3 15825.4 814.957 3
 7 -1 3 12709.5 685.873 3
 7 -1 3 12083.7 771.367 2
 7 1 3 12977.5 856.87 2
 7 -1 4 1227.12 362.798 5
 7 1 4 533.749 299.805 2
 7 1 4 1851.7 414.265 3
 7 -1 5 14651.6 922.401 5
 -7 -1 -5 14621.6 980.723 1
 7 1 5 16072 956.241 2
 7 -1 6 151.458 236.616 5
 -7 1 -6 435.881 244.001 1
 -7 -1 -6 583.894 312.01 1
 7 1 6 494.823 293.285 2
 7 -1 7 75.2051 253.067 5
 -7 -1 -7 -109.648 260.991 1
 -7 1 -7 100.167 228.117 1
 7 1 7 67.6692 213.775 2
 7 -1 8 982.171 307.689 5
 -7 -1 -8 866.851 276.121 1
 -7 1 -8 442.732 242.73 1
 7 1 8 787.169 320.381 2
 7 -1 9 81.0568 202.045 5
 -7 1 -9 414.827 256.294 1
 -7 -1 -9 -332.825 250.437 1
 7 1 9 185.181 200.719 2
 7 1 10 335.243 255.065 5
 7 -1 10 -186.196 220.071 5
 -7 -1 -10 225.061 277.603 1
 -7 1 -10 158.055 241.297 1
 7 1 10 89.4771 247.273 2
 7 1 11 2050.19 419.088 5
 7 -1 11 1566.97 347.21 5
 -7 1 -11 2085.97 387.953 1
 -7 -1 -11 2284.01 438.663 1
 7 1 11 2058.44 397.343 2
 7 -1 12 771.96 315.498 5
 7 1 12 919.12 342.464 5
 -7 1 -12 713.838 287.434 1
 -7 -1 -12 500.204 303.297 1
 7 1 12 797.409 312.818 2
 7 -1 13 2450.45 424.049 5
 7 1 13 2573.73 467.682 5
 -7 1 -13 3087.42 468.211 1
 -7 -1 -13 3062.15 499.334 1
 7 1 13 2845.68 461.816 2
 7 -1 14 662.709 305.405 5
 7 1 14 155.787 266.032 5
 -7 1 -14 87.6304 246.971 1
 -7 -1 -14 493.523 308.7 1
 7 1 14 114.68 256.901 2
 7 -1 15 1998.25 414.303 5
 7 1 15 2034.58 407.785 5
 -7 -1 -15 2631.66 489.996 1
 -7 1 -15 2258.69 409.75 1
 7 1 15 2268.45 458.774 2
 7 -1 16 -369.763 280.845 5
 7 1 16 253.648 258.585 5
 -7 -1 -16 -64.109 311.188 1
 -7 1 -16 -72.5359 259.304 1
 7 1 16 -12.6732 243.651 2
 7 -1 17 436.202 301.424 5
 7 1 17 457.956 273.863 5
 -7 1 -17 169.745 263.29 1
 -7 -1 -17 -224.765 363.584 1
 7 1 17 803.709 349.139 2
 7 1 18 260.219 269.717 5
 7 -1 18 541.454 343.824 5
 -7 1 -18 -434.032 317.39 1
 -7 -1 -18 -85.5832 256.898 1
 7 1 18 1045.09 421.786 2
 7 1 19 2156.33 458.552 5
 7 -1 19 1626.18 441.379 5
 -7 1 -19 2558.67 452.214 1
 -7 -1 -19 2012.65 467.007 1
 7 1 19 2132.57 440.614 2
 7 1 20 3485 526.465 5
 7 -1 20 4820.28 663.004 5
 -7 1 -20 3882.16 544.476 1
 -7 -1 -20 4017.5 646.459 1
 7 1 21 3920.13 584.462 5
 7 -1 21 4189.49 596.903 5
 -7 1 -21 4152.04 556.59 1
 -7 -1 -21 4071.12 630.084 1
 7 -1 22 1635.68 390.874 5
 7 1 22 2131.77 484.638 5
 -7 1 -22 1894.13 459.95 1
 -7 -1 -22 1660.14 495.19 1
 7 -1 23 152.778 241.164 5
 7 1 23 32.8349 244.092 5
 -7 1 -23 446.391 317.24 1
 -7 -1 -23 413.942 276.134 1
 7 -1 24 257.085 266.807 5
 7 1 24 -120.94 234.235 5
 -7 1 -24 342.514 342.983 1
 7 1 25 -181.036 282.802 5
 -7 1 -25 190.441 229.617 1
 7 1 26 1744.72 445.048 5
 -7 1 -26 2360.02 524.162 1
 -7 1 -27 2460.79 514.643 1
 -7 2 30 1950.91 443.001 4
 -7 2 29 41.7087 276.046 4
 -7 2 28 579.143 306.603 4
 7 2 -27 780.056 301.471 2
 -7 2 27 500.827 324.233 4
 7 2 -26 906.235 497.711 3
 7 2 -26 -38.9509 231.651 2
 -7 2 26 300.444 296.609 4
 7 2 -25 608.523 461.491 3
 7 -2 -25 -511.737 384.375 3
 7 2 -25 -269.434 302.842 2
 -7 2 25 -31.1382 206.873 4
 -7 -2 25 -355.009 284.758 4
 7 2 -24 1263.3 530.207 3
 7 -2 -24 890.395 466.664 3
 -7 2 24 -233.779 220.407 4
 -7 -2 24 223.841 229.086 4
 7 2 -24 250.652 293.43 2
 -7 -2 23 5425.06 688.712 4
 -7 2 23 5528.28 622.917 4
 7 2 -23 5744.83 767.043 3
 7 -2 -23 5985.32 716.454 3
 7 2 -23 5671.2 646.319 2
 -7 -2 22 4364.51 670.715 4
 7 2 -22 4787.36 692.33 3
 7 -2 -22 4383.65 653.596 3
 7 2 -22 5410.87 666.103 2
 -7 -2 21 5606.82 734.263 4
 7 2 -21 8465.58 899.52 3
 7 -2 -21 6000.01 696.397 3
 7 2 -21 6719.6 681.855 2
 7 2 -20 1277.83 376.484 2
 -7 -2 20 229.712 428.834 4
 7 -2 -20 749.088 354.162 3
 7 2 -19 1674.22 410.809 2
 -7 -2 19 1096.74 402.243 4
 7 -2 -19 1189.3 394.181 3
 7 2 -18 337.803 284.607 2
 -7 -2 18 155.259 299.695 4
 7 -2 -18 27.5878 273.023 3
 7 2 -17 2829.87 463.511 2
 -7 -2 17 3056.11 531.488 4
 7 -2 -17 3066.06 534.685 3
 7 2 -16 2646.47 432.668 2
 -7 -2 16 3011.17 521.575 4
 7 -2 -16 2374.18 471.185 3
 -7 2 16 1454 299.021 8
 7 2 -15 1326.04 345.762 2
 -7 -2 15 2246.28 486.537 4
 7 -2 -15 2374.05 485.6 3
 7 2 -14 4744.2 570.26 2
 -7 -2 14 5161.64 655.508 4
 7 -2 -14 5489.28 630.001 3
 -7 2 14 4392.3 575.36 8
 7 2 -13 80.6689 230.701 2
 -7 2 13 -478.747 355.45 8
 -7 -2 13 -165.487 213.85 4
 7 -2 -13 370.645 325.842 3
 -7 2 12 8172.74 736.403 8
 -7 -2 12 9849.88 846.955 4
 7 -2 -12 9089.15 750.595 3
 7 2 -12 9362.75 761.478 2
 7 2 -11 410.42 234.158 2
 -7 2 11 -6.85406 346.408 8
 -7 -2 11 975.034 403.519 4
 7 -2 -11 1183.17 374.858 3
 -7 -2 10 9415.85 820.848 4
 -7 2 10 9713 785.008 8
 7 -2 -10 11225.2 818.772 3
 7 2 -10 9721.81 763.762 2
 7 2 -9 97.9429 218.248 2
 -7 2 9 -173.738 323.227 8
 -7 -2 9 304.506 305.702 4
 7 -2 -9 438.378 291.017 3
 7 -2 -8 7722.82 621.16 5
 -7 -2 8 6663.6 710.762 4
 -7 2 8 6523.66 642.627 8
 7 2 -8 6814.1 666.072 2
 7 -2 -8 7757.63 675.12 3
 -7 -2 7 12272.9 915.025 4
 7 -2 -7 13282.8 812.248 5
 -7 2 7 13158 895.235 8
 7 2 -7 12951.1 874.143 2
 7 -2 -7 12997.4 845.949 3
 7 -2 -6 8453.96 661.115 5
 -7 -2 6 7254.7 758.872 4
 -7 2 6 7372.4 677.601 8
 7 -2 -6 7344.58 641.776 3
 7 2 -6 8474.54 743.621 2
 7 2 -5 351.187 307.295 2
 7 -2 -5 132.799 182.374 5
 -7 2 5 -355.419 317.477 8
 -7 -2 5 154.535 252.473 4
 7 -2 -5 249.955 240.117 3
 7 2 -4 2739.37 421.577 2
 7 -2 -4 2722.25 411.894 5
 -7 2 4 2132.11 390.057 8
 -7 -2 4 2420.64 424.6 4
 7 -2 -4 2118.13 375.534 3
 -7 2 3 -194.997 274.877 8
 7 2 -3 89.2475 258.566 2
 7 -2 -3 -484.241 301.344 3
 7 -2 -3 -275.822 243.38 5
 -7 2 2 2912.39 444.682 8
 7 -2 -2 2122.24 361.135 5
 7 2 -2 2930.28 455.773 2
 7 -2 -2 1936.84 335.006 3
 7 2 -1 4700.86 549.199 2
 -7 2 1 4221.27 513.186 8
 7 -2 -1 4957 514.24 3
 7 -2 -1 5871.06 575.106 5
 7 2 0 6437.24 672.631 2
 -7 2 0 6634.56 616.687 8
 7 -2 0 5694.1 542.481 3
 7 -2 0 6340.32 622.963 5
 7 2 1 21264.7 1125.55 2
 -7 2 -1 23185.6 1090.11 8
 7 -2 1 21783.3 983.481 3
 7 -2 1 23338.2 1160.92 5
 7 2 2 8103.76 745.709 2
 7 -2 2 8570.85 744.865 5
 -7 2 -2 8206.03 687.292 8
 7 -2 2 9004.88 657.994 3
 7 2 3 25335.3 1243.59 2
 7 -2 3 25646.7 1229.25 5
 -7 -2 -3 25448.6 1308.38 1
 -7 2 -3 23982.2 1104.04 8
 7 -2 3 24045.6 1018.43 3
 -7 -2 -4 3096.01 555.135 1
 -7 2 -4 3287.79 460.058 1
 -7 2 -4 3498.94 461.827 8
 7 2 4 2935.21 509.404 2
 7 -2 4 3120.7 480.225 5
 -7 -2 -5 773.677 378.369 1
 7 -2 5 251.075 290.739 5
 -7 2 -5 323.095 273.2 8
 7 2 5 511.787 316.305 2
 7 -2 6 8036.31 727.825 5
 -7 -2 -6 8187.56 786.248 1
 -7 2 -6 8035.65 635.341 8
 7 2 6 7826.84 722.319 2
 7 2 7 10453.9 830.929 2
 7 -2 7 10229.9 818.43 5
 -7 -2 -7 10724 874.914 1
 7 -2 8 3215.43 505.48 5
 -7 -2 -8 2412.02 486.831 1
 7 2 8 3175.79 534.015 2
 7 2 9 1649.97 366.348 2
 -7 -2 -9 2441.37 476.831 1
 7 -2 9 2197.85 415.934 5
 7 2 10 70.6215 264.732 2
 -7 -2 -10 -105.135 265.585 1
 7 -2 10 346.4 298.899 5
 7 2 11 359.171 239.142 2
 -7 -2 -11 26.344 216.928 1
 7 -2 11 -55.5635 190.433 5
 7 2 12 341.827 277.704 2
 -7 -2 -12 453.249 307.888 1
 7 -2 12 256.075 253.439 5
 7 2 13 48.4576 221.382 2
 -7 -2 -13 -56.7464 277.313 1
 7 -2 13 -72.8391 210.84 5
 7 2 14 421.875 315.393 2
 -7 -2 -14 -81.3711 204.63 1
 7 -2 14 309.826 279.788 5
 7 2 15 481.689 304.89 2
 -7 -2 -15 128.662 308.16 1
 7 -2 15 -118.229 262.735 5
 7 -2 16 -87.8903 205.814 5
 -7 -2 -16 -200.664 292.742 1
 7 2 16 270.296 262.365 2
 -7 2 -16 302.533 287.801 2
 7 2 17 147.632 280.052 5
 7 -2 17 857.528 371.413 5
 -7 -2 -17 1074.98 398.572 1
 7 2 17 447.116 327.794 2
 -7 2 -17 364.051 322.447 2
 7 2 18 -193.159 282.812 5
 7 -2 18 535.521 331.037 5
 -7 -2 -18 -152.841 317.571 1
 7 2 18 343.018 325.304 2
 -7 2 -18 188.101 273.599 2
 7 2 19 -149.811 209.867 5
 7 -2 19 581.772 319.673 5
 -7 -2 -19 29.5864 247.674 1
 7 2 19 115.634 283.433 2
 7 2 20 11197.6 963.222 2
 -7 2 -20 13013 1014.13 2
 -7 -2 -20 12466.9 1043.46 1
 7 -2 20 11573.2 962.482 5
 7 2 20 11551.9 947.716 5
 7 2 21 2635.85 529.454 5
 7 2 21 2874.3 536.441 2
 7 2 22 270.408 255.064 5
 7 2 22 967.494 411.525 2
 7 2 23 30.0282 283.498 5
 7 2 24 2041.22 427.341 5
 7 3 -22 2804.57 525.572 2
 -7 -3 21 1231.58 496.158 4
 7 3 -21 1601.21 472.362 2
 7 3 -20 1295.65 384.639 2
 -7 -3 20 1677.51 501.76 4
 7 -3 -20 1987.55 539.62 3
 -7 3 20 394.864 416.948 8
 7 3 -19 3517.59 581.058 2
 -7 -3 19 2330.37 547.568 4
 7 -3 -19 2270.73 544.157 3
 7 3 -18 1185.86 392.641 2
 -7 -3 18 1001.12 416.578 4
 7 -3 -18 1246.94 435.099 3
 -7 3 18 86.7278 424.386 8
 7 3 -17 381.451 255.405 2
 -7 -3 17 265.233 305.231 4
 7 -3 -17 -75.1277 327.218 3
 -7 3 17 -724.442 485.747 8
 7 3 -16 1018.27 371.135 2
 -7 -3 16 947.413 391.75 4
 7 -3 -16 542.695 352.073 3
 -7 3 16 229.947 347.259 8
 7 3 -15 360.501 323.6 2
 -7 -3 15 545.113 358.426 4
 7 -3 -15 443.389 316.217 3
 -7 3 15 402.039 347.978 8
 7 3 -14 3690.85 575.785 2
 -7 -3 14 3216.43 561.401 4
 7 -3 -14 3023.73 544.721 3
 -7 3 14 2868.08 530.456 8
 7 3 -13 559.531 401.556 2
 -7 3 13 817.482 450.99 8
 -7 -3 13 472.518 427.872 4
 7 -3 -13 450.709 356.757 3
 -7 -3 12 10243.3 922.72 4
 -7 3 12 9245 859.169 8
 7 -3 -12 8941.81 811.938 3
 7 3 -12 8971.91 812.454 2
 7 3 -11 1256.95 416.913 2
 -7 3 11 1431.91 451.383 8
 -7 -3 11 1775.54 491.84 4
 7 -3 -11 1354.8 434.821 3
 -7 -3 10 9656.22 882.015 4
 -7 3 10 11412.3 939.154 8
 7 -3 -10 10300.1 865.378 3
 7 3 -10 10065.2 856.739 2
 7 3 -9 2084.02 450.495 2
 -7 -3 9 2458.51 488.714 4
 7 -3 -9 2835.91 517.688 3
 7 3 -8 497.916 305.912 2
 -7 -3 8 -27.767 255.147 4
 7 -3 -8 -77.933 294.419 3
 -7 3 7 2516.27 541.872 8
 7 -3 -7 1380.8 393.499 3
 7 3 -7 1588.76 422.725 2
 -7 3 6 4748.99 630.827 8
 7 -3 -6 3083.35 492.223 3
 7 3 -6 4617.43 600.865 2
 -7 3 5 2085.47 519.66 8
 7 3 -5 931.194 345.811 2
 7 -3 -5 1129.42 392.392 3
 7 -3 -4 -113.108 182.616 5
 -7 3 4 350.668 362.466 8
 7 3 -4 -199.258 232.559 2
 7 -3 -4 154.487 285.236 3
 7 -3 -3 1198.55 299.35 5
 7 3 -3 773.114 283.151 2
 7 -3 -3 866.401 317.001 3
 7 -3 -2 385.372 184.71 5
 -7 3 2 935.607 374.962 8
 7 3 -2 314.345 308.038 2
 7 -3 -2 431.852 307.06 3
 7 -3 -1 397.947 225.252 5
 7 3 -1 264.263 276.797 2
 7 -3 -1 730.18 331.194 3
 -7 -3 0 178.371 230.017 1
 7 -3 0 70.3874 205.815 5
 -7 3 0 557.898 356.702 8
 7 3 0 240.746 289.111 2
 7 -3 0 140.818 269.816 3
 -7 -3 -1 123.874 278.832 1
 7 -3 1 -109.856 223.414 5
 7 3 1 -145.693 208.257 2
 7 -3 1 244.684 269.631 3
 -7 -3 -2 -100.49 253.61 1
 7 -3 2 -146.751 220.015 5
 -7 3 -2 622.604 380.305 8
 7 3 2 484.214 292.183 2
 7 -3 2 58.0304 209.229 3
 -7 3 -3 514.504 311.411 8
 7 3 3 471.214 284.671 2
 -7 -3 -3 440.008 297.961 1
 7 -3 3 -6.32124 267.909 5
 -7 3 -4 1067.78 363.901 8
 7 3 4 1314.85 377.095 2
 -7 -3 -4 666.327 370.128 1
 7 -3 4 968.213 297.008 5
 -7 3 -5 2709.39 476.12 8
 7 3 5 2565.71 493.692 2
 -7 3 -5 1881.91 363.794 2
 -7 -3 -5 2334.38 468.871 1
 7 -3 5 2094.71 403.062 5
 -7 3 -6 1562.41 401.361 8
 7 -3 6 1094.73 303.486 5
 7 3 6 1779.73 433.369 2
 -7 3 -6 1724.41 384.436 2
 -7 -3 -6 1648.85 406.265 1
 7 -3 7 2978.46 473.598 5
 -7 -3 -7 3923.03 597.689 1
 7 3 7 3989.27 590.196 2
 -7 3 -7 4739.74 568.402 2
 7 -3 8 876.817 353.641 5
 -7 -3 -8 563.243 300.733 1
 7 3 8 1302.22 416.284 2
 -7 3 -8 935.692 282.692 2
 7 -3 9 -192.48 271.103 5
 -7 -3 -9 496.804 346.908 1
 7 3 9 814.42 341.299 2
 -7 3 -9 201.388 222.392 2
 7 -3 10 -229.84 224.489 5
 -7 -3 -10 360.986 325.676 1
 7 3 10 86.4444 282.717 2
 -7 3 -10 -175.101 261.231 2
 7 -3 11 345.226 291.271 5
 -7 -3 -11 330.226 344.953 1
 7 3 11 447.514 281.043 2
 -7 3 -11 563.334 261.453 2
 7 -3 12 1419.16 391.94 5
 7 3 12 1605.38 415.045 2
 -7 3 -12 1479.46 399.722 2
 -7 -3 -12 1757.68 460.168 1
 7 -3 13 1046.4 360.227 5
 -7 -3 -13 1382.75 429.41 1
 -7 3 -13 1363.86 402.926 2
 7 3 13 1215.64 388.063 2
 7 -3 14 5435.81 694.432 5
 -7 -3 -14 5607.96 727.428 1
 7 3 14 6211.2 696.551 2
 -7 3 -14 6048.84 697.485 2
 7 -3 15 1960.19 491.532 5
 -7 3 -15 2069.7 490.135 2
 7 3 15 2026.95 470.579 2
 -7 -3 -15 1764.59 471.845 1
 7 3 16 5969.2 713.492 2
 -7 3 -16 5194.87 650.744 2
 -7 -3 -16 5626.51 724.164 1
 -7 3 -17 974.37 401.394 2
 7 3 17 677.536 316.559 2
 7 -4 -10 34.2471 328.7 3
 7 -4 -9 688.592 383.55 3
 7 -4 -8 1342.85 417.99 3
 7 -4 -7 86.2187 315.677 3
 -7 4 7 2182.9 589.568 8
 7 -4 -6 1310.74 398.55 3
 -7 4 6 1911.38 543.195 8
 7 -4 -5 310.163 334.14 3
 -7 -4 5 245.974 287.714 1
 -7 -4 4 1402.62 390.281 1
 7 -4 -4 1466.7 435.066 3
 -7 -4 3 -272.646 350.651 1
 7 -4 -3 -312.064 337.941 3
 7 -4 -2 1161.06 362.89 6
 -7 4 2 2075.93 539.236 8
 -7 -4 2 768.121 364.714 1
 7 -4 -2 1078.7 394.564 3
 7 -4 -1 956.614 291.601 6
 7 -4 -1 1622.83 443.283 3
 -7 -4 1 950.89 376.436 1
 -7 4 1 1421.08 538.918 8
 7 -4 0 636.263 297.535 5
 -7 -4 0 211.604 319.241 1
 7 -4 0 770.26 310.848 6
 -7 4 0 661.5 382.077 8
 7 -4 1 -59.7204 244.329 5
 -7 -4 -1 119.435 298.96 1
 7 -4 1 645.584 311.999 6
 -7 4 -1 -71.5401 362.357 8
 7 -4 2 738.258 310.384 5
 -7 -4 -2 831.103 354.928 1
 7 -4 2 1556.37 404.976 6
 -7 4 -2 1627.18 462.607 8
 7 -4 3 -18.5802 247.621 5
 -7 4 -3 252.231 369.828 8
 -7 -4 -3 36.4631 287.749 1
 7 -4 4 1904.84 426.136 5
 -7 4 -4 2083.32 497.922 8
 -7 -4 -4 2155.57 488.825 1
 7 -4 5 2647.29 490.329 5
 -7 4 -5 1646.92 475.309 8
 -7 -4 -5 2002.05 473.341 1
 7 -4 6 412.538 339.649 5
 -7 4 -6 680.436 421.165 8
 -7 -4 -6 845.159 445.157 1
 7 -4 7 15385.1 1107.22 5
 -7 -4 -7 15675.2 1150.21 1
 -7 -4 -8 6018.56 775.006 1
 -7 -4 -9 2771.03 542.155 1
 -8 0 25 911.499 436.199 4
 8 0 -24 14420.6 1094.14 3
 -8 0 24 14807.8 1118.85 4
 8 0 -23 381.276 385.326 3
 -8 0 23 2351.75 642.05 4
 8 0 -22 7872.33 830.413 3
 -8 0 22 9668.07 878.379 4
 8 0 -21 -131.701 318.727 3
 -8 0 21 420.879 375.854 4
 8 0 -20 -348.874 377.463 3
 -8 0 20 -88.6155 272.068 4
 8 0 -19 -102 351.22 3
 -8 0 19 -47.4099 267.878 4
 8 0 -18 6126.82 677.85 3
 -8 0 18 6597.13 705.283 4
 8 0 -17 -100.766 271.199 3
 -8 0 17 653.878 373.761 4
 8 0 -16 7669.66 752.373 3
 -8 0 16 7375.67 742.77 4
 8 0 -15 -93.3225 312.947 3
 -8 0 15 59.4686 315.058 4
 8 0 -14 5993.8 657.342 3
 -8 0 14 6749.1 687.735 4
 8 0 -13 17.8977 295.243 3
 8 0 -13 83.1639 241.852 2
 -8 0 13 172.491 241.02 4
 8 0 -12 -66.8622 282.945 3
 8 0 -12 521.343 256.097 2
 -8 0 12 606.707 304.132 4
 8 0 -11 -15.4121 243.713 3
 8 0 -11 -267.089 236.461 2
 -8 0 11 -324.54 280.683 4
 8 0 -10 2326.21 427.813 3
 -8 0 10 2803.1 453.202 4
 8 0 -10 2553.61 393.878 2
 8 0 -9 30.9248 258.716 3
 8 0 -9 304.079 243.816 5
 -8 0 9 478.746 306.037 4
 8 0 -9 222.345 272.97 2
 8 0 -8 16612.2 937.201 2
 8 0 -8 15048.6 933.929 3
 -8 0 8 16900.8 1033.33 4
 8 0 -8 16352.1 968.053 5
 8 0 -7 922.55 363.346 2
 -8 0 7 652.212 337.97 4
 8 0 -7 317.677 289.708 3
 8 0 -7 632.578 324.672 5
 8 0 -6 10158 749.548 2
 8 0 -6 9140.29 727.948 3
 -8 0 6 8875.71 768.227 4
 8 0 -6 9626.3 776.057 5
 8 0 -5 576.963 271.567 2
 -8 0 5 -74.8949 225.309 4
 8 0 -5 24.9903 249.995 3
 8 0 -5 202.657 238.095 5
 8 0 -4 3931.05 495.561 2
 -8 0 4 3858.67 529.055 4
 8 0 -4 3270.62 441.935 3
 8 0 -4 3996.67 510.657 5
 8 0 -3 281.004 246.06 2
 -8 0 3 216.773 227.925 4
 8 0 -3 -172.171 282.45 3
 8 0 -3 -47.6079 225.333 5
 8 0 -2 130.529 228.325 5
 8 0 -2 -183.518 258.691 3
 8 0 -2 -17.9999 220.998 2
 8 0 -1 0.88778 240.337 5
 8 0 -1 -526.359 298.995 3
 8 0 -1 -86.545 214.741 2
 8 0 0 4512.29 577.13 5
 8 0 0 4175.73 450.541 3
 8 0 0 3929.75 499.111 2
 8 0 1 43.9249 217.81 5
 8 0 1 238.046 237.096 2
 8 0 2 818.762 307.176 5
 8 0 2 251.336 218.358 2
 8 0 3 165.072 234.022 5
 8 0 3 -353.08 314.49 2
 8 0 4 61.2812 216.661 5
 8 0 4 154.752 253.089 2
 8 0 5 277.192 263.892 5
 -8 0 -5 -254.174 290.091 1
 8 0 5 -256.073 261.921 2
 8 0 6 427.598 270.829 5
 -8 0 -6 109.489 280.226 1
 8 0 6 407.393 278.102 2
 8 0 7 598.145 374.648 5
 -8 0 -7 311.473 267.332 1
 8 0 7 889.096 387.834 2
 8 0 8 34026 1515.87 5
 -8 0 -8 35475.7 1580.6 1
 8 0 8 34999.9 1506.16 2
 8 0 9 557.788 375.286 5
 -8 0 -9 1785.26 520.516 1
 8 0 9 759.698 417.022 2
 8 0 10 11210.1 901.276 5
 -8 0 -10 12443.5 966.84 1
 8 0 10 10209.1 841.758 2
 8 0 11 294.767 287.026 5
 -8 0 -11 368.105 355.004 1
 8 0 11 54.7794 242.71 2
 8 0 12 4783.45 603.709 5
 -8 0 -12 4424.61 583.356 1
 8 0 12 4648.06 596.457 2
 -8 0 -13 -16.9283 207.435 1
 8 0 13 43.0355 271.637 5
 -8 0 -14 386.941 323.159 1
 8 0 14 457.838 290.038 5
 -8 0 -15 -132.958 326.001 1
 8 0 15 182.723 259.763 5
 -8 0 -16 -18.091 269.582 1
 8 0 16 301.66 304.306 5
 -8 0 -17 -120.138 274.003 1
 8 0 17 346.776 281.476 5
 -8 0 -18 -529.548 388 1
 8 0 18 -164.978 268.401 5
 -8 0 -19 -230.591 375.878 1
 -8 0 -20 1878.75 438.894 1
 -8 1 27 6967.66 831.423 4
 -8 1 26 9460.6 903.618 4
 -8 1 25 3494.3 552.372 4
 -8 1 24 3070.81 528.815 4
 -8 -1 23 247.542 341.536 4
 -8 1 23 10.0951 267.115 4
 8 -1 -23 171.043 371.821 3
 8 1 -23 -187.53 429.409 3
 -8 -1 22 -65.0819 304.982 4
 -8 1 22 91.9638 251.052 4
 8 -1 -22 -2.83143 301.746 3
 8 1 -22 -312.577 365.37 3
 -8 -1 21 646.198 384.917 4
 -8 1 21 297.29 301.987 4
 8 -1 -21 411.828 331.649 3
 8 1 -21 337.528 377.526 3
 -8 -1 20 2274.35 534.639 4
 -8 1 20 1938.97 427.622 4
 8 -1 -20 2317.17 563.732 3
 8 1 -20 1547.24 417.279 3
 -8 1 19 4091.22 558.881 4
 -8 -1 19 3686.66 587.396 4
 8 -1 -19 4363.03 633.763 3
 8 1 -19 4504.49 673.382 3
 8 1 -19 4297.74 547.18 2
 8 -1 -18 280.853 345.051 3
 8 1 -18 -151.108 296.388 3
 8 1 -18 454.841 310.198 2
 -8 -1 18 343.21 301.456 4
 -8 1 18 408.1 279.618 4
 8 -1 -17 88.0403 353.364 3
 8 1 -17 -470.91 416.149 3
 8 1 -17 239.828 245.553 2
 -8 -1 17 126.098 283.825 4
 -8 1 17 99.372 255.947 4
 8 -1 -16 -48.0239 333.626 3
 8 1 -16 -367.117 376.174 3
 8 1 -16 93.4913 194.44 2
 -8 -1 16 60.4606 279.175 4
 -8 1 16 89.0718 209.977 4
 8 -1 -15 -94.6285 280.706 3
 8 1 -15 -315.437 333.272 3
 8 1 -15 219.484 235.031 2
 -8 -1 15 11.2008 210.909 4
 -8 1 15 277.149 259.049 4
 8 -1 -14 760.391 389.639 3
 8 1 -14 14.0123 323.307 3
 8 1 -14 579.701 282.792 2
 -8 -1 14 402.007 292.304 4
 -8 1 14 255.901 266.667 4
 8 -1 -13 128.44 294.193 3
 8 1 -13 93.5539 289.161 3
 8 1 -13 240.534 257.643 2
 -8 -1 13 -164.621 306.343 4
 -8 1 13 -90.3626 228.994 4
 8 -1 -12 455.154 336.565 3
 8 1 -12 710.847 344.733 3
 8 1 -12 785.98 305.074 2
 -8 -1 12 444.952 258.652 4
 -8 1 12 471.142 219.774 4
 8 -1 -11 685.517 340.972 3
 8 1 -11 314.049 308.388 3
 -8 -1 11 305.333 270.87 4
 -8 1 11 -118.849 234.964 4
 8 1 -11 255.194 223.047 2
 8 -1 -10 569.335 352.548 3
 8 1 -10 458.251 336.136 3
 -8 -1 10 472.539 271.507 4
 -8 1 10 -54.5842 236.044 4
 8 1 -10 -82.5009 245.322 2
 8 -1 -10 362.066 244.453 5
 8 -1 -9 331.984 311.553 3
 8 1 -9 526.344 357.891 3
 8 -1 -9 111.386 225.944 5
 -8 -1 9 -50.7719 293.785 4
 -8 1 9 334.591 265.112 4
 8 1 -9 629.412 307.447 2
 -8 -1 8 12057.3 922.359 4
 -8 1 8 12364.9 848.814 4
 8 -1 -8 11985.7 822.406 5
 8 1 -8 12810.7 882.582 2
 8 1 -8 11789.4 884.715 3
 8 -1 -8 12434.1 873.429 3
 -8 -1 7 15086 1052.27 4
 8 -1 -7 15840 946.675 5
 -8 1 7 16075.4 952.611 4
 8 1 -7 16758.2 1011.57 2
 8 1 -7 13855.3 926.771 3
 8 -1 -7 13926.3 912.431 3
 -8 -1 6 10779.4 896.826 4
 -8 1 6 11311.8 810.698 4
 8 -1 -6 10243.7 778.081 5
 8 -1 -6 11735.7 771.856 2
 8 1 -6 10994.2 842.304 2
 8 1 -6 10459.9 801.212 3
 8 -1 -6 10552 818.854 3
 8 -1 -5 1406.65 396.73 3
 8 1 -5 1112.94 378.478 3
 8 -1 -5 1008.09 343.705 5
 8 -1 -5 588.079 315.005 2
 -8 -1 5 997.319 346.078 4
 -8 1 5 1028.64 324.015 4
 8 1 -5 958.102 380.039 2
 8 1 -4 18294 1027.11 3
 8 -1 -4 18130.2 992.79 3
 8 -1 -4 19953.5 1019.72 2
 8 1 -4 18706.7 1058.42 2
 -8 -1 4 17722.7 1128.93 4
 -8 1 4 18986.2 1014.25 4
 8 -1 -4 18127 1022.06 5
 8 -1 -3 1009.53 334.788 2
 8 1 -3 1024.87 398.575 3
 8 -1 -3 1813.25 413.565 3
 8 1 -3 2052.05 471.208 2
 8 -1 -3 1019.95 358.575 5
 8 -1 -2 18846 1076.6 5
 8 -1 -2 19034.2 1013.23 2
 8 1 -2 18649.9 1086.79 2
 8 1 -2 18166.5 1012.5 3
 8 -1 -2 17970.8 962.506 3
 8 -1 -1 15902.9 1009.64 5
 8 -1 -1 17545.1 994.398 2
 8 1 -1 20346.7 1144.74 2
 8 1 -1 16852 959.961 3
 8 -1 -1 16373.2 919.487 3
 8 -1 0 30978.7 1382.02 5
 8 -1 0 32040.3 1339.62 2
 8 1 0 31452.4 1408.11 2
 8 1 0 30411.2 1251.82 3
 8 -1 0 28900.8 1186.23 3
 8 -1 1 22509 1212.03 5
 8 -1 1 24620.2 1201.06 2
 8 1 1 24042.4 1252.5 2
 8 1 1 25779.9 1134.51 3
 8 -1 2 18260.3 1097.57 5
 8 -1 2 19251.7 1076.84 2
 8 1 2 17428.4 1068.62 2
 8 -1 3 11953.3 893.543 5
 8 1 3 12423.4 915.346 2
 8 -1 4 1305.73 415.725 5
 -8 -1 -4 888.686 401.103 1
 8 1 4 795.96 358.522 2
 8 -1 5 5246.44 647.227 5
 -8 -1 -5 5680.35 692.298 1
 -8 1 -5 5747.28 633.905 1
 8 1 5 5881.61 664.537 2
 8 -1 6 18100.6 1102.61 5
 -8 -1 -6 18387 1170.69 1
 -8 1 -6 17477.5 1065.65 1
 8 1 6 16784.4 1071.44 2
 8 1 7 968.08 362.924 5
 8 -1 7 864.617 423.143 5
 -8 -1 -7 537.597 345.953 1
 -8 1 -7 870.564 393.281 1
 8 1 7 804.814 349.601 2
 8 -1 8 14095.7 1003.66 5
 8 1 8 15389.5 1065.06 5
 -8 1 -8 15502.6 1014.51 1
 -8 -1 -8 15288.5 1076.26 1
 8 1 8 14983.9 1017.69 2
 8 -1 9 9900.39 868.652 5
 8 1 9 10422.2 911.219 5
 -8 1 -9 10474.8 842.194 1
 -8 -1 -9 10703.3 933.019 1
 8 1 9 9478.54 853.031 2
 8 -1 10 7997.87 780.756 5
 8 1 10 7221.72 778.095 5
 -8 1 -10 7431.72 722.72 1
 -8 -1 -10 7477.78 806.746 1
 8 1 10 7104.22 745.991 2
 8 -1 11 2062.11 433.419 5
 8 1 11 1792.19 464 5
 -8 1 -11 2402.77 479.601 1
 -8 -1 -11 2137.57 462.955 1
 8 1 11 1980.45 430.532 2
 8 -1 12 1307.64 380.915 5
 8 1 12 1236.38 388.921 5
 -8 1 -12 1287.01 410.09 1
 -8 -1 -12 1133.61 417.074 1
 8 1 12 654.088 351.227 2
 8 1 13 198.422 236.602 5
 -8 1 -13 -31.2961 267.13 1
 -8 -1 -13 -363.9 313.173 1
 8 1 13 266.198 324.584 2
 8 -1 14 139.849 277.822 5
 8 1 14 -237.216 260.963 5
 -8 1 -14 -542.345 340.882 1
 -8 -1 -14 -160.78 255.062 1
 8 1 14 342.785 263.776 2
 8 -1 15 138.654 223.17 5
 8 1 15 -116.347 231.93 5
 -8 1 -15 -258.451 296.826 1
 -8 -1 -15 -230.056 310.72 1
 8 1 15 387.266 293.598 2
 8 1 16 197.88 250.011 5
 8 -1 16 27.7807 253.031 5
 -8 -1 -16 17.3673 286.048 1
 -8 1 -16 340.352 270.78 1
 8 1 16 41.4624 301.146 2
 8 1 17 329.352 245.446 5
 8 -1 17 264.683 273.244 5
 -8 1 -17 -128.877 300.299 1
 -8 -1 -17 0.10915 276.504 1
 8 1 17 -210.117 342.608 2
 -8 1 -18 -256.793 353.131 1
 8 1 18 372.466 316.432 5
 -8 1 -19 -206.515 323.405 1
 -8 1 -20 3322.73 550.238 1
 -8 1 -21 650.488 314.677 1
 -8 1 -22 924.962 405.906 1
 8 2 -24 1478.3 409.393 2
 8 2 -23 654.463 302.251 2
 8 2 -22 858.539 387.94 2
 8 2 -21 247.09 297.433 2
 8 2 -20 1781.29 423.557 2
 8 -2 -20 2584.88 575.951 3
 -8 -2 19 314.576 324.692 4
 8 2 -19 569.111 344.617 2
 8 2 -19 823.583 472.646 3
 8 -2 -19 213.827 369.746 3
 -8 -2 18 1313.11 451.448 4
 8 2 -18 1673.5 399.193 2
 8 2 -18 3079.86 655.579 3
 8 -2 -18 1731.89 528.466 3
 -8 -2 17 -18.2545 323.469 4
 8 2 -17 254.886 263.421 2
 8 2 -17 1258.1 542.761 3
 8 -2 -17 398.012 399.458 3
 -8 -2 16 2211.88 525.281 4
 8 2 -16 1617.57 412.273 2
 8 2 -16 2377.1 586.684 3
 8 -2 -16 1648.12 472.032 3
 -8 -2 15 2555.47 538.048 4
 8 2 -15 1881.34 430.542 2
 8 2 -15 3105.21 669.913 3
 8 -2 -15 1800.83 441.558 3
 8 2 -14 1138.77 389.227 2
 -8 -2 14 566.676 356.06 4
 8 -2 -14 1245.59 405.549 3
 8 2 -13 3542.56 521.448 2
 -8 -2 13 3468.34 563.64 4
 8 -2 -13 3948.12 598.763 3
 8 2 -12 110.828 224.282 2
 -8 -2 12 411.623 344.514 4
 8 -2 -12 -29.7164 326.297 3
 8 2 -11 2377.8 443.336 2
 -8 -2 11 1768.28 476.205 4
 8 -2 -11 1444.73 378.539 3
 8 2 -10 61.4179 191.458 2
 -8 -2 10 383.029 299.295 4
 8 -2 -10 -418.578 352.676 3
 8 2 -9 -120.523 233.313 2
 -8 -2 9 -87.152 335.687 4
 8 -2 -9 3.5485 292.054 3
 8 2 -8 532.348 255.095 2
 -8 -2 8 775.74 363.547 4
 8 -2 -8 235.166 298.312 3
 8 2 -7 2334.1 435.027 2
 -8 2 7 1154.21 345.764 8
 -8 -2 7 2633.07 557.449 4
 8 -2 -7 2101.41 435.325 3
 -8 -2 6 7005.22 800.169 4
 8 -2 -6 7652.06 686.52 5
 8 2 -6 7178.13 715.658 2
 -8 2 6 5760.8 660.104 8
 8 -2 -6 6289.74 668.131 3
 -8 2 5 2306.32 409.457 8
 8 2 -5 3494.12 525.087 2
 8 -2 -5 3004.57 470.454 3
 8 -2 -5 3728.31 521.984 5
 -8 2 4 246.002 348.211 8
 8 2 -4 364.84 255.504 2
 8 -2 -4 604.628 281.345 3
 8 -2 -4 780.855 324.097 5
 -8 2 3 670.95 344.09 8
 8 2 -3 1894.73 403.885 2
 8 -2 -3 1378.23 358.043 3
 8 -2 -3 2034.04 410.815 5
 -8 2 2 -593.507 412.478 8
 8 -2 -2 259.9 239.707 5
 8 2 -2 -357.242 314.573 2
 8 -2 -2 -102.015 248.125 3
 8 -2 -1 8225.35 737.612 5
 8 2 -1 8085.27 757.51 2
 -8 2 1 7703.32 713.661 8
 8 -2 -1 8420.59 705.205 3
 8 2 0 1918.85 464.643 2
 8 -2 0 2612.93 495.288 5
 -8 2 0 1889.97 394.712 8
 8 -2 1 14232.1 986.438 5
 -8 2 -1 12857.8 908.748 8
 8 2 1 11949.6 940.074 2
 8 -2 2 11182 896.535 5
 -8 -2 -2 12001.3 1008.47 1
 -8 2 -2 11113.9 865.024 8
 8 2 2 11698 980.397 2
 8 -2 3 23302.7 1286.55 5
 -8 -2 -3 25977.6 1457.57 1
 8 2 3 23878 1310.8 2
 8 -2 4 26820 1387.33 5
 -8 -2 -4 25685 1439.62 1
 8 2 4 24430.1 1344.24 2
 8 -2 5 17044.6 1120.64 5
 8 2 5 16822.6 1109.52 2
 8 -2 6 13248 995.576 5
 -8 -2 -6 13176 1054.84 1
 8 2 6 12206.6 973.84 2
 8 -2 7 111.066 320.706 5
 -8 -2 -7 915.886 443.773 1
 8 2 7 436.871 375.328 2
 8 -2 8 417.704 254.462 5
 -8 -2 -8 609.188 357.272 1
 8 2 8 240.903 335.921 2
 8 -2 9 426.11 343.581 5
 -8 -2 -9 368.356 307.312 1
 8 2 9 -6.09358 248.487 2
 8 -2 10 212.69 244.892 5
 -8 -2 -10 -160.112 319.65 1
 8 2 10 673.635 380.893 2
 8 -2 11 770.155 326.213 5
 -8 -2 -11 345.884 247.98 1
 8 2 11 415.6 324.416 2
 8 -2 12 634.952 320.359 5
 -8 -2 -12 -116.305 322.712 1
 8 2 12 914.636 338.243 2
 8 -2 13 387.437 284.29 5
 -8 -2 -13 458.853 318.224 1
 8 2 13 136.736 307.336 2
 8 2 14 61.4295 276.882 5
 8 -3 -13 261.217 411.563 3
 8 -3 -12 54.2137 304.917 3
 -8 3 12 -744.304 505.775 8
 8 3 -11 435.7 282.702 2
 8 -3 -11 792.352 414.008 3
 8 3 -10 381.405 290.017 2
 -8 -3 10 701.795 305.083 4
 8 -3 -10 1226.06 385.897 3
 -8 3 10 -139.072 399.315 8
 -8 3 9 166.019 410.21 8
 8 -3 -9 -67.0498 349.709 3
 8 3 -9 961.978 353.025 2
 -8 3 8 350.664 383.818 8
 8 3 -8 973.492 349.482 2
 8 -3 -8 446.777 323.128 3
 -8 3 7 6967.05 755.505 8
 8 -3 -7 7511.2 716.051 3
 8 3 -7 7320.52 782.015 2
 -8 3 6 764.565 343.055 8
 8 -3 -6 1077.73 395.48 3
 8 3 -6 644.725 320.853 2
 -8 3 5 417.129 342.827 8
 8 -3 -5 540.731 326.269 3
 8 3 -5 556.207 284.26 2
 -8 3 4 1012.05 371.481 8
 8 -3 -4 1299.59 373.11 3
 8 3 -4 1885.63 421.43 2
 -8 3 3 9.93434 349.769 8
 8 3 -3 4.30637 239.721 2
 8 -3 -3 350.219 308.697 3
 -8 3 2 289.963 320.526 8
 8 -3 -2 -51.4127 255.272 5
 8 3 -2 94.4214 307.729 2
 8 -3 -2 423.006 295.87 3
 8 -3 -1 93.8954 235.437 5
 -8 3 1 735.367 383.41 8
 -8 -3 1 114.002 288.751 1
 8 3 -1 576.625 321.475 2
 8 -3 0 396.056 266.203 5
 -8 3 0 494.679 403.753 8
 -8 -3 0 -143.392 304.98 1
 8 3 0 482.141 343.538 2
 8 -3 1 535.837 300.439 5
 -8 3 -1 823.248 395.242 8
 -8 -3 -1 1277.83 429.308 1
 8 3 1 1354.23 436.771 2
 8 -3 2 38.323 256.035 5
 -8 3 -2 96.3364 339.191 8
 -8 -3 -2 102.607 290.375 1
 8 3 2 133.448 246.51 2
 8 -3 3 163.478 243.105 5
 -8 3 -3 697.988 359.343 8
 -8 -3 -3 457.136 304.119 1
 8 3 3 593.31 323.13 2
 8 -3 4 1002.98 362.633 5
 -8 -3 -4 978.404 385.178 1
 8 -3 5 361.328 326.765 5
 -8 -3 -5 430.765 368.227 1
 8 -3 6 12836.8 990.186 5
 -8 -3 -6 12526.6 1047.85 1
 8 -3 7 369.117 308.268 5
 -8 -3 -7 872.567 452.22 1
 -8 3 -8 835.195 344.475 2
 8 -3 8 357.924 281.879 5
 -8 3 -9 -164.224 222.951 2
 -8 3 -10 2799.62 514.43 2
 -8 3 -11 567.186 346.03 2
 -8 3 -12 1031.51 393.337 2
 -9 0 20 3871.94 828.457 4
 -9 0 19 22713 1351.73 4
 -9 0 18 1621.71 526.126 4
 -9 0 17 3457.4 582.524 4
 9 0 -17 3426.32 573.353 3
 -9 0 16 334.497 310.698 4
 9 0 -16 80.4554 390.375 3
 -9 0 15 -134.72 263.4 4
 9 0 -15 31.8333 399.633 3
 -9 0 14 -0.29426 292.768 4
 9 0 -14 -207.211 414.402 3
 -9 0 13 -255.683 339.494 4
 9 0 -13 111.167 321.101 3
 -9 0 12 -189.517 232.833 4
 9 0 -12 -452.056 378.387 3
 -9 0 11 453.95 322.554 4
 9 0 -11 -126.546 384.468 3
 9 0 -11 -75.2586 274.08 5
 -9 0 10 -178.124 246.71 4
 9 0 -10 -214.785 348.722 3
 9 0 -10 136.203 223.716 5
 9 0 -9 162.196 193.229 2
 -9 0 9 594.355 363.244 4
 9 0 -9 125.241 224.565 5
 9 0 -8 131.025 260.602 2
 -9 0 8 42.7392 292.052 4
 9 0 -8 -290.813 338.058 3
 9 0 -8 345.728 287.959 5
 9 0 -7 10690.5 834.919 2
 9 0 -7 10705 830.275 3
 -9 0 7 10090.2 887.538 4
 9 0 -7 10625.3 866.495 5
 9 0 -6 520.332 371.335 2
 -9 0 6 275.586 322.151 4
 9 0 -6 283.517 295.297 3
 9 0 -6 379.594 305.024 5
 9 0 -5 8246.68 791.024 5
 9 0 -5 9177.39 768.403 3
 9 0 -5 9341.36 788.609 2
 9 0 -4 200.485 282.654 5
 9 0 -4 -30.7027 289.646 3
 9 0 -4 555.059 293.274 2
 9 0 -3 1510.17 422.815 5
 9 0 -3 1429.69 349.396 3
 9 0 -3 1991.32 419.151 2
 9 0 -2 148.849 266.33 5
 9 0 -2 212.907 224.835 2
 9 0 -1 2246.89 427.979 5
 9 0 -1 2158.18 404.551 2
 9 0 0 317.552 306.391 5
 9 0 0 325.014 246.772 2
 9 0 1 2834.93 490.658 5
 9 0 1 2925.21 460.845 2
 9 0 2 -27.5987 267.003 5
 9 0 2 137.429 250.543 2
 9 0 3 1303.68 363.762 5
 9 0 3 1136.31 345.117 2
 9 0 4 -51.4011 249.647 5
 -9 0 -4 -342.589 313.32 1
 9 0 4 -43.3473 249.1 2
 9 0 5 145.396 291.429 5
 -9 0 -5 65.2767 283.193 1
 9 0 5 43.1142 247.707 2
 9 0 6 -75.1925 283.547 5
 -9 0 -6 -188.447 257.747 1
 9 0 6 192.095 265.915 2
 9 0 7 250.054 256.241 5
 -9 0 -7 294.906 334.061 1
 9 0 7 118.982 279.313 2
 9 0 8 649.533 380.25 5
 -9 0 -8 10.5045 293.064 1
 9 0 8 128.301 296.819 2
 9 0 9 380.447 318.277 5
 -9 0 -9 69.8178 220.652 1
 9 0 9 81.3076 276.326 2
 -9 0 -10 404.639 354.195 1
 9 0 10 621.765 401.299 2
 -9 0 -11 9753.97 930.699 1
 -9 0 -12 643.898 338.182 1
 -9 1 22 231.723 336.873 4
 -9 1 21 842.533 416.645 4
 -9 1 20 3167.47 602.236 4
 -9 1 19 9327.4 881.687 4
 -9 1 18 2972.59 573.171 4
 9 -1 -16 2099.17 473.922 3
 9 1 -16 832.841 373.665 3
 -9 -1 16 2319 569.56 4
 9 -1 -15 552.181 354.23 3
 9 1 -15 -110.537 364.348 3
 9 1 -15 -187.806 225.315 2
 -9 -1 15 423.219 348.911 4
 9 -1 -14 1107.35 399.864 3
 9 1 -14 839.478 411.514 3
 9 1 -14 1023.72 362.619 2
 -9 -1 14 774.885 330.469 4
 9 -1 -13 808.272 383.852 3
 9 1 -13 145.704 328.259 3
 9 1 -13 184.431 252.804 2
 -9 -1 13 204.825 289.601 4
 9 -1 -12 150.785 340.986 3
 9 1 -12 98.2259 299.579 3
 9 1 -12 12.7117 272.756 2
 -9 -1 12 -362.694 335.209 4
 9 -1 -11 60.0924 330.203 3
 9 1 -11 -296.464 363.077 3
 -9 -1 11 391.817 329.801 4
 9 1 -11 572.719 311.643 2
 -9 -1 10 6413.28 774.317 4
 9 -1 -10 5850.64 667.384 3
 9 1 -10 5747.7 685.904 3
 9 1 -10 5563.02 651.683 2
 9 -1 -9 883.696 410.399 3
 9 1 -9 716.87 429.712 3
 -9 -1 9 1794.17 526.304 4
 9 1 -9 1098.54 396.993 2
 9 -1 -8 10182.2 820.995 5
 -9 -1 8 10124.1 922.388 4
 9 1 -8 11784.3 909.886 2
 9 1 -8 11204.2 896.784 3
 9 -1 -8 10918 870.674 3
 9 -1 -7 562.131 339.846 3
 9 1 -7 364.251 352.293 3
 -9 -1 7 1101.36 428.149 4
 9 1 -7 1516.32 461.846 2
 9 -1 -7 395.49 288.694 5
 9 1 -6 728.704 325.431 2
 9 -1 -6 489.014 305.039 3
 9 1 -6 695.539 359.391 3
 9 -1 -6 1099.56 335.264 5
 9 1 -5 404.862 312.127 2
 9 -1 -5 -49.9295 267.228 3
 9 1 -5 -278.642 320.553 3
 9 -1 -5 22.232 233.218 5
 9 1 -4 772.912 353.697 2
 9 -1 -4 488.968 293.652 3
 9 1 -4 214.947 283.352 3
 9 -1 -4 584.79 350.141 5
 9 -1 -3 7017.55 706.34 5
 9 1 -3 7443.59 689.655 3
 9 -1 -3 8882.69 754.72 2
 9 1 -3 7945.82 774.333 2
 9 -1 -2 237.078 294.179 5
 9 -1 -2 342.143 262.278 2
 9 1 -2 559.741 370.721 2
 9 -1 -1 5356.63 650.107 5
 9 -1 -1 5727.67 624.691 2
 9 1 -1 5421.26 666.261 2
 9 -1 0 134.757 291.947 5
 9 -1 0 277.893 306.522 2
 9 1 0 766.967 379.66 2
 9 -1 1 1769.74 447.34 5
 9 1 1 1304.06 414.628 2
 9 1 2 -142.835 251.743 5
 9 -1 2 83.705 216.653 5
 9 1 2 -221.589 283.459 2
 9 1 3 459.454 295.251 5
 9 -1 3 373.954 307.357 5
 -9 -1 -3 -4.27628 317.686 1
 -9 1 -3 97.7407 276.304 1
 9 1 3 295.474 318.916 2
 9 1 4 168.915 336.984 5
 9 -1 4 57.3306 231.432 5
 -9 -1 -4 -83.1418 312.908 1
 -9 1 -4 119.321 222.767 1
 9 1 4 -120.29 270.288 2
 9 1 5 200.578 318.94 5
 9 -1 5 274.62 321.116 5
 -9 -1 -5 544.13 381.416 1
 -9 1 -5 999.529 343.648 1
 9 1 5 616.225 341.391 2
 9 -1 6 -1.42397 238.157 5
 9 1 6 439.109 350.869 5
 -9 -1 -6 803.725 346.083 1
 -9 1 -6 316.273 336.823 1
 9 1 6 241.26 294.028 2
 9 -1 7 3754.37 587.511 5
 9 1 7 4121.69 642.521 5
 -9 -1 -7 5581.65 768.091 1
 -9 1 -7 4359.11 641.295 1
 9 1 7 4418.36 617.27 2
 -9 1 -8 4695.84 670.905 1
 -9 -1 -8 4387.98 675.003 1
 9 -1 8 4753.39 675.624 5
 -9 1 -9 2270.28 480.854 1
 -9 1 -10 202.187 283.595 1
 -9 1 -11 282.952 309.435 1
 -9 1 -12 916.837 378.094 1
 -9 1 -13 328.657 262.887 1
 -9 1 -14 2319.64 509.904 1
 -9 1 -15 2623.5 528.676 1
 -9 1 -16 1219.07 475.22 1
 9 2 -14 1645.2 425.357 2
 9 2 -13 3460.93 549.783 2
 9 -2 -13 4007.09 635.724 3
 9 2 -12 1486.93 405.755 2
 9 2 -12 2815.25 658.006 3
 9 -2 -12 1746.07 491.998 3
 9 2 -11 1309.02 423.977 2
 9 -2 -11 621.417 329.984 3
 9 2 -10 363.384 315.84 2
 9 -2 -10 899.503 385.779 3
 9 2 -9 487.011 327.283 2
 9 -2 -9 617.287 367.525 3
 9 2 -8 186.419 267.751 2
 9 -2 -8 221.501 339.175 3
 9 2 -7 2673.86 511.562 2
 9 -2 -7 2587.83 475.742 3
 9 2 -6 3913.46 594.873 2
 9 -2 -6 4268.43 591.938 3
 9 2 -5 651.243 366.908 2
 9 -2 -5 577.873 331.562 3
 9 2 -4 1795.51 456.151 2
 9 -2 -4 1888.21 432.191 5
 9 2 -3 274.258 312.795 2
 9 -2 -3 147.185 302.797 5
 9 -2 -2 65.1157 294.118 5
 9 2 -2 217.673 269.602 2
 9 -2 -1 -212.749 290.585 5
 9 -2 0 161.733 270.635 5
 9 -2 1 34.2775 218.693 5
 9 -2 2 407.788 334.889 5
 9 -2 3 756.23 344.719 5
 9 -2 4 4651.56 625.311 5
 9 -2 5 4350.08 693.189 5
 -9 3 1 -504.227 499.27 8
 -10 0 10 -126.045 262.235 4
 -10 0 9 421.259 389.502 4
 10 0 -9 58.3554 319.692 3
 10 0 -9 -218.762 303.323 5
 -10 0 8 911.326 385.141 4
 10 0 -8 747.017 358.079 3
 10 0 -8 1384.05 380.203 5
 10 0 -7 -220.096 356.75 3
 10 0 -7 -42.4595 286.894 5
 10 0 -6 505.673 345.782 5
 10 0 -6 574.853 317.301 2
 10 0 -5 -31.443 232.949 5
 10 0 -5 -161.998 256.646 2
 10 0 -4 5917.27 692.056 2
 10 0 -3 256.566 377.21 2
 10 0 -2 4232.02 623.931 2
 10 -1 -8 1214.98 422.704 3
 10 1 -8 459.703 311.438 3
 10 1 -7 1795.23 460.496 3
 10 -1 -5 4265.04 655.172 5
 10 -1 -4 754.472 362.841 5

_iucr_refine_instructions_details
;
TITL ndi_c7_a.res in P2(1)/n
    ndi_c7.res
    created by SHELXL-2018/3 at 09:48:58 on 10-Feb-2020
REM Old TITL NDI_C7 in P2(1)/n
REM SHELXT solution in P2(1)/n
REM R1 0.157, Rweak 0.391, Alpha 0.037, Orientation as input
REM Formula found by SHELXT: C14 N O2
CELL 0.71073 7.873006 4.843563 33.024648 90 95.025 90
ZERR 2 0.000232 0.000135 0.000896 0 0.0027 0
LATT 1
SYMM 0.5-X,0.5+Y,0.5-Z
SFAC C H N O
UNIT 56 68 4 8

L.S. 9
PLAN  20
SIZE 0.5 0.5 0.1
TEMP 21.85
BOND $H
list 4
fmap 2 53
acta
REM <olex2.extras>
REM <HklSrc "%.\\NDI_C7.hkl">
REM </olex2.extras>

WGHT    0.047100    0.382600
EXTI    0.014936
FVAR      12.22261
O2    4    0.031143    0.689932    0.544374    11.00000    0.03878    0.04863 =
         0.05313    0.00207    0.00967    0.00850
O1    4    0.373797   -0.002239    0.595877    11.00000    0.05848    0.05229 =
         0.04741    0.02027    0.01129    0.00699
N1    3    0.203070    0.345376    0.570626    11.00000    0.03696    0.03850 =
         0.03221    0.00096    0.00675   -0.00052
C11   1    0.440866    0.469933    0.514296    11.00000    0.03076    0.02519 =
         0.02865   -0.00210   -0.00141   -0.00088
C10   1    0.479413    0.261985    0.543491    11.00000    0.03538    0.02830 =
         0.02989    0.00028    0.00034   -0.00034
C14   1    0.714146    0.382710    0.487167    11.00000    0.03139    0.02778 =
         0.03136   -0.00232   -0.00056    0.00042
C8    1    0.162544    0.559298    0.543330    11.00000    0.03355    0.03289 =
         0.03467   -0.00438    0.00051   -0.00067
C9    1    0.352175    0.188851    0.572197    11.00000    0.04199    0.03459 =
         0.03065    0.00213    0.00085   -0.00051
C13   1    0.749639    0.183002    0.516241    11.00000    0.03219    0.03368 =
         0.03989    0.00066   -0.00102    0.00605
AFIX  43
H13   2    0.852280    0.087216    0.517159    11.00000   -1.20000
AFIX   0
C12   1    0.632023    0.122707    0.544547    11.00000    0.04106    0.03282 =
         0.03426    0.00663   -0.00228    0.00411
AFIX  43
H12   2    0.657400   -0.012364    0.564163    11.00000   -1.20000
AFIX   0
C1    1    0.082334    0.277929    0.600941    11.00000    0.04083    0.04509 =
         0.03900    0.00097    0.01072   -0.00426
AFIX  23
H1A   2    0.072634    0.078872    0.602993    11.00000   -1.20000
H1B   2   -0.029294    0.350227    0.591717    11.00000   -1.20000
AFIX   0
C2    1    0.136939    0.395351    0.642694    11.00000    0.05317    0.04620 =
         0.03917   -0.00245    0.00952   -0.00559
AFIX  23
H2A   2    0.254850    0.346295    0.650339    11.00000   -1.20000
H2B   2    0.129050    0.595143    0.641775    11.00000   -1.20000
AFIX   0
C3    1    0.025533    0.285267    0.674246    11.00000    0.05337    0.05120 =
         0.04070   -0.00221    0.01307   -0.00039
AFIX  23
H3A   2    0.034761    0.085586    0.674915    11.00000   -1.20000
H3B   2   -0.092263    0.331016    0.665860    11.00000   -1.20000
AFIX   0
C4    1    0.069602    0.395671    0.716891    11.00000    0.05429    0.04945 =
         0.04202   -0.00269    0.00975    0.00103
AFIX  23
H4A   2    0.188698    0.357200    0.724941    11.00000   -1.20000
H4B   2    0.055003    0.594537    0.716604    11.00000   -1.20000
AFIX   0
C5    1   -0.038031    0.273075    0.748127    11.00000    0.05560    0.05590 =
         0.03968   -0.00377    0.00931    0.00074
AFIX  23
H5A   2   -0.021767    0.074549    0.748563    11.00000   -1.20000
H5B   2   -0.157109    0.308243    0.739606    11.00000   -1.20000
AFIX   0
C6    1    0.000382    0.382535    0.790856    11.00000    0.06022    0.06939 =
         0.04204   -0.00737    0.00659   -0.00226
AFIX  23
H6A   2   -0.015394    0.581164    0.790593    11.00000   -1.20000
H6B   2    0.118962    0.345604    0.799685    11.00000   -1.20000
AFIX   0
C7    1   -0.110771    0.256755    0.821130    11.00000    0.07380    0.10544 =
         0.03817   -0.00852    0.01068   -0.00978
AFIX 137
H7A   2   -0.228524    0.289981    0.812404    11.00000   -1.50000
H7B   2   -0.083712    0.339024    0.847349    11.00000   -1.50000
H7C   2   -0.090592    0.061464    0.822843    11.00000   -1.50000
AFIX   0
HKLF 4


REM  ndi_c7_a.res in P2(1)/n
REM wR2 = 0.1182, GooF = S = 1.096, Restrained GooF = 1.096 for all data
REM R1 = 0.0463 for 2210 Fo > 4sig(Fo) and 0.0565 for all 2655 data
REM 156 parameters refined using 0 restraints

END  
     
WGHT      0.0471      0.3826 

REM Highest difference peak  0.165,  deepest hole -0.165,  1-sigma level  0.031
Q1    1   0.4247  0.2440  0.5587  11.00000  0.05    0.16
Q2    1   0.3681  0.5520  0.5195  11.00000  0.05    0.16
Q3    1   0.5000  0.5000  0.5000  10.50000  0.05    0.15
Q4    1   0.7830  0.4461  0.4814  11.00000  0.05    0.15
Q5    1   0.6616  0.1154  0.5204  11.00000  0.05    0.14
Q6    1   0.4801  0.4096  0.5389  11.00000  0.05    0.14
Q7    1   0.4408  0.3301  0.5207  11.00000  0.05    0.13
Q8    1   0.4317  0.1391  0.6040  11.00000  0.05    0.13
Q9    1   0.7134  0.2435  0.5401  11.00000  0.05    0.13
Q10   1   0.7479  0.3677  0.4664  11.00000  0.05    0.13
Q11   1   0.5430  0.1803  0.5390  11.00000  0.05    0.13
Q12   1   0.1072  0.3458  0.6203  11.00000  0.05    0.13
Q13   1   0.2882  0.3196  0.5812  11.00000  0.05    0.12
Q14   1   0.6639  0.5067  0.4946  11.00000  0.05    0.12
Q15   1   0.2208  0.5461  0.6425  11.00000  0.05    0.12
Q16   1   0.1413  0.5336  0.7221  11.00000  0.05    0.11
Q17   1   0.2060  0.4724  0.5630  11.00000  0.05    0.11
Q18   1   0.7475  0.3733  0.4917  11.00000  0.05    0.11
Q19   1  -0.1363  0.1406  0.7401  11.00000  0.05    0.11
Q20   1   0.1079  0.5259  0.7996  11.00000  0.05    0.11

  REM The information below was added by Olex2.
  REM
  REM R1 = 0.0463 for 2210 Fo > 4sig(Fo) and 0.0565 for all 13555 data
  REM n/a parameters refined using n/a restraints
  REM Highest difference peak 0.16, deepest hole -0.16
  REM Mean Shift 0, Max Shift -0.001.

  REM +++ Tabular Listing of Refinement Information +++
  REM R1_all = 0.0565
  REM R1_gt = 0.0463
  REM wR_ref = 0.1182
  REM GOOF = 1.096
  REM Shift_max = -0.001
  REM Shift_mean = 0
  REM Reflections_all = 13555
  REM Reflections_gt = 2210
  REM Parameters = n/a
  REM Hole = -0.16
  REM Peak = 0.16
  REM Flack = n/a

  
;
_olex2_date_sample_data_collection  2020-02-07
_olex2_submission_special_instructions  'No special instructions were received'
_oxdiff_exptl_absorpt_empirical_details
;
Empirical correction (ABSPACK) includes:
- Absorption correction using spherical harmonics
- Frame scaling
;
_oxdiff_exptl_absorpt_empirical_full_max  1.149
_oxdiff_exptl_absorpt_empirical_full_min  0.923
