# Supplementary material for: Synthesis, Solution, and Solid State Properties of Homological Dialkylated Naphthalene Diimides—A Systematic Review of Molecules for Next-Generation Organic Electronics
Source: Molecules. 2023 Mar 25;28(7):2940. doi: 10.3390/molecules28072940 (PMC10096413; doi:10.3390/molecules28072940)
Supplement: Supplementary file 1 [file molecules-28-02940-s001.zip › NDI_C9.cif]

data_ndi_c9
_audit_creation_date               2020-02-13
_audit_creation_method
;
Olex2 1.2
(compiled 2018.05.29 svn.r3508 for OlexSys, GUI svn.r5506)
;
_shelx_SHELXL_version_number       '2018/3'
_audit_contact_author_address      ?
_audit_contact_author_email        ?
_audit_contact_author_name         ''
_audit_contact_author_phone        ?
_publ_contact_author_id_orcid      ?
_publ_section_references
;
Dolomanov, O.V., Bourhis, L.J., Gildea, R.J, Howard, J.A.K. & Puschmann, H.
 (2009), J. Appl. Cryst. 42, 339-341.

Sheldrick, G.M. (2015). Acta Cryst. A71, 3-8.

Sheldrick, G.M. (2015). Acta Cryst. C71, 3-8.
;
_chemical_name_common              ?
_chemical_name_systematic          ?
_chemical_formula_moiety           'C32 H42 N2 O4'
_chemical_formula_sum              'C32 H42 N2 O4'
_chemical_formula_weight           518.67
_chemical_melting_point            ?
loop_
  _atom_type_symbol
  _atom_type_description
  _atom_type_scat_dispersion_real
  _atom_type_scat_dispersion_imag
  _atom_type_scat_source
 'C' 'C' 0.0015 0.0009 'International Tables Vol C Tables 4.2.6.8 and 6.1.1.4'
 'H' 'H' 0.0000 0.0000 'International Tables Vol C Tables 4.2.6.8 and 6.1.1.4'
 'N' 'N' 0.0030 0.0019 'International Tables Vol C Tables 4.2.6.8 and 6.1.1.4'
 'O' 'O' 0.0056 0.0036 'International Tables Vol C Tables 4.2.6.8 and 6.1.1.4'

_shelx_space_group_comment
;
The symmetry employed for this shelxl refinement is uniquely defined
by the following loop, which should always be used as a source of
symmetry information in preference to the above space-group names.
They are only intended as comments.
;
_space_group_crystal_system        'monoclinic'
_space_group_IT_number             14
_space_group_name_H-M_alt          'P 1 21/c 1'
_space_group_name_Hall             '-P 2ybc'
loop_
  _space_group_symop_operation_xyz
 'x, y, z'
 '-x, y+1/2, -z+1/2'
 '-x, -y, -z'
 'x, -y-1/2, z-1/2'

_cell_length_a                     7.8486(5)
_cell_length_b                     4.8383(5)
_cell_length_c                     37.741(2)
_cell_angle_alpha                  90
_cell_angle_beta                   95.026(6)
_cell_angle_gamma                  90
_cell_volume                       1427.66(19)
_cell_formula_units_Z              2
_cell_measurement_reflns_used      1266
_cell_measurement_temperature      293(2)
_cell_measurement_theta_max        21.8420
_cell_measurement_theta_min        3.8410
_shelx_estimated_absorpt_T_max     ?
_shelx_estimated_absorpt_T_min     ?
_exptl_absorpt_coefficient_mu      0.050
_exptl_absorpt_correction_T_max    1.00000
_exptl_absorpt_correction_T_min    0.91099
_exptl_absorpt_correction_type     multi-scan
_exptl_absorpt_process_details
;
CrysAlisPro 1.171.40.67a (Rigaku Oxford Diffraction, 2019)
Empirical absorption correction using spherical harmonics,
 implemented in SCALE3 ABSPACK scaling algorithm.
;
_exptl_absorpt_special_details     ?
_exptl_crystal_colour              ?
_exptl_crystal_density_diffrn      1.207
_exptl_crystal_density_meas        ?
_exptl_crystal_density_method      ?
_exptl_crystal_description         plate
_exptl_crystal_F_000               560
_exptl_crystal_size_max            0.5
_exptl_crystal_size_mid            0.4
_exptl_crystal_size_min            0.07
_exptl_transmission_factor_max     ?
_exptl_transmission_factor_min     ?
_diffrn_reflns_av_R_equivalents    0.0148
_diffrn_reflns_av_unetI/netI       0.0275
_diffrn_reflns_Laue_measured_fraction_full  0.997
_diffrn_reflns_Laue_measured_fraction_max  0.828
_diffrn_reflns_limit_h_max         9
_diffrn_reflns_limit_h_min         -10
_diffrn_reflns_limit_k_max         4
_diffrn_reflns_limit_k_min         -6
_diffrn_reflns_limit_l_max         22
_diffrn_reflns_limit_l_min         -48
_diffrn_reflns_number              4992
_diffrn_reflns_point_group_measured_fraction_full  0.997
_diffrn_reflns_point_group_measured_fraction_max  0.828
_diffrn_reflns_theta_full          19.665
_diffrn_reflns_theta_max           22.184
_diffrn_reflns_theta_min           3.350
_diffrn_ambient_temperature        293(2)
_diffrn_detector                   'CCD plate'
_diffrn_detector_area_resol_mean   16.0593
_diffrn_detector_type              EosS2
_diffrn_measured_fraction_theta_full  0.997
_diffrn_measured_fraction_theta_max  0.828
_diffrn_measurement_details
;
List of Runs (angles in degrees, time in seconds):

  # Type    Start    End  Width  t~exp~   \w     \q     \k     \f   Frames
--------------------------------------------------------------------------
  1  \w     28.00  68.20   0.30   60.00    --   18.63 -99.00-180.00  134
  2  \w     43.00  71.20   0.30   60.00    --  -19.25 178.00  60.00   94
  3  \w    -72.00  53.10   0.30   60.00    --  -19.25  38.00-150.00  417
  4  \w    -39.00  11.10   0.30   60.00    --  -19.25 -77.00 -30.00  167
;
_diffrn_measurement_device         'four-circle diffractometer'
_diffrn_measurement_device_type    'New Xcalibur, EosS2'
_diffrn_measurement_method         '\w scans'
_diffrn_orient_matrix_type        
 'CrysAlisPro convention (1999,Acta A55,543-557)'
_diffrn_orient_matrix_UB_11        0.0124750000
_diffrn_orient_matrix_UB_12        0.0147475000
_diffrn_orient_matrix_UB_13        0.0147011000
_diffrn_orient_matrix_UB_21        -0.0395502000
_diffrn_orient_matrix_UB_22        -0.0934396000
_diffrn_orient_matrix_UB_23        0.0022895000
_diffrn_orient_matrix_UB_31        0.0583488000
_diffrn_orient_matrix_UB_32        -0.0663986000
_diffrn_orient_matrix_UB_33        0.0000078000
_diffrn_radiation_monochromator    graphite
_diffrn_radiation_probe            x-ray
_diffrn_radiation_type             AgK\a
_diffrn_radiation_wavelength       0.56087
_diffrn_source                     'fine-focus sealed X-ray tube'
_diffrn_source_type                'Enhance (Ag) X-ray Source'
_reflns_Friedel_coverage           0.000
_reflns_Friedel_fraction_full      .
_reflns_Friedel_fraction_max       .
_reflns_number_gt                  2168
_reflns_number_total               3040
_reflns_odcompleteness_completeness  99.31
_reflns_odcompleteness_iscentric   1
_reflns_odcompleteness_theta       19.94
_reflns_special_details
;
 Reflections were merged by SHELXL according to the crystal
 class for the calculation of statistics and refinement.
 
 _reflns_Friedel_fraction is defined as the number of unique
 Friedel pairs measured divided by the number that would be
 possible theoretically, ignoring centric projections and
 systematic absences.
;
_reflns_threshold_expression       'I > 2\s(I)'
_computing_cell_refinement         'CrysAlisPro 1.171.40.67a (Rigaku OD, 2019)'
_computing_data_collection         'CrysAlisPro 1.171.40.67a (Rigaku OD, 2019)'
_computing_data_reduction          'CrysAlisPro 1.171.40.67a (Rigaku OD, 2019)'
_computing_molecular_graphics      'Olex2 (Dolomanov et al., 2009)'
_computing_publication_material    'Olex2 (Dolomanov et al., 2009)'
_computing_structure_refinement    'ShelXL (Sheldrick, 2015)'
_computing_structure_solution      'ShelXT (Sheldrick, 2015)'
_refine_diff_density_max           0.161
_refine_diff_density_min           -0.117
_refine_diff_density_rms           0.032
_refine_ls_extinction_coef         .
_refine_ls_extinction_method       none
_refine_ls_goodness_of_fit_ref     1.044
_refine_ls_hydrogen_treatment      constr
_refine_ls_matrix_type             full
_refine_ls_number_parameters       173
_refine_ls_number_reflns           3040
_refine_ls_number_restraints       0
_refine_ls_R_factor_all            0.0659
_refine_ls_R_factor_gt             0.0439
_refine_ls_restrained_S_all        1.044
_refine_ls_shift/su_max            0.001
_refine_ls_shift/su_mean           0.000
_refine_ls_structure_factor_coef   Fsqd
_refine_ls_weighting_details      
 'w=1/[\s^2^(Fo^2^)+(0.0531P)^2^+0.1312P] where P=(Fo^2^+2Fc^2^)/3'
_refine_ls_weighting_scheme        calc
_refine_ls_wR_factor_gt            0.1064
_refine_ls_wR_factor_ref           0.1189
_refine_special_details            ?
_olex2_refinement_description
;
1. Fixed Uiso
 At 1.2 times of:
  All C(H) groups, All C(H,H) groups
 At 1.5 times of:
  All C(H,H,H) groups
2.a Secondary CH2 refined with riding coordinates:
 C1(H1A,H1B), C2(H2A,H2B), C3(H3A,H3B), C7(H7A,H7B), C4(H4A,H4B), C5(H5A,H5B),
 C6(H6A,H6B), C8(H8A,H8B)
2.b Aromatic/amide H refined with riding coordinates:
 C16(H16), C13(H13)
2.c Idealised Me refined as rotating group:
 C9(H9A,H9B,H9C)
;
_atom_sites_solution_hydrogens     geom
_atom_sites_solution_primary       dual
_atom_sites_solution_secondary     ?
loop_
  _atom_site_label
  _atom_site_type_symbol
  _atom_site_fract_x
  _atom_site_fract_y
  _atom_site_fract_z
  _atom_site_U_iso_or_equiv
  _atom_site_adp_type
  _atom_site_occupancy
  _atom_site_site_symmetry_order
  _atom_site_calc_flag
  _atom_site_refinement_flags_posn
  _atom_site_refinement_flags_adp
  _atom_site_refinement_flags_occupancy
  _atom_site_disorder_assembly
  _atom_site_disorder_group
 O2 O 0.50190(12) 0.3094(2) 0.53865(3) 0.0506(3) Uani 1 1 d . . . . .
 O1 O 0.19741(13) 1.0007(2) 0.58355(3) 0.0565(3) Uani 1 1 d . . . . .
 N1 N 0.34967(13) 0.6536(2) 0.56150(3) 0.0395(3) Uani 1 1 d . . . . .
 C12 C 0.22383(16) 0.3824(3) 0.51115(3) 0.0350(3) Uani 1 1 d . . . . .
 C14 C 0.06982(15) 0.5299(3) 0.51245(3) 0.0333(3) Uani 1 1 d . . . . .
 C11 C 0.36968(17) 0.4399(3) 0.53769(4) 0.0385(3) Uani 1 1 d . . . . .
 C15 C 0.05297(16) 0.7375(3) 0.53785(3) 0.0363(3) Uani 1 1 d . . . . .
 C16 C -0.09898(17) 0.8769(3) 0.53873(3) 0.0410(3) Uani 1 1 d . . . . .
 H16 H -0.109827 1.012455 0.555862 0.049 Uiso 1 1 calc R . . . .
 C13 C 0.23721(16) 0.1830(3) 0.48586(3) 0.0398(3) Uani 1 1 d . . . . .
 H13 H 0.339292 0.086530 0.485050 0.048 Uiso 1 1 calc R . . . .
 C1 C 0.49247(17) 0.7208(3) 0.58788(3) 0.0455(4) Uani 1 1 d . . . . .
 H1A H 0.503047 0.920059 0.589816 0.055 Uiso 1 1 calc R . . . .
 H1B H 0.597739 0.649911 0.579674 0.055 Uiso 1 1 calc R . . . .
 C10 C 0.20134(17) 0.8105(3) 0.56285(3) 0.0405(3) Uani 1 1 d . . . . .
 C2 C 0.46987(19) 0.6019(3) 0.62421(3) 0.0482(4) Uani 1 1 d . . . . .
 H2A H 0.357198 0.649579 0.631006 0.058 Uiso 1 1 calc R . . . .
 H2B H 0.477579 0.401982 0.623210 0.058 Uiso 1 1 calc R . . . .
 C3 C 0.60396(19) 0.7104(4) 0.65181(4) 0.0511(4) Uani 1 1 d . . . . .
 H3A H 0.594433 0.910073 0.652700 0.061 Uiso 1 1 calc R . . . .
 H3B H 0.716027 0.666625 0.644354 0.061 Uiso 1 1 calc R . . . .
 C7 C 0.84783(19) 0.7246(4) 0.78040(4) 0.0514(4) Uani 1 1 d . . . . .
 H7A H 0.960346 0.691185 0.772505 0.062 Uiso 1 1 calc R . . . .
 H7B H 0.831102 0.923147 0.781025 0.062 Uiso 1 1 calc R . . . .
 C4 C 0.59211(19) 0.5965(4) 0.68887(3) 0.0506(4) Uani 1 1 d . . . . .
 H4A H 0.478640 0.633593 0.696044 0.061 Uiso 1 1 calc R . . . .
 H4B H 0.606798 0.397539 0.688279 0.061 Uiso 1 1 calc R . . . .
 C5 C 0.72275(19) 0.7165(4) 0.71630(4) 0.0515(4) Uani 1 1 d . . . . .
 H5A H 0.706581 0.915087 0.717059 0.062 Uiso 1 1 calc R . . . .
 H5B H 0.835922 0.682587 0.708770 0.062 Uiso 1 1 calc R . . . .
 C6 C 0.71574(19) 0.6024(4) 0.75347(4) 0.0514(4) Uani 1 1 d . . . . .
 H6A H 0.602949 0.637083 0.761153 0.062 Uiso 1 1 calc R . . . .
 H6B H 0.731874 0.403760 0.752812 0.062 Uiso 1 1 calc R . . . .
 C8 C 0.8442(2) 0.6130(4) 0.81761(4) 0.0596(5) Uani 1 1 d . . . . .
 H8A H 0.860591 0.414395 0.817119 0.072 Uiso 1 1 calc R . . . .
 H8B H 0.732366 0.648089 0.825747 0.072 Uiso 1 1 calc R . . . .
 C9 C 0.9788(2) 0.7382(5) 0.84379(4) 0.0739(6) Uani 1 1 d . . . . .
 H9A H 1.089949 0.706906 0.835756 0.111 Uiso 1 1 calc GR . . . .
 H9B H 0.973044 0.653968 0.866683 0.111 Uiso 1 1 calc GR . . . .
 H9C H 0.959192 0.933325 0.845584 0.111 Uiso 1 1 calc GR . . . .

loop_
  _atom_site_aniso_label
  _atom_site_aniso_U_11
  _atom_site_aniso_U_22
  _atom_site_aniso_U_33
  _atom_site_aniso_U_23
  _atom_site_aniso_U_13
  _atom_site_aniso_U_12
 O2 0.0416(6) 0.0540(7) 0.0551(6) -0.0011(5) -0.0012(4) 0.0088(5)
 O1 0.0607(7) 0.0581(7) 0.0491(6) -0.0200(6) -0.0040(5) 0.0032(5)
 N1 0.0407(6) 0.0427(7) 0.0342(6) -0.0019(5) -0.0013(5) -0.0008(5)
 C12 0.0382(7) 0.0341(7) 0.0330(6) 0.0018(6) 0.0049(5) 0.0011(6)
 C14 0.0382(7) 0.0314(7) 0.0306(6) 0.0016(6) 0.0048(5) 0.0000(5)
 C11 0.0404(7) 0.0390(8) 0.0363(7) 0.0041(6) 0.0042(5) -0.0001(6)
 C15 0.0416(7) 0.0357(8) 0.0317(6) -0.0005(6) 0.0038(5) 0.0000(6)
 C16 0.0477(8) 0.0395(8) 0.0366(7) -0.0076(6) 0.0079(6) 0.0024(6)
 C13 0.0386(7) 0.0397(8) 0.0415(7) -0.0007(7) 0.0063(6) 0.0064(6)
 C1 0.0437(8) 0.0509(9) 0.0403(7) -0.0012(7) -0.0051(6) -0.0043(7)
 C10 0.0466(8) 0.0411(8) 0.0336(7) -0.0016(7) 0.0023(6) -0.0017(7)
 C2 0.0547(9) 0.0500(9) 0.0385(7) 0.0006(7) -0.0046(6) -0.0034(7)
 C3 0.0550(9) 0.0539(10) 0.0425(8) 0.0015(8) -0.0065(7) -0.0002(8)
 C7 0.0566(9) 0.0582(10) 0.0383(8) 0.0027(7) -0.0017(6) 0.0001(8)
 C4 0.0566(9) 0.0519(10) 0.0419(8) 0.0005(7) -0.0039(7) 0.0006(8)
 C5 0.0585(9) 0.0554(10) 0.0389(8) 0.0013(7) -0.0051(7) 0.0012(8)
 C6 0.0565(9) 0.0540(10) 0.0426(8) 0.0012(7) -0.0020(7) 0.0004(8)
 C8 0.0628(10) 0.0718(12) 0.0435(8) 0.0071(9) 0.0002(7) -0.0031(9)
 C9 0.0746(12) 0.1040(17) 0.0416(9) 0.0077(10) -0.0044(8) -0.0108(11)

_geom_special_details
;
 All esds (except the esd in the dihedral angle between two l.s. planes)
 are estimated using the full covariance matrix.  The cell esds are taken
 into account individually in the estimation of esds in distances, angles
 and torsion angles; correlations between esds in cell parameters are only
 used when they are defined by crystal symmetry.  An approximate (isotropic)
 treatment of cell esds is used for estimating esds involving l.s. planes.
;
loop_
  _geom_bond_atom_site_label_1
  _geom_bond_atom_site_label_2
  _geom_bond_distance
  _geom_bond_site_symmetry_2
  _geom_bond_publ_flag
 O2 C11 1.2125(16) . ?
 O1 C10 1.2096(16) . ?
 N1 C11 1.3877(17) . ?
 N1 C1 1.4689(16) . ?
 N1 C10 1.3943(18) . ?
 C12 C14 1.4085(18) . ?
 C12 C11 1.4801(18) . ?
 C12 C13 1.3675(18) . ?
 C14 C14 1.410(2) 3_566 ?
 C14 C15 1.4027(18) . ?
 C15 C16 1.3731(19) . ?
 C15 C10 1.4760(18) . ?
 C16 H16 0.9300 . ?
 C16 C13 1.3950(19) 3_566 ?
 C13 H13 0.9300 . ?
 C1 H1A 0.9700 . ?
 C1 H1B 0.9700 . ?
 C1 C2 1.5115(19) . ?
 C2 H2A 0.9700 . ?
 C2 H2B 0.9700 . ?
 C2 C3 1.5086(19) . ?
 C3 H3A 0.9700 . ?
 C3 H3B 0.9700 . ?
 C3 C4 1.5138(19) . ?
 C7 H7A 0.9700 . ?
 C7 H7B 0.9700 . ?
 C7 C6 1.508(2) . ?
 C7 C8 1.507(2) . ?
 C4 H4A 0.9700 . ?
 C4 H4B 0.9700 . ?
 C4 C5 1.508(2) . ?
 C5 H5A 0.9700 . ?
 C5 H5B 0.9700 . ?
 C5 C6 1.513(2) . ?
 C6 H6A 0.9700 . ?
 C6 H6B 0.9700 . ?
 C8 H8A 0.9700 . ?
 C8 H8B 0.9700 . ?
 C8 C9 1.509(2) . ?
 C9 H9A 0.9600 . ?
 C9 H9B 0.9600 . ?
 C9 H9C 0.9600 . ?

loop_
  _geom_angle_atom_site_label_1
  _geom_angle_atom_site_label_2
  _geom_angle_atom_site_label_3
  _geom_angle
  _geom_angle_site_symmetry_1
  _geom_angle_site_symmetry_3
  _geom_angle_publ_flag
 C11 N1 C1 118.73(11) . . ?
 C11 N1 C10 124.86(11) . . ?
 C10 N1 C1 116.40(12) . . ?
 C14 C12 C11 119.76(12) . . ?
 C13 C12 C14 120.04(12) . . ?
 C13 C12 C11 120.20(12) . . ?
 C12 C14 C14 119.48(15) . 3_566 ?
 C15 C14 C12 121.29(11) . . ?
 C15 C14 C14 119.23(15) . 3_566 ?
 O2 C11 N1 120.92(12) . . ?
 O2 C11 C12 122.10(13) . . ?
 N1 C11 C12 116.98(12) . . ?
 C14 C15 C10 119.46(12) . . ?
 C16 C15 C14 120.16(12) . . ?
 C16 C15 C10 120.35(13) . . ?
 C15 C16 H16 119.7 . . ?
 C15 C16 C13 120.55(13) . 3_566 ?
 C13 C16 H16 119.7 3_566 . ?
 C12 C13 C16 120.53(12) . 3_566 ?
 C12 C13 H13 119.7 . . ?
 C16 C13 H13 119.7 3_566 . ?
 N1 C1 H1A 109.0 . . ?
 N1 C1 H1B 109.0 . . ?
 N1 C1 C2 112.80(12) . . ?
 H1A C1 H1B 107.8 . . ?
 C2 C1 H1A 109.0 . . ?
 C2 C1 H1B 109.0 . . ?
 O1 C10 N1 120.44(12) . . ?
 O1 C10 C15 122.11(13) . . ?
 N1 C10 C15 117.44(12) . . ?
 C1 C2 H2A 109.4 . . ?
 C1 C2 H2B 109.4 . . ?
 H2A C2 H2B 108.0 . . ?
 C3 C2 C1 111.33(12) . . ?
 C3 C2 H2A 109.4 . . ?
 C3 C2 H2B 109.4 . . ?
 C2 C3 H3A 108.6 . . ?
 C2 C3 H3B 108.6 . . ?
 C2 C3 C4 114.57(13) . . ?
 H3A C3 H3B 107.6 . . ?
 C4 C3 H3A 108.6 . . ?
 C4 C3 H3B 108.6 . . ?
 H7A C7 H7B 107.5 . . ?
 C6 C7 H7A 108.6 . . ?
 C6 C7 H7B 108.6 . . ?
 C8 C7 H7A 108.6 . . ?
 C8 C7 H7B 108.6 . . ?
 C8 C7 C6 114.81(14) . . ?
 C3 C4 H4A 108.8 . . ?
 C3 C4 H4B 108.8 . . ?
 H4A C4 H4B 107.7 . . ?
 C5 C4 C3 113.65(13) . . ?
 C5 C4 H4A 108.8 . . ?
 C5 C4 H4B 108.8 . . ?
 C4 C5 H5A 108.6 . . ?
 C4 C5 H5B 108.6 . . ?
 C4 C5 C6 114.73(14) . . ?
 H5A C5 H5B 107.6 . . ?
 C6 C5 H5A 108.6 . . ?
 C6 C5 H5B 108.6 . . ?
 C7 C6 C5 113.78(14) . . ?
 C7 C6 H6A 108.8 . . ?
 C7 C6 H6B 108.8 . . ?
 C5 C6 H6A 108.8 . . ?
 C5 C6 H6B 108.8 . . ?
 H6A C6 H6B 107.7 . . ?
 C7 C8 H8A 108.9 . . ?
 C7 C8 H8B 108.9 . . ?
 C7 C8 C9 113.40(15) . . ?
 H8A C8 H8B 107.7 . . ?
 C9 C8 H8A 108.9 . . ?
 C9 C8 H8B 108.9 . . ?
 C8 C9 H9A 109.5 . . ?
 C8 C9 H9B 109.5 . . ?
 C8 C9 H9C 109.5 . . ?
 H9A C9 H9B 109.5 . . ?
 H9A C9 H9C 109.5 . . ?
 H9B C9 H9C 109.5 . . ?

loop_
  _refln_index_h
  _refln_index_k
  _refln_index_l
  _refln_F_squared_meas
  _refln_F_squared_sigma
  _refln_scale_group_code
 0 0 -8 71687.5 516.791 3
 0 0 -9 1032.49 86.2173 3
 0 0 -9 1457.48 92.1814 4
 0 0 -10 73450.4 488.263 4
 0 0 -10 72808.3 582.68 3
 0 0 -11 1896.59 119.813 3
 0 0 -11 2348.44 114.174 4
 0 0 -12 794.516 73.8414 3
 0 0 -12 822.528 63.1679 4
 0 0 -13 26.6184 33.6914 4
 0 0 -13 7.01766 35.4019 3
 0 0 -14 615.439 60.2594 4
 0 0 -14 650.371 70.6309 3
 0 0 -15 144.41 48.5573 3
 0 0 -15 129.974 44.8585 4
 0 0 -16 21340.4 402.126 3
 0 0 -16 20915 338.112 4
 0 0 -17 1334.45 121.612 3
 0 0 -17 1358.09 100.211 4
 0 0 -18 20355.7 348.202 4
 0 0 -18 20400.4 419.437 3
 0 0 -19 1085.47 117.872 3
 0 0 -19 1267.73 100.654 4
 0 0 -20 748.739 93.6872 3
 0 0 -20 902.11 81.3471 4
 0 0 -21 226.488 51.2845 4
 0 0 -21 232.541 66.9386 3
 0 0 -22 12148.9 295.337 4
 0 0 -22 11316.5 352.471 3
 0 0 -23 907.232 124.142 3
 0 0 -23 1069.44 98.3405 4
 0 0 -24 16324 359.65 4
 0 0 -24 17043.9 452.446 3
 0 0 -25 1329.55 147.77 3
 0 0 -25 1391.19 116.664 4
 0 0 -26 10272.8 296.791 4
 0 0 -26 10972.1 381.647 3
 0 0 -27 738.65 120.396 3
 0 0 -27 762.177 93.9071 4
 0 0 -28 2104.34 142.534 4
 0 0 -28 2165.44 181.408 3
 0 0 -29 1122.66 156.314 3
 0 0 -29 979.878 111.889 4
 0 0 -30 34862.8 587.79 4
 0 0 -30 34614.6 734.359 3
 0 0 -31 3490.29 196.071 4
 0 0 -31 3667.18 265.373 3
 0 0 -32 40973.4 829.837 3
 0 0 -32 41433.5 653.971 4
 0 0 -33 3291.8 257.297 3
 0 0 -34 8888.06 403.162 3
 0 0 -35 1435.06 183.889 3
 0 0 -36 17535.6 582.474 3
 0 0 -37 2114.83 219.369 3
 0 0 -38 25406.2 725.358 3
 0 0 -39 3337.58 282.25 3
 0 0 -40 38407.7 920.872 3
 0 0 -41 4055.64 321.297 3
 0 0 -42 31795.3 865.63 3
 0 0 -43 3249.94 293.869 3
 0 0 -44 9672.1 496.852 3
 0 0 -45 1127.35 189.52 3
 0 0 -46 1241.48 200.106 3
 0 0 -47 323.943 118.273 3
 0 -1 1 51916.6 489.087 3
 0 -1 2 142972 820.539 3
 0 -1 -2 145083 824.083 3
 0 -1 3 17024.9 288.011 3
 0 -1 -3 17069.4 279.592 3
 0 -1 4 165793 893.276 3
 0 -1 -4 165246 896.692 3
 0 -1 -5 54793.2 523.087 3
 0 -1 -6 9029.86 219.693 3
 0 -1 -7 87760.6 695.875 3
 0 -1 -8 8593.59 225.652 3
 0 -1 -9 12301.5 283.253 3
 0 -1 -10 7226.27 219.912 3
 0 -1 -11 24745.4 415.472 3
 0 -1 -12 5308.74 199.49 3
 0 -1 -13 42892.7 577.64 3
 0 -1 -14 16993.5 376.732 3
 0 -1 -15 23470.8 451.463 3
 0 -1 -16 46185.5 645.369 3
 0 -1 -17 3423.49 180.821 3
 0 -1 -18 820.897 96.1601 3
 0 1 -18 701.976 76.0298 4
 0 1 -19 7242.99 239.424 4
 0 -1 -19 8081.8 292.466 3
 0 -1 -20 5250.55 242.51 3
 0 1 -20 5232.4 207.555 4
 0 1 -21 384.928 62.5378 4
 0 -1 -21 388.002 75.8468 3
 0 1 -22 5335.69 213.552 4
 0 -1 -22 5526.94 259.587 3
 0 1 -23 1693.66 126.426 4
 0 -1 -23 1871.22 157.812 3
 0 1 -24 1140.04 108.084 4
 0 -1 -24 1293.79 137.2 3
 0 1 -25 -44.6962 39.2785 4
 0 -1 -25 113.768 62.5414 3
 0 -1 -26 -15.8075 45.4897 3
 0 1 -26 37.6507 40.054 4
 0 1 -26 -27.1428 48.7516 3
 0 1 -27 222.606 69.9961 3
 0 1 -27 177.934 56.9559 4
 0 -1 -27 216.607 78.003 3
 0 1 -28 2011.44 148.703 4
 0 -1 -28 2015.84 178.187 3
 0 1 -28 2261.16 188.083 3
 0 -1 -29 512.609 106.035 3
 0 1 -29 558.086 101.803 3
 0 1 -29 503.212 82.7371 4
 0 1 -30 5607.71 304.58 3
 0 1 -30 5762.45 255.773 4
 0 -1 -30 5545.18 308.648 3
 0 -1 -31 5700.94 318.624 3
 0 1 -31 5681.12 257.22 4
 0 1 -31 5747.6 310.757 3
 0 -1 -32 1671.52 185.263 3
 0 1 -32 1490.07 167.698 3
 0 1 -32 1899.39 156.729 4
 0 1 -33 619.234 98.5539 4
 0 -1 -33 622.298 127.499 3
 0 1 -33 406.827 102.709 3
 0 -1 -34 2009.69 207.144 3
 0 1 -34 1966 193.809 3
 0 -1 -35 3027.84 252.327 3
 0 1 -35 3419.09 261.42 3
 0 1 -36 5724.77 333.787 3
 0 -1 -36 6156.33 356.353 3
 0 1 -37 4518.33 306.606 3
 0 -1 -37 5201.21 340.221 3
 0 1 -38 899.596 151.962 3
 0 -1 -38 1023.16 172.062 3
 0 1 -39 1659.99 191.858 3
 0 -1 -39 2359.18 243.602 3
 0 1 -40 886.392 154.171 3
 0 -1 -40 1320.74 206.97 3
 0 -1 -41 409.419 128.348 3
 0 1 -41 221.302 96.5025 3
 0 1 -42 1918.75 222.941 3
 0 -1 -42 1917.02 227.495 3
 0 1 -43 406.68 126.171 3
 0 -1 -43 706.852 162.446 3
 0 -1 -44 1556.97 222.181 3
 0 1 -44 1603.4 215.526 3
 0 -1 -45 4406.52 347.345 3
 0 1 -45 3882.41 328.242 3
 0 1 -46 8039.05 470.839 3
 0 -1 -46 7890.76 467.332 3
 0 -2 0 86110.9 905.745 3
 0 -2 -1 98904.7 968.824 3
 0 -2 1 100286 973.178 3
 0 -2 2 1208.86 115.174 3
 0 -2 -2 1124.95 114.973 3
 0 -2 -3 36512.8 593.175 3
 0 -2 3 36979 594.916 3
 0 -2 -4 1646.79 136.151 3
 0 -2 4 1705.65 138.241 3
 0 -2 -5 55778.5 739.809 3
 0 -2 5 56827.1 743.012 3
 0 -2 -6 775.553 96.0404 3
 0 -2 6 698.461 93.4309 3
 0 -2 7 49513.4 690.519 3
 0 -2 -7 48280.2 692.593 3
 0 -2 -8 10841.4 329.36 3
 0 -2 9 52176 368.371 1
 0 -2 -9 53526.7 740.297 3
 0 -2 -10 52580.2 752.903 3
 0 -2 -11 39406.4 653.349 3
 0 2 -11 37703.8 360.823 2
 0 2 -12 30393.1 314.652 2
 0 -2 -12 31785.3 594.988 3
 0 2 -13 7499.67 156.149 2
 0 -2 -13 7633.73 299.515 3
 0 -2 -14 9847.95 339.56 3
 0 -2 -15 14597.8 416.788 3
 0 -2 -16 50705.5 788.997 3
 0 -2 -17 21431.2 519.999 3
 0 -2 -18 22701.1 544.787 3
 0 -2 -19 2915.14 201.768 3
 0 -2 -20 1745.07 159.979 3
 0 -2 -21 351.479 86.0643 3
 0 -2 -22 857.406 123.008 3
 0 -2 -23 144.134 62.5601 3
 0 -2 -24 1277.93 150.621 3
 0 -2 -25 466.87 102.502 3
 0 -2 -26 28.6171 58.4321 3
 0 -2 -27 2709.57 220.571 3
 0 -2 -28 2737.36 225.954 3
 0 2 -28 2744.45 197.315 4
 0 2 -29 1390.15 149.388 4
 0 -2 -29 1454.54 173.626 3
 0 2 -30 157.721 73.2864 4
 0 -2 -30 120.678 84.6888 3
 0 -2 -31 27915.3 737.698 3
 0 2 -31 27807.9 627.445 4
 0 2 -32 9535.71 372.011 4
 0 -2 -32 9670.95 442.499 3
 0 2 -33 505.551 99.7826 4
 0 -2 -33 330.508 104.82 3
 0 -2 -34 75.8491 65.1973 3
 0 -2 -35 2658.77 249.082 3
 0 -2 -36 648.236 139.954 3
 0 -2 -37 1386.07 188.639 3
 0 -2 -38 978.31 167.772 3
 0 2 -38 819.294 152.1 3
 0 -2 -39 -110.84 92.0074 3
 0 2 -39 34.9829 91.0134 3
 0 -2 -40 286.509 107.919 3
 0 2 -40 565.755 127.025 3
 0 -2 -41 595.172 130.019 3
 0 2 -41 705.387 143.439 3
 0 2 -42 349.848 124.19 3
 0 -2 -42 86.8607 97.6129 3
 0 2 -43 702.505 142.275 3
 0 -2 -43 1044.14 187.224 3
 0 2 -44 26.386 77.3771 3
 0 2 -45 792.478 173.877 3
 0 -3 0 16.6538 60.3303 3
 0 -3 1 7773.25 343.034 3
 0 -3 -1 7811.25 346.597 3
 0 -3 2 -25.8328 61.5785 3
 0 -3 -2 -17.2281 52.4265 3
 0 -3 3 4224.98 257.505 3
 0 -3 -3 4474.54 266.159 3
 0 -3 4 5227.75 288.438 3
 0 -3 -4 5311.28 291.84 3
 0 -3 -5 21481 572.717 3
 0 -3 5 23594.8 599.357 3
 0 -3 -6 4303.13 262.556 3
 0 -3 6 4386.48 265.913 3
 0 -3 -7 13238.1 452.129 3
 0 -3 7 12838.2 448.053 3
 0 -3 -8 413.017 98.6721 3
 0 -3 8 398.662 98.014 3
 0 -3 -9 2415.54 200.407 3
 0 -3 -10 221.925 69.9742 3
 0 -3 -11 12.9549 54.7137 3
 0 -3 -12 8.36143 56.7869 3
 0 -3 -13 476.679 105.426 3
 0 -3 -14 4977.89 292.241 3
 0 -3 -15 338.798 98.9625 3
 0 -3 -16 171.766 72.733 3
 0 -3 -17 8314.94 381.415 3
 0 -3 -18 412.846 106.772 3
 0 -3 -19 182.284 81.6068 3
 0 -3 -20 685.652 122.302 3
 0 -3 -21 379.564 97.0766 3
 0 -3 -22 99.0215 72.1887 3
 0 -3 -23 2058.44 204.834 3
 0 -3 -24 42.3076 66.7766 3
 0 -3 -25 3263.88 262.369 3
 0 -3 -26 -58.3741 66.9513 3
 0 -3 -27 260.473 96.7162 3
 0 -3 -28 105.627 87.3579 3
 0 -3 -29 417.895 119.149 3
 0 -3 -30 5610.12 355.093 3
 0 -3 -31 222.215 112.359 3
 0 -3 -32 964.911 162.506 3
 0 -3 -33 2532.75 263.897 3
 0 -3 -34 703.51 149.708 3
 0 -3 -35 2157.46 245.714 3
 0 -3 -36 641.292 163.021 3
 0 -3 -37 945.657 178.322 3
 0 -3 -38 650.15 171.596 3
 0 -3 -39 230.878 116.065 3
 0 -3 -40 222.419 121.673 3
 0 -4 0 176.801 83.3077 3
 0 -4 1 903.606 151.392 3
 0 -4 -1 867.034 148.841 3
 0 -4 2 241.74 101.332 3
 0 -4 -2 259.225 112.116 3
 0 -4 -3 112.242 83.0672 3
 0 -4 3 20.7646 73.5792 3
 0 -4 -4 758.912 141.25 3
 0 -4 4 901.46 160.849 3
 0 -4 -5 476.835 112.141 3
 0 -4 5 561.331 122.94 3
 0 -4 6 1649.02 192.677 3
 0 -4 -6 1916.09 213.335 3
 0 -4 7 632.203 134.99 3
 0 -4 -7 671.31 128.604 3
 0 -4 -8 196.914 78.7469 3
 0 -4 8 268.594 101.185 3
 0 -4 9 594.415 128.869 3
 0 -4 -9 753.569 135.149 3
 0 -4 -10 325.163 104.62 3
 0 -4 -11 662.189 143.395 3
 0 -4 -12 528.742 126.234 3
 0 -4 -13 1822.82 213.886 3
 0 -4 -14 5396.69 355.438 3
 0 -4 -15 4442.46 332.048 3
 0 -4 -16 26595.1 781.298 3
 0 -4 -17 13561.6 561.792 3
 0 -4 -18 100.821 101.446 3
 0 -4 -19 2225.79 235.96 3
 0 -4 -20 64.5014 101.177 3
 0 -4 -21 1871.15 226.658 3
 0 -4 -22 621.894 134.384 3
 0 -4 -23 726.049 157.452 3
 0 -4 -24 1523.93 205.871 3
 0 -4 -25 253.988 118.632 3
 0 -4 -26 901.805 163.706 3
 0 -4 -27 333.961 119.223 3
 0 -4 -28 66.1363 103.074 3
 0 -4 -29 -206.421 104.305 3
 0 -4 -30 584.036 146.699 3
 0 -4 -31 752.439 174.367 3
 0 -4 -32 194.601 106.287 3
 0 -4 -33 174.677 94.5775 3
 0 -5 0 -45.2982 92.6189 3
 0 -5 1 120.309 102.41 3
 0 -5 -1 76.8259 98.5558 3
 0 -5 2 58.2807 87.2372 3
 0 -5 -2 64.5496 100.116 3
 0 -5 3 56.4755 93.7227 3
 0 -5 -3 129.191 108.488 3
 0 -5 4 671.425 158.878 3
 0 -5 -4 748.425 155.444 3
 0 -5 -5 262.026 117.475 3
 0 -5 5 72.0689 82.0281 3
 0 -5 -6 429.677 143.554 3
 0 -5 6 387.227 138.391 3
 0 -5 -7 -198.419 128.052 3
 0 -5 7 42.8349 83.9147 3
 0 -5 8 109.649 94.0308 3
 0 -5 -8 5.36116 96.7484 3
 0 -5 -9 960.113 178.559 3
 0 -5 9 976.707 191.04 3
 0 -5 -10 304.912 128.82 3
 0 -5 -11 1833.84 241.679 3
 0 -5 -12 2107.18 260.074 3
 0 -5 -13 291.608 114.276 3
 0 -5 -14 1571.91 220.683 3
 0 -5 -15 3944.31 344.417 3
 0 -5 -16 460.809 148.648 3
 0 -5 -17 1913.63 253.253 3
 0 -5 -18 85.0839 106.412 3
 0 -5 -19 439.374 148.735 3
 0 -5 -20 186.868 113.805 3
 0 -5 -21 986.276 191.463 3
 0 -5 -22 46.9958 98.3287 3
 0 -5 -23 367.033 153.622 3
 0 -5 -24 400.956 144.129 3
 0 -6 2 1399.03 243.424 3
 1 0 -46 603.45 163.446 3
 1 0 -45 258.292 122.799 3
 1 0 -44 2727.78 266.648 3
 1 0 -43 144.477 86.6579 3
 1 0 -42 2419.26 251.595 3
 1 0 -41 -44.3297 80.508 3
 1 0 -40 88.3353 79.8686 3
 1 0 -39 191.3 96.1019 3
 1 0 -38 5940.57 365.762 3
 1 0 -37 240.992 106.935 3
 1 0 -36 3098.4 273.862 3
 1 0 -35 20.5404 73.1641 3
 1 0 -34 146.4 93.5703 3
 1 0 -33 389.895 105.703 3
 1 0 -32 6639.5 339.492 3
 1 0 -31 153.685 79.7193 3
 1 0 -30 312.248 88.5921 3
 1 0 -29 96.1745 64.6061 3
 1 0 -28 49.8441 56.3754 3
 1 0 -28 10.5703 28.939 4
 1 0 -27 -1.46329 47.3639 3
 1 0 -27 76.2164 36.6087 4
 1 0 -26 -3.11891 58.8525 3
 1 0 -26 -8.31132 27.7194 4
 1 0 -25 125.408 38.1194 4
 1 0 -25 -11.7386 47.525 3
 1 0 -24 13.5853 46.5414 3
 1 0 -24 42.5854 25.0232 4
 1 0 -23 40.7947 32.7992 4
 1 0 -23 26.0508 46.6885 3
 1 0 -22 1040.6 110.255 3
 1 0 -22 1068.12 76.158 4
 1 0 -21 28.8982 30.6903 4
 1 0 -21 106.249 59.5502 3
 1 0 -20 4910.09 146.821 4
 1 0 -20 4861.07 224.102 3
 1 0 -19 4367.5 132.305 4
 1 0 -19 9090.41 291.886 3
 1 0 -18 178968 1269.37 3
 1 0 -18 179139 814.077 4
 1 0 -17 2404.64 91.2897 4
 1 0 -17 489.89 129.713 3
 1 0 -16 37529.2 549.179 3
 1 0 -16 36336.6 334.774 4
 1 0 -15 26.274 34.4476 4
 1 0 -15 55.4288 64.0283 3
 1 0 -14 17719.8 356.649 3
 1 0 -14 17888 208.772 4
 1 0 -13 47.4955 21.8815 4
 1 0 -13 26.2498 38.4525 3
 1 0 -12 4116.92 86.8299 4
 1 0 -12 4270.8 167.174 3
 1 0 -11 3.31825 40.2644 3
 1 0 -10 38236.3 452.948 3
 1 0 -9 8.85676 35.6707 3
 1 0 -8 5874.7 162.122 3
 1 0 -7 44.5197 29.3924 3
 -1 0 -6 3679.71 124.496 4
 -1 0 -6 3592.8 96.6015 3
 -1 0 -7 100.793 39.4924 4
 -1 0 -7 126.104 28.2403 3
 -1 0 -8 28541.5 316.831 3
 -1 0 -8 28317.9 367.572 4
 -1 0 -9 132.454 61.1792 4
 -1 0 -9 11.5661 28.1451 3
 -1 0 -10 62835 525.758 3
 -1 0 -10 62913.6 580.405 4
 -1 0 -11 746.688 110.732 4
 -1 0 -11 -10.017 39.2788 3
 -1 0 -12 63428.7 618.391 4
 -1 0 -12 63377.8 583.096 3
 -1 0 -13 1385.95 128.749 4
 -1 0 -13 218.318 71.6856 3
 -1 0 -14 10787.4 270.345 4
 -1 0 -14 9953.55 252.531 3
 -1 0 -15 344.326 73.7624 4
 -1 0 -15 164.34 62.1414 3
 -1 0 -16 6556.5 220.686 3
 -1 0 -16 6679.7 224.311 4
 -1 0 -17 212.677 63.7024 3
 -1 0 -17 186.778 57.9476 4
 -1 0 -18 5581.8 217.549 3
 -1 0 -18 5797.49 217.035 4
 -1 0 -19 165.791 60.512 4
 -1 0 -19 261.385 69.591 3
 -1 0 -20 46.9498 34.4035 4
 -1 0 -20 6.92219 40.2963 3
 -1 0 -21 3.8628 43.1861 3
 -1 0 -21 -19.4557 34.0577 4
 -1 0 -22 456.788 72.6088 4
 -1 0 -22 443.159 72.8588 3
 -1 0 -23 17.3406 48.9629 3
 -1 0 -23 64.7418 48.5486 4
 -1 0 -24 7272.98 271.733 4
 -1 0 -24 7087.78 289.342 3
 -1 0 -25 490.212 103.935 3
 -1 0 -25 399.662 83.2661 4
 -1 0 -26 3707.4 220.535 3
 -1 0 -26 3889.34 207.497 4
 -1 0 -27 519.398 101.097 3
 -1 0 -27 246.695 71.068 4
 -1 0 -28 6287.61 294.735 3
 -1 0 -28 5937.31 264.09 4
 -1 0 -29 419.245 109.681 3
 -1 0 -29 322.883 81.5429 4
 -1 0 -30 335.821 90.2032 3
 -1 0 -30 297.924 76.524 4
 -1 0 -31 68.1218 55.9397 4
 -1 0 -31 133.942 73.3647 3
 -1 0 -32 5024.09 256.622 4
 -1 0 -32 5473.17 300.469 3
 -1 0 -33 894.387 151.027 3
 -1 0 -33 631.12 104.708 4
 -1 0 -34 14382.7 500.503 3
 -1 0 -34 14757.1 448.991 4
 -1 0 -35 1112.38 142.3 4
 -1 0 -35 1057.67 155.605 3
 -1 0 -36 9971.13 434.649 3
 -1 0 -36 9101.34 361.907 4
 -1 0 -37 955.292 155.455 3
 -1 0 -38 4772.36 314.865 3
 -1 0 -39 582.929 135.517 3
 -1 0 -40 3637.9 284.082 3
 -1 0 -41 394.985 122.873 3
 -1 0 -42 1424.59 185.061 3
 -1 0 -43 228.723 105.355 3
 -1 0 -44 6174.4 388.555 3
 -1 0 -45 173.737 109.412 3
 -1 0 -46 1188.38 189.802 3
 -1 0 -47 115.944 102.945 3
 1 1 -46 2320.92 260.896 3
 1 1 -45 426.877 133.586 3
 1 -1 -45 700.184 169.121 3
 1 -1 -44 1327.63 206.805 3
 1 1 -44 1121.66 186.759 3
 1 1 -43 94.8458 109.476 3
 1 -1 -43 29.1058 83.5577 3
 1 1 -42 1118.51 179.239 3
 1 -1 -42 985.569 168.89 3
 1 -1 -41 -3.65402 81.2803 3
 1 1 -41 60.2059 77.168 3
 1 -1 -40 559.617 129.044 3
 1 1 -40 325.842 106.986 3
 1 1 -39 -14.0522 76.3195 3
 1 -1 -39 75.9882 86.7481 3
 1 1 -38 9.81564 63.8236 3
 1 -1 -38 -47.7604 69.4448 3
 1 1 -37 295.711 93.4112 3
 1 -1 -37 307.654 104.299 3
 1 1 -36 319.482 107.771 3
 1 -1 -36 274.679 109.227 3
 1 1 -35 5556.76 335.936 3
 1 -1 -35 5344.56 337.236 3
 1 -1 -34 8824.03 417.508 3
 1 1 -34 8736.4 404.942 3
 1 -1 -33 228.354 132.619 3
 1 1 -33 -117.663 72.0409 3
 1 1 -32 10460.1 438.215 3
 1 -1 -32 10166.7 433.422 3
 1 1 -31 2448.23 212.595 3
 1 -1 -31 2313.29 215.434 3
 1 1 -30 216.086 81.2596 3
 1 -1 -30 212.869 93.1352 3
 1 -1 -29 8.36938 58.3363 3
 1 1 -29 217.315 58.0591 4
 1 1 -29 247.854 86.7979 3
 1 1 -28 454.227 91.3795 3
 1 -1 -28 698.912 116.636 3
 1 1 -28 644.92 80.198 4
 1 -1 -27 2570.2 205.094 3
 1 1 -27 2279.66 139.866 4
 1 1 -26 194.612 53.3423 4
 1 -1 -26 282.026 87.6402 3
 1 -1 -25 2589.47 194.768 3
 1 1 -25 2261.1 134.62 4
 1 -1 -24 435.283 85.6696 3
 1 1 -24 446.818 65.3059 4
 1 1 -23 507.502 64.7101 4
 1 -1 -23 623.845 98.4757 3
 1 1 -22 3632.99 157.952 4
 1 -1 -22 4126.96 228.59 3
 1 -1 -21 5912.92 267.38 3
 1 1 -21 5563.46 193.293 4
 1 -1 -20 36312.2 642.161 3
 1 -1 -19 75425.4 909.725 3
 1 -1 -18 20266.6 459.436 3
 1 -1 -17 6002.55 246.058 3
 1 -1 -16 174557 1280.01 3
 1 -1 -15 10181.5 301.525 3
 1 -1 -14 16924.4 377.454 3
 1 1 -13 32858.4 304.013 1
 1 -1 -13 33992.1 516.741 3
 1 -1 -12 52699.5 625.166 3
 1 1 -12 52436.5 363.024 1
 1 -1 -11 171295 1099.47 3
 1 1 -11 171826 616.318 1
 1 -1 -10 215130 1198.57 3
 1 1 -10 215855 661.927 1
 1 -1 -9 346388 1468.05 3
 1 -1 -8 308945 1342.69 3
 1 -1 -7 216883 1087.76 3
 1 -1 -6 450299 1520.86 3
 1 -1 -5 27338.7 363.488 3
 1 -1 -4 649409 1719.45 3
 1 -1 -3 142835 800.935 3
 -1 -1 3 144797 874.007 3
 1 -1 -2 446722 1361.22 3
 -1 -1 2 445319 1544.94 3
 -1 -1 1 411750 1436.96 3
 1 -1 -1 408449 1318.27 3
 -1 -1 0 265387 1165.13 3
 1 -1 0 266641 1042.38 3
 -1 -1 -1 3953.57 149.14 3
 1 -1 1 4228.98 135.919 3
 1 -1 1 4366.21 140.634 1
 -1 -1 -2 4430.56 154.683 3
 1 -1 2 4651.6 140.888 1
 1 -1 2 4506.77 138.175 3
 1 -1 3 16.1501 32.8 3
 -1 -1 -3 -33.0298 36.071 3
 1 -1 3 52.752 34.5699 1
 1 -1 4 12403.9 214.426 1
 -1 -1 -4 12970.8 261.435 3
 1 -1 4 12645.2 232.683 3
 -1 -1 -5 386.471 56.8308 3
 1 -1 5 306.741 44.3456 1
 -1 1 -6 5416.93 165.149 2
 -1 -1 -6 5119.4 174.186 3
 1 -1 6 5077.13 134.785 1
 -1 1 -7 3213.52 130.113 2
 -1 -1 -7 3142.92 137.674 3
 -1 -1 -8 1473.32 102.948 3
 -1 1 -8 1541.87 94.7988 2
 -1 -1 -9 17222.2 331.23 3
 -1 1 -9 16842.4 292.686 2
 -1 -1 -10 7173.91 222.122 3
 -1 -1 -11 19480.3 374.743 3
 -1 -1 -12 27270 444.977 3
 -1 -1 -13 136668 1026.43 3
 -1 -1 -14 42767.8 585.256 3
 -1 1 -14 41919 585.477 4
 -1 -1 -15 3534.56 175.565 3
 -1 1 -15 3461.01 173.71 4
 -1 -1 -16 208.705 59.4856 3
 -1 1 -16 173.347 50.5047 4
 -1 1 -17 8889.14 282.65 4
 -1 -1 -17 8945.18 291.569 3
 -1 1 -18 5576.98 226.544 4
 -1 -1 -18 5683.29 237.477 3
 -1 -1 -19 824.109 98.6448 3
 -1 1 -19 808.271 93.5865 4
 -1 1 -20 19773.3 439.347 4
 -1 -1 -20 20787.6 470.53 3
 -1 1 -21 20028.9 452.884 4
 -1 -1 -21 21164.9 485.225 3
 -1 -1 -22 26908.4 560.767 3
 -1 1 -22 27068.2 534.828 4
 -1 -1 -23 18087.9 470.631 3
 -1 1 -23 18342.5 447.878 4
 -1 1 -24 12212.2 373.973 4
 -1 -1 -24 12092.1 394.572 3
 -1 1 -24 12370.3 387.481 3
 -1 1 -25 9810.28 338.57 4
 -1 -1 -25 9695.94 360.303 3
 -1 1 -25 9978.98 355.923 3
 -1 -1 -26 654.274 110.765 3
 -1 1 -26 725.978 102.139 4
 -1 1 -26 853.541 118.278 3
 -1 1 -27 14887.5 428.997 4
 -1 -1 -27 14921.7 463.219 3
 -1 1 -27 14779.6 454.404 3
 -1 1 -28 11350.7 379.815 4
 -1 1 -28 11567.1 407.632 3
 -1 -1 -28 11111.1 408.965 3
 -1 -1 -29 1146.9 205.12 3
 -1 1 -29 1000.26 135.818 4
 -1 1 -29 965.601 152.519 3
 -1 1 -30 114087 1227.77 4
 -1 -1 -30 112710 1348.54 3
 -1 1 -30 112731 1299.1 3
 -1 -1 -31 33821.9 769.141 3
 -1 1 -31 36548.9 771.57 3
 -1 1 -31 35599 705.188 4
 -1 1 -32 18104.3 545.243 3
 -1 -1 -32 17334.8 557.697 3
 -1 1 -32 18241.9 510.47 4
 -1 -1 -33 13326.4 496.144 3
 -1 1 -33 14083.2 453.641 4
 -1 1 -33 12989.2 466.491 3
 -1 1 -34 12411.1 430.523 4
 -1 -1 -34 12232.7 479.85 3
 -1 1 -34 11919.3 455.781 3
 -1 1 -35 3526.68 242.201 4
 -1 -1 -35 3421.1 272.452 3
 -1 1 -35 3547.31 259.945 3
 -1 -1 -36 6297.76 355.548 3
 -1 1 -36 5876.59 328.197 3
 -1 1 -36 5939.13 304.851 4
 -1 1 -37 218.615 101.558 3
 -1 -1 -37 395.244 130.657 3
 -1 -1 -38 318.322 116.311 3
 -1 1 -38 -50.6275 72.8153 3
 -1 1 -39 360.522 92.4802 3
 -1 -1 -39 382.813 112.599 3
 -1 -1 -40 1031.48 166.922 3
 -1 1 -40 1010.46 163.203 3
 -1 -1 -41 952.002 163.338 3
 -1 1 -41 985.32 156.562 3
 -1 1 -42 880.109 154.375 3
 -1 -1 -42 863.447 163.07 3
 -1 -1 -43 -6.75923 76.2463 3
 -1 1 -43 55.5246 79.4765 3
 -1 -1 -44 895.349 173.033 3
 -1 1 -44 694.768 148.097 3
 -1 -1 -45 762.974 156.85 3
 -1 1 -45 1070.83 181.376 3
 -1 1 -46 499.731 128.391 3
 -1 -1 -46 639.971 153.415 3
 -1 1 -47 329.848 118.803 3
 1 2 -44 78.0234 82.4036 3
 1 -2 -43 -2.4404 98.5259 3
 1 2 -43 10.6302 98.5774 3
 1 -2 -42 132.943 92.1838 3
 1 2 -42 -58.1571 89.1068 3
 1 2 -41 57.0569 76.6107 3
 1 -2 -41 103.995 103.119 3
 1 2 -40 -29.2529 87.8799 3
 1 -2 -40 -43.88 84.64 3
 1 2 -39 -3.9196 75.0778 3
 1 -2 -39 -174.368 105.677 3
 1 -2 -38 289.755 100.802 3
 1 -2 -37 133.195 77.3774 3
 1 -2 -36 397.541 115.461 3
 1 -2 -35 82.7599 74.4575 3
 1 -2 -34 1182.09 177.211 3
 1 -2 -33 507.747 126.959 3
 1 -2 -32 7144.23 383.852 3
 1 -2 -31 6883.7 372.789 3
 1 -2 -30 -20.5494 63.945 3
 1 -2 -29 1511.93 171.112 3
 1 -2 -28 1609.72 179.832 3
 1 -2 -27 76.7751 55.9659 3
 1 -2 -26 2191.33 198.318 3
 1 -2 -25 112.075 60.0855 3
 1 -2 -24 505.638 111.491 3
 1 -2 -23 -9.20683 62.9843 3
 1 -2 -22 83.8022 70.115 3
 1 -2 -21 1907.35 170.746 3
 1 -2 -20 292.668 79.4272 3
 1 -2 -19 1261.74 135.033 3
 1 -2 -18 6125.98 288.05 3
 1 -2 -17 31773.2 639.681 3
 1 -2 -16 16981.1 460.964 3
 1 -2 -15 4848.11 245.957 3
 1 -2 -14 62868.2 856.099 3
 1 -2 -13 10261.7 344.243 3
 1 -2 -12 60509.3 816.937 3
 1 -2 -11 6869.72 275.17 3
 1 -2 -10 17735.8 428.342 3
 1 -2 -9 10931.1 334.623 3
 1 -2 -8 -35.2044 46.9288 3
 1 -2 -7 15323.4 382.158 3
 1 -2 -6 5047.11 219.43 3
 -1 -2 6 4444.26 221.782 3
 -1 -2 5 1237.51 125.179 3
 1 -2 -5 1356.76 117.442 3
 -1 -2 4 -4.14317 43.5881 3
 1 -2 -4 16.2259 43.5378 3
 1 -2 -3 5655.75 232.012 3
 -1 -2 3 5352.56 243.671 3
 1 -2 -2 60116.9 742.552 3
 -1 -2 2 59280.9 778.638 3
 -1 -2 1 22488.2 476.681 3
 1 -2 -1 23240.9 462.116 3
 -1 -2 0 3415.43 197.578 3
 1 -2 0 3802.61 189.656 3
 1 -2 1 4486.9 205.862 3
 -1 -2 -1 4586.15 224.246 3
 -1 -2 -2 3289.47 189.118 3
 1 -2 2 3245.76 178.041 3
 -1 -2 -3 3128.25 188.366 3
 1 -2 3 3338.87 176.279 3
 1 -2 4 506.088 77.2249 3
 -1 -2 -4 566.526 81.5203 3
 1 -2 5 1235.24 93.9477 1
 -1 -2 -5 1267.01 121.136 3
 1 -2 5 1301.01 116.448 3
 1 -2 6 1476.52 92.9799 1
 -1 -2 -6 1627.94 136.42 3
 1 -2 6 1284.04 114.98 3
 1 -2 7 3812.33 190.159 3
 1 -2 7 3467.49 136.055 1
 -1 -2 -7 3687.4 201.635 3
 -1 -2 -8 225.927 65.4 3
 1 -2 8 116.423 37.6225 1
 1 -2 9 356.657 49.9084 1
 -1 -2 -9 228.028 69.6513 3
 -1 -2 -10 1977.14 150.376 3
 -1 2 -10 1898.29 116.166 2
 1 -2 10 2103.18 97.8054 1
 -1 2 -11 1050.33 89.6272 2
 -1 -2 -11 1135.44 117.162 3
 1 -2 11 1169.12 75.3786 1
 -1 2 -12 1736.37 111.828 2
 -1 -2 -12 1850.11 149.557 3
 -1 2 -13 2093.41 120.375 2
 -1 -2 -13 2136.4 159.296 3
 -1 -2 -14 13318.6 397.524 3
 -1 2 -14 12121.1 282.352 2
 -1 -2 -15 230.535 67.9473 3
 -1 -2 -16 18634.2 483.924 3
 -1 -2 -17 597.676 98.6807 3
 -1 -2 -18 1490.27 146.094 3
 -1 -2 -19 7756.84 325.536 3
 -1 -2 -20 4189.13 243.99 3
 -1 -2 -21 4037.52 242.882 3
 -1 -2 -22 4619.25 264.288 3
 -1 -2 -23 202.625 70.6092 3
 -1 -2 -24 510.746 102.28 3
 -1 2 -24 462.593 95.3711 4
 -1 -2 -25 124.586 73.0411 3
 -1 2 -25 68.1538 51.085 4
 -1 2 -26 14862.8 467.077 4
 -1 -2 -26 16006.2 516.529 3
 -1 -2 -27 1278.71 158.287 3
 -1 2 -27 1447.58 155.651 4
 -1 -2 -28 15203 515.304 3
 -1 2 -28 14764.3 475.954 4
 -1 -2 -29 3894.4 274.5 3
 -1 2 -29 4012.38 251.215 4
 -1 -2 -30 12246.6 477.143 3
 -1 2 -30 11381.5 422.381 4
 -1 -2 -31 1201.8 164.512 3
 -1 2 -31 1192.61 148.693 4
 -1 -2 -32 219.618 101.887 3
 -1 2 -32 205.43 77.9737 4
 -1 2 -33 27.6964 62.1197 4
 -1 -2 -33 23.8532 80.8216 3
 -1 2 -34 1504 165.251 4
 -1 -2 -34 1429.04 183.803 3
 -1 2 -35 615.928 112.718 4
 -1 -2 -35 677.52 134.932 3
 -1 2 -36 607.397 113.34 4
 -1 -2 -36 811.996 153.323 3
 -1 2 -36 711.54 140.296 3
 -1 -2 -37 70.1536 87.0372 3
 -1 2 -37 221.869 95.0752 3
 -1 -2 -38 55.793 89.0099 3
 -1 2 -38 69.4436 82.4973 3
 -1 -2 -39 107.807 84.3628 3
 -1 2 -39 246.097 98.067 3
 -1 -2 -40 613.822 144.111 3
 -1 2 -40 586.257 129.719 3
 -1 2 -41 214.829 105.811 3
 -1 -2 -41 35.8944 92.8931 3
 -1 -2 -42 304.744 115.446 3
 -1 2 -42 486.685 137.988 3
 -1 -2 -43 592.324 166.74 3
 -1 2 -43 579.612 143.805 3
 -1 -2 -44 -82.0217 91.6791 3
 -1 2 -44 85.76 99.9637 3
 -1 2 -45 1395.45 189.169 3
 1 -3 -39 1902.55 242.067 3
 1 -3 -38 12.169 82.1474 3
 1 -3 -37 1889.72 243.086 3
 1 -3 -36 121.835 100.951 3
 1 -3 -35 551.908 149.379 3
 1 -3 -34 302.46 107.044 3
 1 -3 -33 1763.47 215.442 3
 1 -3 -32 743.692 150.047 3
 1 -3 -31 94.4142 72.6299 3
 1 -3 -30 697.096 150.383 3
 1 -3 -29 35.8894 83.1122 3
 1 -3 -28 2773.43 252.75 3
 1 -3 -27 3158.65 266.732 3
 1 -3 -26 2963.67 254.552 3
 1 -3 -25 2572.83 232.314 3
 1 -3 -24 1034.9 152.792 3
 1 -3 -23 4.45603 64.6747 3
 1 -3 -22 565.047 105.722 3
 1 -3 -21 181.729 85.7518 3
 1 -3 -20 3673.65 263.424 3
 1 -3 -19 -24.1356 59.4493 3
 1 -3 -18 26158.7 674.416 3
 1 -3 -17 3774.21 262.793 3
 1 -3 -16 14531.6 502.993 3
 1 -3 -15 3753.05 258.876 3
 1 -3 -14 164.027 77.6239 3
 1 -3 -13 6483.04 327.523 3
 1 -3 -12 522.252 101.629 3
 1 -3 -11 4666.03 277.099 3
 1 -3 -10 2050.28 188.386 3
 1 -3 -9 987.483 133.232 3
 -1 -3 8 2164.1 189.696 3
 1 -3 -8 1942.49 183.182 3
 1 -3 -7 33.4788 54.4431 3
 -1 -3 7 82.2918 70.8572 3
 -1 -3 6 -37.3859 53.9479 3
 1 -3 -6 22.3071 53.905 3
 -1 -3 5 199.542 80.3622 3
 1 -3 -5 57.4687 56.4837 3
 1 -3 -4 4897.41 274.809 3
 -1 -3 4 4804.48 277.264 3
 -1 -3 3 15104.3 481.194 3
 1 -3 -3 14689.2 463.688 3
 1 -3 -2 5153.83 278.757 3
 -1 -3 2 5444.94 292.393 3
 -1 -3 1 65218.1 985.146 3
 1 -3 -1 63927 962.725 3
 -1 -3 0 9114.62 372.738 3
 1 -3 0 8479.02 352.576 3
 -1 -3 -1 16623.9 503.099 3
 1 -3 1 17044.4 495.651 3
 -1 -3 -2 7326.98 335.902 3
 1 -3 2 7157.71 322.754 3
 -1 -3 -3 26902.9 639.692 3
 1 -3 3 26264.9 603.206 3
 -1 -3 -4 5734.8 297.777 3
 1 -3 4 5789.9 294.825 3
 1 -3 5 10867.5 400.915 3
 -1 -3 -5 10977.3 411.108 3
 1 -3 6 1429.11 158.426 3
 -1 -3 -6 1756.98 171.668 3
 1 -3 7 4.95294 54.9735 3
 -1 -3 -7 -5.67656 60.2355 3
 -1 -3 -8 264.992 76.5962 3
 1 -3 8 263.966 79.5364 3
 1 -3 8 255.233 60.8178 1
 -1 -3 -9 3367.75 235.487 3
 1 -3 9 3166.28 155.79 1
 1 -3 9 2781.14 206.145 3
 1 -3 10 2568.43 138.322 1
 -1 -3 -10 2736.71 215.744 3
 1 -3 11 968.947 83.4183 1
 -1 -3 -11 797.663 130.753 3
 -1 -3 -12 6633.91 330.447 3
 -1 3 -13 2424.82 148.715 2
 -1 -3 -13 2515.76 209.875 3
 -1 -3 -14 77542.4 1132.99 3
 -1 3 -14 76748.6 809.156 2
 -1 -3 -15 3386.69 246.975 3
 -1 -3 -16 2008.93 188.668 3
 -1 -3 -17 5507.82 312.417 3
 -1 -3 -18 70.7091 78.3158 3
 -1 -3 -19 734.936 129.137 3
 -1 -3 -20 128.697 65.5061 3
 -1 -3 -21 -7.84776 67.0172 3
 -1 -3 -22 -94.9692 73.2592 3
 -1 -3 -23 216.022 88.3643 3
 -1 -3 -24 38.3862 59.2214 3
 -1 -3 -25 1449.77 181.594 3
 -1 -3 -26 520.89 121.292 3
 -1 -3 -27 6160.91 364.444 3
 -1 -3 -28 487.539 113.884 3
 -1 -3 -29 353.164 119.999 3
 -1 -3 -30 622.324 131.515 3
 -1 -3 -31 2112.11 238.775 3
 -1 3 -32 140.411 89.525 4
 -1 -3 -32 673.756 154.933 3
 -1 3 -33 55.8904 63.4198 4
 -1 -3 -33 -25.7662 83.2182 3
 -1 -3 -34 -124.213 81.0069 3
 -1 3 -34 103.905 78.9064 4
 -1 3 -35 875.275 154.454 4
 -1 -3 -35 692.764 157.59 3
 -1 3 -36 359.952 114.151 4
 -1 -3 -36 416.44 130.301 3
 -1 -3 -37 737.462 167.809 3
 -1 -3 -38 865.423 173.931 3
 -1 -3 -39 440.467 133.062 3
 -1 -3 -40 1178.57 199.582 3
 1 -4 -33 1766.72 237.951 3
 1 -4 -32 1222.26 200.947 3
 1 -4 -31 -132.237 111.906 3
 1 -4 -30 110.176 115.982 3
 1 -4 -29 228.418 112.586 3
 1 -4 -28 141.729 85.7296 3
 1 -4 -27 265.415 123.378 3
 1 -4 -26 77.7816 81.8783 3
 1 -4 -25 199.198 109.667 3
 1 -4 -24 551.66 133.083 3
 1 -4 -23 2357.2 255.046 3
 1 -4 -22 6477.72 401.31 3
 1 -4 -21 4246.33 326.533 3
 1 -4 -20 5917.07 378.515 3
 1 -4 -19 131.37 98.2484 3
 1 -4 -18 1698.4 212.382 3
 1 -4 -17 409.299 119.98 3
 1 -4 -16 2259.68 242.782 3
 1 -4 -15 793.721 153.921 3
 1 -4 -14 1110.28 167.105 3
 1 -4 -13 658.519 140.802 3
 1 -4 -12 67.9807 81.7508 3
 1 -4 -11 929.473 161.903 3
 1 -4 -10 161.758 100.515 3
 -1 -4 9 -40.8794 65.1671 3
 1 -4 -9 89.1741 67.0437 3
 1 -4 -8 14.719 62.5619 3
 -1 -4 8 -102.315 103.394 3
 1 -4 -7 89.7962 85.8452 3
 -1 -4 7 26.3583 77.9097 3
 -1 -4 6 416.013 116.049 3
 1 -4 -6 261.215 101.777 3
 1 -4 -5 1187.77 168.047 3
 -1 -4 5 1262.86 182.181 3
 -1 -4 4 2737.15 249.884 3
 1 -4 -4 2730.09 247.825 3
 -1 -4 3 7917.4 409.907 3
 1 -4 -3 7906.93 402.944 3
 1 -4 -2 355.61 112.714 3
 -1 -4 2 420.057 125.546 3
 -1 -4 1 832.183 153.002 3
 1 -4 -1 914.614 148.586 3
 1 -4 0 5989.03 353.004 3
 -1 -4 0 5255.67 334.944 3
 -1 -4 -1 1112.11 167.989 3
 1 -4 1 1002.42 152.285 3
 -1 -4 -2 136.702 76.4432 3
 1 -4 2 46.1333 66.2235 3
 -1 -4 -3 228.385 97.3616 3
 1 -4 3 259.027 103.971 3
 1 -4 4 900.314 145.162 3
 -1 -4 -4 1059.53 164.636 3
 -1 -4 -5 636.228 127.229 3
 1 -4 5 753.389 140.022 3
 1 -4 6 -108.686 84.9066 3
 -1 -4 -6 130.061 79.6298 3
 1 -4 7 760.156 140.128 3
 -1 -4 -7 886.593 156.337 3
 1 -4 8 923.542 152.901 3
 -1 -4 -8 918.568 155.899 3
 1 -4 9 1203.47 170.4 3
 -1 -4 -9 891.32 150.143 3
 -1 -4 -10 -49.2462 73.1087 3
 -1 -4 -11 2874 257.441 3
 -1 -4 -12 1480.44 190.753 3
 -1 -4 -13 2794.04 257.377 3
 -1 -4 -14 77.3971 104.799 3
 -1 -4 -15 7429.46 415.739 3
 -1 -4 -16 1353.69 193.358 3
 -1 -4 -17 984.327 175.341 3
 -1 -4 -18 3910.79 309.961 3
 -1 -4 -19 1512.71 198.638 3
 -1 -4 -20 2082.31 227.839 3
 -1 -4 -21 1136.85 184.461 3
 -1 -4 -22 997.198 175.626 3
 -1 -4 -23 211.888 103.071 3
 -1 -4 -24 354.406 129.527 3
 -1 -4 -25 72.1483 76.6051 3
 -1 -4 -26 36.6083 79.2569 3
 -1 -4 -27 24.6686 84.8066 3
 -1 -4 -28 2202.69 250.633 3
 -1 -4 -29 239.284 127.764 3
 -1 -4 -30 6.6916 103.839 3
 -1 -4 -31 -13.5685 87.8499 3
 -1 -4 -32 -214.772 126.45 3
 -1 -4 -33 298.189 140.94 3
 1 -5 -24 -55.6791 113.157 3
 1 -5 -23 256.597 126.596 3
 1 -5 -22 147.681 102.229 3
 1 -5 -21 137.608 94.7643 3
 1 -5 -20 -44.5389 89.3018 3
 1 -5 -19 1571.29 241.15 3
 1 -5 -18 1486.56 230.332 3
 1 -5 -17 4207.84 363.379 3
 1 -5 -16 -27.6867 95.488 3
 1 -5 -15 1199.99 201.936 3
 1 -5 -14 10.2907 89.0737 3
 1 -5 -13 66.9376 104.434 3
 1 -5 -12 -2.33834 98.6585 3
 1 -5 -11 98.16 107.061 3
 1 -5 -10 154.458 124.537 3
 -1 -5 9 764.025 172.105 3
 1 -5 -9 643.221 155.782 3
 -1 -5 8 -8.64875 90.6774 3
 1 -5 -8 172.623 105.508 3
 -1 -5 7 715.691 172.6 3
 1 -5 -7 561.686 147.618 3
 1 -5 -6 167.898 100.252 3
 -1 -5 6 233.358 112.345 3
 1 -5 -5 132.412 117.378 3
 -1 -5 5 38.833 86.0784 3
 -1 -5 4 301.82 127.532 3
 1 -5 -4 124.335 86.0324 3
 1 -5 -3 1975.72 243.047 3
 -1 -5 3 1671.89 231.561 3
 -1 -5 2 431.654 143.846 3
 1 -5 -2 645.685 145.628 3
 -1 -5 1 475.15 147.57 3
 1 -5 -1 169.309 103.819 3
 -1 -5 0 133.049 91.8433 3
 1 -5 0 206.823 117.433 3
 1 -5 1 -46.4527 114.322 3
 -1 -5 -1 193.695 109.899 3
 1 -5 2 576.403 136.478 3
 -1 -5 -2 646.133 157.428 3
 1 -5 3 1862.59 238.884 3
 -1 -5 -3 1933.96 238.688 3
 -1 -5 -4 2013.23 252.101 3
 1 -5 4 2359.87 261.358 3
 -1 -5 -5 2184.76 257.316 3
 1 -5 5 2591.79 273.998 3
 -1 -5 -6 4873.72 373.531 3
 1 -5 6 5015.15 372.817 3
 1 -5 7 1076.03 190.089 3
 -1 -5 -7 752.745 170.287 3
 1 -5 8 5229.62 379.509 3
 -1 -5 -8 5762.78 403.581 3
 1 -5 9 140.738 112.673 3
 -1 -5 -9 40.5966 96.4575 3
 -1 -5 -10 2653.38 280.769 3
 -1 -5 -11 240.808 119.95 3
 -1 -5 -12 2390.06 269.849 3
 -1 -5 -13 10126.6 536.793 3
 -1 -5 -14 1305.53 221.739 3
 -1 -5 -15 4548.8 373.672 3
 -1 -5 -16 -2.19069 85.6735 3
 -1 -5 -17 -28.2495 98.7876 3
 -1 -5 -18 103.127 104.294 3
 -1 -5 -19 65.3533 107.435 3
 -1 -5 -20 404.019 145.942 3
 -1 -5 -21 388.173 140.919 3
 -1 -5 -22 423.253 141.873 3
 -1 -5 -23 221.646 140.816 3
 1 -6 -5 202.125 114.337 3
 1 -6 -4 4.34127 106.764 3
 1 -6 -3 233.079 144.538 3
 1 -6 -2 23.584 126.146 3
 1 -6 -1 49.3625 111.691 3
 1 -6 0 9.48628 98.874 3
 1 -6 1 54.8634 107.206 3
 1 -6 2 423.39 163.183 3
 1 -6 3 1851.04 281.39 3
 1 -6 4 358.37 150.977 3
 1 -6 5 2990.96 340.868 3
 1 -6 6 21.4129 120.407 3
 1 -6 7 4618.35 404.214 3
 1 -6 8 1197.23 231.323 3
 1 -6 9 5214.25 436.967 3
 2 0 -45 69.2065 97.9102 3
 2 0 -44 375.882 121.242 3
 2 0 -43 259.199 104.461 3
 2 0 -42 480.514 140.936 3
 2 0 -41 89.3685 104.579 3
 2 0 -40 705.085 139.811 3
 2 0 -39 26.7787 73.678 3
 2 0 -38 76.4915 73.0559 3
 2 0 -37 233.409 133.105 3
 2 0 -36 14023.2 539.279 3
 2 0 -35 64.9176 99.1292 3
 2 0 -34 878.022 135.343 3
 2 0 -33 33.6735 58.5167 3
 2 0 -32 104.816 56.6251 3
 2 0 -31 -61.3381 64.91 3
 2 0 -30 4460.23 274.262 3
 2 0 -29 230.825 117.414 3
 2 0 -28 19249.4 544.976 3
 2 0 -27 143.587 132.549 3
 2 0 -26 34898.3 700.812 3
 2 0 -25 112.364 144.299 3
 2 0 -24 55866.5 843.962 3
 2 0 -23 7.72409 115.812 3
 2 0 -22 35690.6 643.262 3
 2 0 -21 -32.2685 56.5261 3
 2 0 -20 8905.14 310.707 3
 2 0 -19 -98.1706 57.8452 3
 2 0 -18 1547.66 126.568 3
 2 0 -17 -71.7629 44.4529 3
 2 0 -16 116.711 49.7429 3
 2 0 -15 -35.6112 47.9958 3
 2 0 -14 2839.9 149.391 3
 2 0 -13 -30.1079 37.3831 3
 2 0 -12 49438.4 587.565 3
 2 0 -11 -64.4988 43.4547 3
 2 0 -11 10.3835 41.8381 1
 2 0 -10 143445 974.721 1
 2 0 -10 140906 920.377 3
 2 0 -9 48.8466 43.7345 1
 2 0 -9 98.3009 44.2775 3
 2 0 -8 26943.8 409.516 1
 2 0 -8 27581.4 366.275 3
 2 0 -7 -26.0231 44.3914 1
 2 0 -6 121468 849.237 1
 -2 0 6 120910 499.642 4
 -2 0 5 -11.6707 19.5655 4
 2 0 -5 28.3 40.4548 1
 2 0 -4 811339 2105.86 1
 -2 0 4 810013 1500.66 4
 2 0 -3 9.81101 42.4505 1
 -2 0 3 -19.291 23.1752 4
 2 0 -2 249124 1171.85 1
 -2 0 2 248987 941.711 4
 -2 0 1 -10.8738 23.1742 4
 -2 0 1 59.8886 49.253 2
 2 0 -1 17.3041 40.4348 1
 -2 0 0 428.959 48.904 4
 -2 0 0 488.902 62.0815 2
 -2 0 -1 47.6342 33.2545 4
 -2 0 -1 -9.81965 43.6888 2
 -2 0 -2 8323.92 203.45 4
 -2 0 -2 9095.97 237.705 2
 -2 0 -3 9.17904 48.1099 2
 -2 0 -3 13.4972 33.7607 4
 -2 0 -4 3523.32 143.866 4
 -2 0 -4 3659.96 159.187 2
 -2 0 -5 6.31891 33.8858 4
 -2 0 -5 -14.0673 16.9573 3
 -2 0 -6 25199.5 391.312 4
 -2 0 -6 24712.7 232.649 3
 -2 0 -7 12.1933 38.1862 4
 -2 0 -7 1.15825 18.9467 3
 -2 0 -8 7746 155.561 3
 -2 0 -8 7834.32 230.858 4
 -2 0 -9 -5.44141 36.2046 4
 -2 0 -9 12.8225 22.9569 3
 -2 0 -10 7061.76 230.588 4
 -2 0 -10 6843.19 166.099 3
 -2 0 -11 -100.046 41.2396 4
 -2 0 -11 -30.8683 30.4042 3
 -2 0 -12 158744 1138.11 4
 -2 0 -12 158207 887.468 3
 -2 0 -13 460.827 130.497 4
 -2 0 -13 -72.149 38.9142 3
 -2 0 -14 310464 1667.76 4
 -2 0 -14 311321 1363.32 3
 -2 0 -15 -101.548 50.1314 3
 -2 0 -15 4348.81 206.699 4
 -2 0 -16 195302 1381.34 4
 -2 0 -16 195841 1167.13 3
 -2 0 -17 3936.71 199.558 4
 -2 0 -17 -13.64 54.4232 3
 -2 0 -18 27424 468.846 3
 -2 0 -18 27444 533.219 4
 -2 0 -19 119.92 78.7502 4
 -2 0 -19 21.8641 38.5494 3
 -2 0 -20 749.917 97.597 4
 -2 0 -20 879.64 95.4236 3
 -2 0 -21 -44.9502 51.8153 4
 -2 0 -21 1.16764 36.7134 3
 -2 0 -22 1241.5 114.896 3
 -2 0 -22 1440.9 134.413 4
 -2 0 -23 -12.1686 41.2241 3
 -2 0 -23 -1.20801 47.3685 4
 -2 0 -24 766.086 101.219 4
 -2 0 -24 946.465 110.484 3
 -2 0 -25 1130.96 189.034 3
 -2 0 -25 683.256 150.818 4
 -2 0 -26 97505.9 1123.19 4
 -2 0 -26 96222.2 1084.82 3
 -2 0 -27 3036.21 264.472 4
 -2 0 -27 2975.82 268.965 3
 -2 0 -28 65034.9 932.862 3
 -2 0 -28 66467.7 955.998 4
 -2 0 -29 1731.99 211.08 3
 -2 0 -29 2061.38 215.444 4
 -2 0 -30 16084.9 483.876 4
 -2 0 -30 15704.9 478.039 3
 -2 0 -31 405.783 113.543 3
 -2 0 -31 468.318 118.186 4
 -2 0 -32 6337.87 312.925 4
 -2 0 -32 6689.98 325.536 3
 -2 0 -33 76.8692 70.9891 3
 -2 0 -33 157.43 77.4263 4
 -2 0 -34 -30.0995 52.3246 3
 -2 0 -34 -104.735 77.9305 4
 -2 0 -35 -89.8663 63.4536 4
 -2 0 -35 -51.7098 60.9374 3
 -2 0 -36 180.611 83.9894 3
 -2 0 -36 308.354 95.3387 4
 -2 0 -37 -68.7337 72.3944 3
 -2 0 -37 107.898 70.3966 4
 -2 0 -38 -2.13761 59.174 3
 -2 0 -38 4.98229 59.2379 4
 -2 0 -39 0.2272 65.1036 3
 -2 0 -39 -122.578 79.4419 4
 -2 0 -40 -115.596 70.108 3
 -2 0 -41 -34.3022 72.9761 3
 -2 0 -42 320.185 106.54 3
 -2 0 -43 18.2328 72.8104 3
 -2 0 -44 40.4991 79.7127 3
 -2 0 -45 48.7862 98.8713 3
 -2 0 -46 66.8642 92.4274 3
 -2 0 -47 -111.034 109.555 3
 -2 0 -48 -52.9667 100.808 3
 2 1 -45 -16.4122 82.423 3
 2 -1 -45 33.3787 85.3237 3
 2 1 -44 183.819 104.719 3
 2 -1 -44 593.622 150.748 3
 2 -1 -43 38.1115 83.2424 3
 2 1 -43 -87.504 104.549 3
 2 -1 -42 103.144 80.6113 3
 2 1 -42 273.536 113.734 3
 2 1 -41 475.668 136.23 3
 2 -1 -41 274.252 88.8505 3
 2 -1 -40 130.721 94.6954 3
 2 1 -40 68.5518 86.3323 3
 2 1 -39 983.782 163.993 3
 2 -1 -39 1162.84 177.754 3
 2 -1 -38 26.529 74.8901 3
 2 1 -38 -22.7024 73.1079 3
 2 1 -37 7.63126 68.3395 3
 2 -1 -37 5.46915 78.3114 3
 2 1 -36 1147.64 170.564 3
 2 -1 -36 1160.5 173.067 3
 2 1 -35 1840.37 203.542 3
 2 -1 -35 2119.2 218.631 3
 2 1 -34 231.728 95.6411 3
 2 -1 -34 182.15 97.1014 3
 2 -1 -33 3344.74 259.035 3
 2 1 -33 3199.7 254.199 3
 2 -1 -32 181.806 93.5791 3
 2 1 -32 182.77 87.5835 3
 2 1 -31 78.0492 71.3656 3
 2 -1 -31 -27.8601 66.9426 3
 2 -1 -30 157.544 70.5791 3
 2 1 -30 65.7305 61.745 3
 2 1 -29 64.1111 61.1776 3
 2 -1 -29 91.5669 70.689 3
 2 -1 -28 690.384 117.002 3
 2 -1 -27 691.12 115.951 3
 2 -1 -26 109.664 73.991 3
 2 -1 -25 6012.91 298.947 3
 2 1 -25 5723.98 183.333 4
 2 1 -24 70.1521 27.3358 4
 2 -1 -24 157.627 71.3195 3
 2 -1 -23 6792.32 304.011 3
 2 -1 -22 -19.0709 53.5206 3
 2 -1 -21 15977.2 444.435 3
 2 1 -21 16460 338.786 1
 2 1 -20 72954.1 693.484 1
 2 -1 -20 72422.7 925.961 3
 2 1 -19 24526.5 391.102 1
 2 -1 -19 24426.4 527.653 3
 2 1 -18 24345.2 380.958 1
 2 -1 -18 23554.3 503.194 3
 2 1 -17 1811.44 105.774 1
 2 -1 -17 1639.81 131.367 3
 2 1 -16 4599.63 160.625 1
 2 -1 -16 4441.61 208.198 3
 2 -1 -15 1548.43 124.364 3
 2 1 -15 1608.18 95.2953 1
 2 1 -14 7536.65 199.446 1
 2 -1 -14 7579.3 255.906 3
 2 -1 -13 8124.09 258.364 3
 2 1 -13 7942.69 200.554 1
 2 -1 -12 15736.2 349.854 3
 2 1 -12 15152.5 275.113 1
 2 1 -11 34388.8 408.057 1
 2 -1 -11 33327.7 496.402 3
 2 -1 -10 708.736 78.2436 3
 -2 -1 10 1127.64 73.4049 2
 2 1 -10 828.45 70.482 1
 2 -1 -9 31539.6 452.362 3
 -2 -1 9 32086.4 346.092 2
 -2 -1 8 33731.1 357.4 2
 2 -1 -8 32484.1 437.479 3
 -2 -1 7 126.805 33.0862 2
 2 -1 -7 135.379 40.3672 3
 -2 -1 6 56254 480.515 2
 2 -1 -6 56712.6 538.432 3
 2 -1 -5 7068.02 186.346 3
 2 -1 -4 1392.62 83.279 3
 2 -1 -4 1430.01 114.621 1
 2 -1 -3 65939.6 528.81 3
 2 -1 -3 67118.8 700.755 1
 2 -1 -2 951.118 92.1574 1
 -2 -1 2 643.2 76.7495 3
 2 -1 -2 936.079 68.9727 3
 -2 -1 1 49748.2 534.905 3
 2 -1 -1 49688 592.011 1
 2 -1 -1 49100.5 432.103 3
 -2 -1 0 576.556 74.1908 3
 2 -1 0 772.844 61.9538 3
 2 -1 0 670.333 77.9933 1
 2 -1 1 86201 555.183 3
 2 -1 1 86307.4 753.776 1
 -2 -1 -1 85154.9 707.495 3
 -2 -1 -2 1154.47 88.1205 3
 2 -1 2 1137.09 69.0865 3
 2 -1 2 1053.85 93.8696 1
 2 -1 3 20186.6 362.329 1
 -2 -1 -3 19583.6 337.87 3
 2 -1 3 20472 272.061 3
 2 -1 4 3112.79 144.85 1
 -2 -1 -4 2910.25 134.917 3
 -2 1 -4 3417.06 167.616 2
 -2 -1 -5 659.285 73.0575 3
 -2 1 -5 589.514 78.0689 2
 2 -1 5 743.258 79.1636 1
 -2 1 -6 7109.01 237.036 2
 -2 -1 -6 7217.8 212.872 3
 -2 1 -7 9158.2 269.293 2
 -2 -1 -7 8597.79 229.751 3
 -2 -1 -8 10492.6 261.615 3
 -2 1 -8 10137.5 284.847 2
 -2 1 -8 10372.3 290.359 4
 -2 1 -9 14367.1 340.178 2
 -2 1 -9 14519.8 347.851 4
 -2 -1 -9 14083 306.196 3
 -2 -1 -10 23416.8 401.155 3
 -2 1 -10 23151.1 447.165 4
 -2 1 -10 23993 445.028 2
 -2 -1 -11 32.4571 33.7269 3
 -2 1 -11 112.407 52.2556 4
 -2 1 -11 5.91047 45.7439 2
 -2 -1 -12 64237.4 687.089 3
 -2 1 -12 64074.2 768.76 4
 -2 1 -13 13588.9 359.669 4
 -2 -1 -13 13489.7 325.52 3
 -2 1 -14 642.074 87.9825 4
 -2 -1 -14 611.609 80.0854 3
 -2 1 -15 207.631 59.0561 4
 -2 -1 -15 204.647 53.6986 3
 -2 1 -16 1787.49 143.695 4
 -2 -1 -16 1727.53 127.082 3
 -2 -1 -17 1648.34 125.624 3
 -2 1 -17 1706.94 141.836 4
 -2 1 -18 2280.83 165.914 4
 -2 -1 -18 2347.34 154.889 3
 -2 -1 -19 13235.3 366.193 3
 -2 1 -19 12393.6 382.619 4
 -2 -1 -20 6133.49 256.185 3
 -2 1 -20 6240.52 242.566 3
 -2 1 -20 6266.14 274.943 4
 -2 1 -21 10731 328.855 3
 -2 1 -21 11283.9 373.49 4
 -2 -1 -21 10919.4 347.062 3
 -2 1 -22 5608.59 243.574 3
 -2 -1 -22 5248.73 248.619 3
 -2 1 -22 5283.01 261.433 4
 -2 1 -23 319.203 63.2541 3
 -2 -1 -23 259.257 68.6683 3
 -2 1 -23 220.943 70.0368 4
 -2 1 -24 449.653 86.9154 4
 -2 -1 -24 517.793 89.4323 3
 -2 1 -24 465.546 83.776 3
 -2 1 -25 2151.17 175.405 4
 -2 -1 -25 2171.26 174.327 3
 -2 1 -25 2327.52 167.533 3
 -2 -1 -26 18237.5 498.375 3
 -2 1 -26 17321.7 497.883 4
 -2 1 -26 18908.9 480.14 3
 -2 1 -27 3393.63 226.335 4
 -2 1 -27 3616.81 219.476 3
 -2 -1 -27 3752.2 236.123 3
 -2 -1 -28 2578.47 200.113 3
 -2 1 -28 2735.13 194.018 3
 -2 1 -28 2636.26 200.087 4
 -2 1 -29 8695.01 364.711 4
 -2 1 -29 9038.55 350.01 3
 -2 -1 -29 8819.67 366.424 3
 -2 1 -30 283.828 81.8678 3
 -2 -1 -30 185.639 70.7715 3
 -2 1 -30 166.773 62.8475 4
 -2 -1 -31 3677.99 247.913 3
 -2 1 -31 3909.78 250.767 4
 -2 1 -31 3579.19 229.998 3
 -2 1 -32 446.645 95.2004 3
 -2 1 -32 353.798 85.6934 4
 -2 -1 -32 612.913 109.689 3
 -2 -1 -33 91.9985 60.9683 3
 -2 1 -33 70.6797 52.1168 4
 -2 1 -33 130.315 64.5779 3
 -2 1 -34 104.565 67.9719 3
 -2 -1 -34 65.5094 72.3186 3
 -2 1 -34 83.2553 56.5011 4
 -2 -1 -35 18.3348 56.7217 3
 -2 1 -35 31.4022 56.2693 4
 -2 1 -35 102.171 65.1304 3
 -2 1 -36 103.898 63.9783 3
 -2 1 -36 68.13 61.9669 4
 -2 -1 -36 84.9823 75.5757 3
 -2 1 -37 100.144 65.5058 4
 -2 1 -37 8.21183 65.8173 3
 -2 -1 -37 85.0054 61.9699 3
 -2 1 -38 -77.2464 64.7107 3
 -2 -1 -38 60.1419 62.4552 3
 -2 1 -38 80.9491 79.6051 4
 -2 1 -39 48.5883 64.8914 3
 -2 1 -39 -125.532 88.1957 4
 -2 -1 -39 -2.96151 77.7238 3
 -2 -1 -40 -28.0353 76.2438 3
 -2 1 -40 -90.1945 77.8952 3
 -2 1 -41 345.829 117.224 3
 -2 -1 -41 6.29047 74.9411 3
 -2 1 -42 1212.5 182.739 3
 -2 -1 -42 1056.22 171.39 3
 -2 -1 -43 2298.75 241.172 3
 -2 1 -43 2120.66 233.428 3
 -2 -1 -44 119.089 118.784 3
 -2 1 -44 95.4831 106.958 3
 -2 -1 -45 266.366 119.481 3
 -2 1 -45 319.425 122.234 3
 -2 -1 -46 334.466 118.972 3
 2 2 -43 -11.6322 85.9739 3
 2 -2 -43 -7.3948 102.916 3
 2 -2 -42 214.299 95.5638 3
 2 2 -42 176.757 85.8858 3
 2 -2 -41 48.205 84.1289 3
 2 2 -41 17.5043 85.5495 3
 2 2 -40 664.713 157.581 3
 2 -2 -40 562.601 142.039 3
 2 -2 -39 80.9586 83.4187 3
 2 -2 -38 13.2148 75.9893 3
 2 -2 -37 147.799 105.021 3
 2 -2 -36 752.757 158.665 3
 2 -2 -35 6255.77 380.716 3
 2 -2 -34 8265.72 430.987 3
 2 -2 -33 1475.72 193.596 3
 2 -2 -32 506.668 118.41 3
 2 -2 -31 592.107 135.542 3
 2 -2 -30 15.5303 70.5785 3
 2 -2 -29 654.682 128.186 3
 2 -2 -28 148.79 74.466 3
 2 -2 -27 1691.49 183.981 3
 2 -2 -26 2883.2 224.572 3
 2 -2 -25 51.1743 63.2676 3
 2 -2 -24 7255.24 343.344 3
 2 -2 -23 279.571 79.4221 3
 2 -2 -22 47.947 54.8318 3
 2 -2 -21 710.799 117.19 3
 2 -2 -20 2446.41 191.36 3
 2 -2 -19 49785.2 824.964 3
 2 -2 -18 99813.3 1147.81 3
 2 -2 -17 66717.1 926.959 3
 2 -2 -16 78942.1 991.435 3
 2 -2 -15 69722.3 914.595 3
 2 -2 -14 35349 643.7 3
 2 -2 -13 34408.4 620.977 3
 2 -2 -12 4623.7 226.923 3
 2 -2 -11 7356.72 284.484 3
 2 -2 -10 37.9218 43.4845 3
 2 -2 -9 571.965 83.4074 3
 2 -2 -8 -34.5856 39.4655 3
 2 -2 -7 2462.76 156.297 3
 2 -2 -6 915.673 96.6764 3
 -2 -2 5 72410 882.187 3
 2 -2 -5 72222.4 807.486 3
 2 -2 -4 24329.9 466.431 3
 -2 -2 4 24745.2 516.793 3
 -2 -2 3 20484.4 464.702 3
 2 -2 -3 20064.3 423.055 3
 -2 -2 2 18004.7 441.842 3
 2 -2 -2 17997.3 397.564 3
 2 -2 -1 3254.36 170.576 3
 -2 -2 1 3559.7 195.037 3
 -2 -2 0 15054.9 401.11 3
 2 -2 0 15309.2 360.322 3
 2 -2 0 14067.1 368.173 1
 2 -2 1 933.972 93.9421 3
 2 -2 1 932.639 100.393 1
 -2 -2 -1 860.8 100.14 3
 -2 -2 -2 2435.4 170.527 3
 2 -2 2 2370.95 145.416 3
 2 -2 2 2317.66 147.613 1
 2 -2 3 2822.05 158.035 1
 -2 -2 -3 2737.23 174.663 3
 2 -2 3 2888.28 157.495 3
 -2 -2 -4 6022.74 252.466 3
 2 -2 4 5771.66 221.651 1
 2 -2 4 5732.02 222.384 3
 -2 -2 -5 7004.87 275.29 3
 2 -2 5 6716.51 240.933 3
 2 -2 5 6473.24 229.726 1
 2 -2 6 26414.6 474.826 3
 2 -2 6 25946.5 452.253 1
 -2 -2 -6 26725.8 533.351 3
 2 -2 7 970.484 91.744 1
 -2 -2 -7 1041.22 118.663 3
 -2 -2 -8 30885.5 584.427 3
 2 -2 8 29425.6 467.483 1
 2 -2 9 1388.65 106.904 1
 -2 2 -9 1392.7 121.286 2
 -2 -2 -9 1437.33 134.448 3
 -2 -2 -10 64473.7 847.36 3
 2 -2 10 63497.6 677.655 1
 -2 2 -10 63455.2 788.246 2
 -2 -2 -11 18530.5 455.733 3
 -2 2 -11 17597.1 414.406 2
 -2 2 -12 43366.3 649.466 2
 -2 -2 -12 45037.7 712.219 3
 -2 -2 -13 7900.46 305.382 3
 -2 2 -13 7787.74 277.257 2
 -2 2 -14 13109.5 358.124 2
 -2 -2 -14 13443.5 405.538 3
 -2 2 -15 126.745 54.2645 2
 -2 -2 -15 174.533 64.1196 3
 -2 2 -16 4534.01 216.678 2
 -2 -2 -16 5005.15 254.107 3
 -2 -2 -17 568.507 95.5689 3
 -2 -2 -18 454.381 97.4891 3
 -2 -2 -19 4516.95 251.702 3
 -2 -2 -20 2819.8 204.555 3
 -2 2 -20 2883.07 209.181 4
 -2 -2 -21 19333.4 526.356 3
 -2 2 -21 18959.8 527.436 4
 -2 -2 -22 18735.8 527.23 3
 -2 2 -22 18560.2 525.837 4
 -2 -2 -23 24191 605.996 3
 -2 2 -23 24452.5 606.971 4
 -2 2 -24 33235.7 715.831 4
 -2 -2 -24 34183.4 728.767 3
 -2 -2 -25 9128.33 385.721 3
 -2 2 -25 8535.96 370.821 4
 -2 -2 -26 39327.1 807.735 3
 -2 2 -26 37838.4 783.697 4
 -2 2 -27 49845.3 901.952 4
 -2 -2 -27 50505.9 928.431 3
 -2 2 -28 8.81019 63.6569 4
 -2 -2 -28 -38.0114 59.3176 3
 -2 -2 -29 2822.88 229.799 3
 -2 2 -29 2650.64 217.804 4
 -2 2 -30 159.832 83.3737 4
 -2 -2 -30 -21.5102 68.0299 3
 -2 2 -31 262.784 93.2003 4
 -2 -2 -31 509.12 110.455 3
 -2 2 -32 419.736 108.401 4
 -2 -2 -32 430.094 107.89 3
 -2 2 -33 433.428 109.699 4
 -2 2 -33 354.898 105.606 3
 -2 -2 -33 291.001 98.483 3
 -2 2 -34 419.948 104.487 3
 -2 2 -34 558.51 120.861 4
 -2 -2 -34 380.349 108.009 3
 -2 2 -35 265.401 93.6253 4
 -2 2 -35 392.311 111.127 3
 -2 -2 -35 475.216 115.008 3
 -2 -2 -36 35.227 81.3745 3
 -2 2 -36 56.5741 70.354 4
 -2 2 -36 38.4637 71.9495 3
 -2 2 -37 174.605 100.656 3
 -2 2 -37 92.8921 87.4003 4
 -2 -2 -37 85.8078 72.5452 3
 -2 -2 -38 589.998 134.039 3
 -2 2 -38 286.206 96.4801 3
 -2 2 -38 496.696 130.206 4
 -2 2 -39 153.674 90.7635 3
 -2 2 -39 93.7077 86.5645 4
 -2 -2 -39 59.653 98.4118 3
 -2 2 -40 144.371 87.9057 3
 -2 -2 -40 274.646 112.14 3
 -2 2 -41 509.201 127.604 3
 -2 -2 -41 327.22 129.836 3
 -2 -2 -42 3386.89 304.265 3
 -2 -2 -43 182.497 137.581 3
 -2 -2 -44 4597.53 359.41 3
 2 -3 -39 280.641 135.522 3
 2 -3 -38 119.404 102.284 3
 2 -3 -37 1755.59 241.907 3
 2 -3 -36 4374.89 354.634 3
 2 -3 -35 473.858 139.2 3
 2 -3 -34 6687.77 421.898 3
 2 -3 -33 268.399 108.753 3
 2 -3 -32 23.9182 90.3267 3
 2 -3 -31 2299.18 248.389 3
 2 -3 -30 1026.98 172.535 3
 2 -3 -29 5398.56 353.053 3
 2 -3 -28 2202.1 230.318 3
 2 -3 -27 3800.39 291.712 3
 2 -3 -26 1800.63 202.599 3
 2 -3 -25 143.45 85.9073 3
 2 -3 -24 148.037 91.8677 3
 2 -3 -23 6811.48 368.291 3
 2 -3 -22 800.568 136.273 3
 2 -3 -21 3256.09 250.627 3
 2 -3 -20 4281.81 288.28 3
 2 -3 -19 23911.5 652.959 3
 2 -3 -18 10577.4 428.843 3
 2 -3 -17 1275.52 157.524 3
 2 -3 -16 1191.24 150.983 3
 2 -3 -15 -7.143 67.6478 3
 2 -3 -14 -10.3513 55.5787 3
 2 -3 -13 488.091 106.143 3
 2 -3 -12 -120.923 72.2894 3
 2 -3 -11 1509.63 161.998 3
 2 -3 -10 102.757 63.1932 3
 2 -3 -9 194.187 73.1464 3
 2 -3 -8 1014.86 131.256 3
 -2 -3 7 72.0055 54.9873 3
 2 -3 -7 102.397 58.234 3
 -2 -3 6 4221.25 265.214 3
 2 -3 -6 4368.59 256.656 3
 2 -3 -5 -57.1971 57.3949 3
 -2 -3 5 -20.4341 63.0432 3
 -2 -3 4 8934.3 378.848 3
 2 -3 -4 8190.53 344.659 3
 2 -3 -3 887.418 126.919 3
 -2 -3 3 878.067 130.886 3
 -2 -3 2 14369.9 476.47 3
 2 -3 -2 14559 454.983 3
 -2 -3 1 3262.43 235.243 3
 2 -3 -1 3058.51 216.186 3
 -2 -3 0 123.184 67.1908 3
 2 -3 0 166.051 70.9683 3
 -2 -3 -1 1399.43 153.908 3
 2 -3 1 1523.76 155.648 3
 -2 -3 -2 215.316 79.4367 3
 2 -3 2 210.719 72.0167 3
 2 -3 3 501.83 94.7884 3
 2 -3 3 338.363 76.263 1
 -2 -3 -3 357.93 90.9128 3
 2 -3 4 315.052 75.0181 1
 -2 -3 -4 220.495 77.3973 3
 2 -3 4 196.406 67.6489 3
 -2 -3 -5 752.564 119.536 3
 2 -3 5 960.414 113.133 1
 2 -3 5 601.623 109.436 3
 -2 -3 -6 912.449 128.795 3
 2 -3 6 978.281 111.009 1
 2 -3 6 946.75 126.693 3
 -2 -3 -7 -77.1589 65.9288 3
 2 -3 7 71.367 65.6981 3
 2 -3 7 73.3284 63.8465 1
 -2 -3 -8 7663.26 352.724 3
 2 -3 8 7423.63 327.333 3
 2 -3 8 7376.41 268.539 1
 -2 -3 -9 9970.15 402.937 3
 2 -3 9 10217.6 311.128 1
 -2 -3 -10 16508 522.709 3
 2 -3 10 15979.9 378.899 1
 -2 -3 -11 6980.64 345.135 3
 2 -3 11 7060.8 251.39 1
 2 -3 12 1507.97 118.825 1
 -2 3 -12 1429.75 139.989 2
 -2 -3 -12 1587.9 176.294 3
 -2 -3 -13 23973.7 647.338 3
 -2 3 -13 23888.6 532.992 2
 -2 3 -14 39.22 58.6461 2
 -2 -3 -14 133.64 73.784 3
 -2 -3 -15 5575.17 315.999 3
 -2 3 -15 5546.9 256.508 2
 -2 3 -16 210.681 77.4285 2
 -2 -3 -16 219.12 80.081 3
 -2 -3 -17 3399.47 252.485 3
 -2 -3 -18 4673.51 295.466 3
 -2 -3 -19 12692 482.898 3
 -2 -3 -20 4973.13 310.652 3
 -2 -3 -21 7479.52 382.043 3
 -2 -3 -22 1518.47 183.654 3
 -2 -3 -23 2328.21 223.323 3
 -2 -3 -24 -14.4592 78.3289 3
 -2 -3 -25 46.9756 70.2766 3
 -2 -3 -26 188.901 100.325 3
 -2 -3 -27 2289.37 227.453 3
 -2 -3 -28 280.705 102.204 3
 -2 3 -28 269.195 96.5545 4
 -2 3 -29 1225.73 172.311 4
 -2 -3 -29 1385.36 186.653 3
 -2 -3 -30 -122.782 97.8242 3
 -2 3 -30 -56.7824 68.5328 4
 -2 -3 -31 32.2615 69.0996 3
 -2 3 -31 7.12003 75.0725 4
 -2 3 -32 372.319 116.319 4
 -2 -3 -32 361.507 112.494 3
 -2 -3 -33 332.68 98.9103 3
 -2 3 -33 208.568 83.1658 4
 -2 3 -34 231.812 100.766 4
 -2 -3 -34 289.026 111.926 3
 -2 -3 -35 167.21 99.963 3
 -2 3 -35 108.615 90.7253 4
 -2 -3 -36 66.4891 86.9301 3
 -2 3 -36 59.4297 77.7481 4
 -2 3 -37 145.923 97.8734 4
 -2 -3 -37 136.792 104.984 3
 -2 -3 -38 25.2972 80.3479 3
 -2 3 -38 142.848 105.509 4
 -2 3 -39 167.494 109.607 4
 -2 -3 -39 85.8966 95.9906 3
 -2 -3 -40 61.444 106.806 3
 2 -4 -33 214.678 132.097 3
 2 -4 -32 16.7755 95.6164 3
 2 -4 -31 121.258 89.363 3
 2 -4 -30 70.6521 108.051 3
 2 -4 -29 241.237 115.895 3
 2 -4 -28 -2.80488 93.8515 3
 2 -4 -27 -199.152 107.073 3
 2 -4 -26 246.142 110.469 3
 2 -4 -25 164.796 104.081 3
 2 -4 -24 634.609 146.299 3
 2 -4 -23 151.778 104.44 3
 2 -4 -22 2178.15 239.768 3
 2 -4 -21 2153.36 236.089 3
 2 -4 -20 4311.74 320.239 3
 2 -4 -19 469.606 112.866 3
 2 -4 -18 1482.45 197.152 3
 2 -4 -17 5479.58 354.264 3
 2 -4 -16 119.645 85.3601 3
 2 -4 -15 2176.82 229.526 3
 2 -4 -14 51.6384 73.6091 3
 2 -4 -13 65.133 70.4194 3
 2 -4 -12 -14.6326 81.2349 3
 2 -4 -11 2699.41 250.156 3
 2 -4 -10 994.284 172.609 3
 2 -4 -9 5507.39 341.565 3
 2 -4 -8 3109.76 260.135 3
 -2 -4 8 2829.73 256.018 3
 2 -4 -7 3093.9 263.112 3
 -2 -4 7 3153.88 270.288 3
 -2 -4 6 9171.04 452.411 3
 2 -4 -6 9172.69 434.934 3
 2 -4 -5 10.8817 85.8955 3
 -2 -4 5 180.259 93.2413 3
 2 -4 -4 22230.7 666.295 3
 -2 -4 4 23459 711.153 3
 2 -4 -3 6750.82 376.329 3
 -2 -4 3 6110.71 373.955 3
 2 -4 -2 11578.1 482.338 3
 -2 -4 2 12053.3 512.512 3
 2 -4 -1 2127.75 218.075 3
 -2 -4 1 2441.77 239.28 3
 -2 -4 0 2430.45 237.639 3
 2 -4 0 2742.65 247.592 3
 2 -4 1 3617.69 273.754 3
 -2 -4 -1 3626.02 281.7 3
 -2 -4 -2 15.0656 84.159 3
 2 -4 2 -28.8004 70.72 3
 2 -4 3 1366.5 178.818 3
 -2 -4 -3 1389.17 185.845 3
 2 -4 4 177.165 92.401 3
 -2 -4 -4 21.4185 85.2884 3
 2 -4 4 105.105 66.0393 1
 -2 -4 -5 94.2998 89.3508 3
 2 -4 5 -99.8934 76.9491 3
 -2 -4 -6 86.1313 82.3112 3
 2 -4 6 153.3 80.4129 3
 2 -4 7 124.451 76.1468 3
 -2 -4 -7 102.963 76.8235 3
 -2 -4 -8 339.936 112.331 3
 2 -4 8 220.587 99.4449 3
 -2 -4 -9 856.402 152.283 3
 2 -4 9 967.66 163.15 3
 -2 -4 -10 5690.91 359.381 3
 -2 -4 -11 6022.78 371.952 3
 -2 -4 -12 14342.9 566.518 3
 -2 -4 -13 6375.43 381.572 3
 -2 -4 -14 2738.53 256.883 3
 -2 -4 -15 45.1884 82.5105 3
 -2 -4 -16 28.5079 82.9529 3
 -2 -4 -17 -33.0202 73.1712 3
 -2 -4 -18 1163.09 190.43 3
 -2 -4 -19 594.419 137.112 3
 -2 -4 -20 1096.52 180.179 3
 -2 -4 -21 875.451 168.302 3
 -2 -4 -22 396.186 123.575 3
 -2 -4 -23 412.709 130.374 3
 -2 -4 -24 99.0818 92.9013 3
 -2 -4 -25 190.606 101.517 3
 -2 -4 -26 523.026 141.396 3
 -2 -4 -27 73.0145 109.993 3
 -2 -4 -28 142.648 106.35 3
 -2 -4 -29 1377.94 207.087 3
 -2 -4 -30 309.382 129.108 3
 -2 -4 -31 1063.66 192.377 3
 -2 -4 -32 657.124 163.337 3
 -2 -4 -33 597.735 157.914 3
 -2 4 -34 1002.05 186.069 4
 -2 4 -35 127.385 97.8447 4
 -2 4 -36 1521.55 228.888 4
 -2 4 -37 374.764 138.601 4
 2 -5 -25 39.0157 117.846 3
 2 -5 -24 -64.0063 125.279 3
 2 -5 -23 111.8 112.2 3
 2 -5 -22 212.707 126.653 3
 2 -5 -21 445.556 152.662 3
 2 -5 -20 449.105 143.03 3
 2 -5 -19 145.008 118.885 3
 2 -5 -18 277.11 121.645 3
 2 -5 -17 1483.83 227.662 3
 2 -5 -16 18.8454 103.168 3
 2 -5 -15 140.711 101.891 3
 2 -5 -14 949.318 185.387 3
 2 -5 -13 1110.1 195.118 3
 2 -5 -12 1089.13 182.743 3
 2 -5 -11 1332.84 204.306 3
 2 -5 -10 1317.44 202.126 3
 2 -5 -9 310.349 126.794 3
 2 -5 -8 660.812 158.262 3
 -2 -5 8 884.665 177.01 3
 2 -5 -7 78.3875 93.2485 3
 -2 -5 7 95.0024 78.4073 3
 2 -5 -6 394.407 146.881 3
 -2 -5 6 -75.1434 105.336 3
 -2 -5 5 780.893 170.039 3
 2 -5 -5 803.545 159.76 3
 -2 -5 4 -78.5031 109.785 3
 2 -5 -4 -133.162 111.119 3
 2 -5 -3 7778.98 452.194 3
 -2 -5 3 7242.07 449.448 3
 -2 -5 2 2262.53 268.095 3
 2 -5 -2 2435.07 262.904 3
 2 -5 -1 6421.31 408.723 3
 -2 -5 1 6344.84 424.864 3
 2 -5 0 6158.49 400.802 3
 -2 -5 0 6809.54 439.665 3
 2 -5 1 10352.2 521.213 3
 -2 -5 -1 10506.4 543.463 3
 -2 -5 -2 7619.64 461.05 3
 2 -5 2 8472.32 475.839 3
 -2 -5 -3 7969 468.389 3
 2 -5 3 7675.7 453.949 3
 -2 -5 -4 6170.27 412.592 3
 2 -5 4 6300.81 418.23 3
 -2 -5 -5 2904.22 289.711 3
 2 -5 5 2461.04 267.321 3
 -2 -5 -6 2508.83 269.093 3
 2 -5 6 2796.67 295.424 3
 2 -5 7 -95.2503 121.463 3
 -2 -5 -7 175.127 108.62 3
 -2 -5 -8 183.633 117.773 3
 2 -5 8 77.2395 98.5027 3
 -2 -5 -9 1708.09 234.071 3
 2 -5 9 1337.08 203.2 3
 -2 -5 -10 597.571 151.955 3
 -2 -5 -11 439.507 122.614 3
 -2 -5 -12 441.63 136.938 3
 -2 -5 -13 657.442 164.069 3
 -2 -5 -14 495.081 135.909 3
 -2 -5 -15 548.898 156.767 3
 -2 -5 -16 65.8998 94.1585 3
 -2 -5 -17 471.35 136.716 3
 -2 -5 -18 -152.548 113.878 3
 -2 -5 -19 79.975 98.8298 3
 -2 -5 -20 47.8709 112.728 3
 -2 -5 -21 -106.409 103.983 3
 -2 -5 -22 90.9056 115.359 3
 2 -6 -7 40.7637 109.228 3
 2 -6 -6 -28.697 113.139 3
 2 -6 -5 -180.691 143.347 3
 2 -6 -4 1081.81 203.978 3
 2 -6 -3 5.06549 114.767 3
 2 -6 -2 628.735 172.782 3
 2 -6 -1 578.652 178.969 3
 2 -6 0 818.383 195.632 3
 2 -6 1 493.927 161.538 3
 2 -6 2 164.142 137.277 3
 2 -6 3 559.491 171.452 3
 2 -6 4 15.6614 124.018 3
 2 -6 5 572.813 168.922 3
 2 -6 6 265.508 144.99 3
 2 -6 7 194.263 141.811 3
 2 -6 8 89.6827 128.101 3
 3 0 -44 141.667 99.0408 3
 3 0 -43 135.839 111.449 3
 3 0 -42 153.591 96.0729 3
 3 0 -41 -11.3886 74.632 3
 3 0 -40 -91.0951 87.52 3
 3 0 -39 75.715 82.8139 3
 3 0 -38 -60.3893 85.7418 3
 3 0 -37 98.3999 81.5939 3
 3 0 -36 -26.546 73.7938 3
 3 0 -35 -13.1754 65.0781 3
 3 0 -34 77.6768 82.187 3
 3 0 -33 73.8367 80.106 3
 3 0 -32 2423.51 216.675 3
 3 0 -31 -175.637 93.0648 3
 3 0 -30 5559.97 313.907 3
 3 0 -29 -23.0368 67.9884 3
 3 0 -28 1615.54 167.692 3
 3 0 -27 29.4557 54.0198 3
 3 0 -26 72.4449 59.4813 3
 3 0 -25 26.1493 48.6811 3
 3 0 -24 33.8784 53.9265 3
 3 0 -23 -17.7598 73.4449 3
 3 0 -22 64175.7 887.606 3
 3 0 -21 -87.7871 55.5008 3
 3 0 -20 73484.8 910.395 3
 3 0 -19 -220.216 79.5959 3
 3 0 -19 -110.852 67.2967 1
 3 0 -18 8180.82 303.622 1
 3 0 -18 8063.9 288.646 3
 3 0 -17 2.35088 46.2877 1
 3 0 -17 -11.7576 42.061 3
 3 0 -16 1077.45 114.162 1
 3 0 -16 1119.24 106.487 3
 3 0 -15 -76.3142 69.4575 1
 3 0 -15 33.954 35.027 3
 3 0 -14 2505.37 159.973 1
 3 0 -14 2497.73 145.537 3
 3 0 -13 -29.0085 46.1784 1
 3 0 -13 42.699 38.8224 3
 3 0 -12 2367.09 152.929 1
 3 0 -12 2481.37 138.401 3
 3 0 -11 -40.9416 38.5099 3
 3 0 -11 63.4915 43.6703 1
 3 0 -10 374.002 68.6911 1
 3 0 -10 529.041 61.9766 3
 3 0 -9 -36.2753 28.9615 3
 3 0 -9 28.1405 45.38 1
 -3 0 9 17.5928 17.2518 4
 -3 0 8 16562.7 236.465 4
 3 0 -8 15861.6 375.436 1
 3 0 -8 16313.4 296.483 3
 -3 0 7 -4.11771 17.3182 4
 3 0 -7 -13.5145 45.0324 1
 3 0 -7 -19.1768 28.84 3
 3 0 -6 49394.9 652.008 1
 -3 0 6 51413.6 459.822 4
 3 0 -5 -78.0606 50.0377 1
 -3 0 5 6.82372 18.7965 4
 3 0 -4 5292 215.223 1
 -3 0 4 5567.96 166.13 4
 -3 0 4 5409.21 220.995 2
 -3 0 3 -8.10168 23.4141 4
 -3 0 3 -63.612 64.6162 2
 3 0 -3 13.2661 46.276 1
 -3 0 2 39490.5 470.373 4
 3 0 -2 39901.6 588.447 1
 -3 0 2 39238.7 589.288 2
 -3 0 1 -23.649 59.3768 2
 -3 0 1 17.3267 28.265 4
 -3 0 0 63191.7 752.894 2
 -3 0 0 64608.4 634.279 4
 -3 0 -1 -22.2248 38.2137 4
 -3 0 -1 -44.3256 51.6775 2
 -3 0 -2 10169.4 306.347 2
 -3 0 -2 10366.6 268.953 4
 -3 0 -3 35.6776 52.1963 2
 -3 0 -3 18.4508 37.0152 4
 -3 0 -4 3759.52 170.676 4
 -3 0 -4 3133.06 179.641 2
 -3 0 -5 -15.7699 48.5172 2
 -3 0 -5 -5.98116 32.6487 4
 -3 0 -6 6666.12 120.021 3
 -3 0 -6 7688.67 254.072 4
 -3 0 -7 -6.02455 16.5319 3
 -3 0 -7 13.6095 34.6752 4
 -3 0 -8 9762.63 167.551 3
 -3 0 -8 10406.4 308.11 4
 -3 0 -9 483.882 112.211 4
 -3 0 -9 -2.92499 22.0088 3
 -3 0 -10 398831 1213.34 3
 -3 0 -10 376227 1923.08 4
 -3 0 -11 240.332 109.85 4
 -3 0 -11 -38.6149 29.7617 3
 -3 0 -12 434.673 51.7811 3
 -3 0 -12 525.525 81.6943 4
 -3 0 -13 5.81507 27.9236 3
 -3 0 -13 30.974 37.3708 4
 -3 0 -14 86.9997 49.7829 4
 -3 0 -14 16.3868 25.0367 3
 -3 0 -15 5.71891 45.1513 4
 -3 0 -15 -11.2015 27.6255 3
 -3 0 -16 661.202 93.3585 4
 -3 0 -16 571.688 66.2488 3
 -3 0 -17 -31.9277 36.5548 3
 -3 0 -17 -3.93589 42.3542 4
 -3 0 -18 4522.98 238.945 4
 -3 0 -18 4442.35 185.994 3
 -3 0 -19 -21.8381 38.7379 3
 -3 0 -19 -52.8953 58.4507 4
 -3 0 -20 1798.62 157.69 4
 -3 0 -20 1586.77 121.29 3
 -3 0 -21 -110.526 73.4999 4
 -3 0 -21 -10.5618 36.4788 3
 -3 0 -22 7311.72 317.771 4
 -3 0 -22 7192.79 263.877 3
 -3 0 -23 -207.111 83.4754 4
 -3 0 -23 -24.0706 45.7229 3
 -3 0 -24 35571 614.661 3
 -3 0 -24 35758 722.028 4
 -3 0 -25 73.7783 49.9498 3
 -3 0 -25 9.3943 86.4782 4
 -3 0 -26 175.829 60.7408 3
 -3 0 -26 277.295 82.9825 4
 -3 0 -27 42.0577 60.6801 3
 -3 0 -27 81.5588 73.9701 4
 -3 0 -28 1964.24 181.318 4
 -3 0 -28 2189.26 170.919 3
 -3 0 -29 14.237 59.6956 4
 -3 0 -29 -63.6362 50.8781 3
 -3 0 -30 1991.82 188.923 4
 -3 0 -30 2236.64 180.63 3
 -3 0 -31 -5.87292 51.2344 3
 -3 0 -31 24.318 55.463 4
 -3 0 -32 365.943 97.2187 3
 -3 0 -32 147.145 78.2582 4
 -3 0 -33 85.6748 62.7906 4
 -3 0 -33 15.845 64.0415 3
 -3 0 -34 2118.73 206.339 4
 -3 0 -34 2270.47 198.308 3
 -3 0 -35 3.43284 59.8373 3
 -3 0 -35 -37.0964 66.1254 4
 -3 0 -36 163.747 84.7208 4
 -3 0 -37 838.986 146.117 4
 -3 0 -38 941.864 148.073 4
 -3 0 -39 62.3684 75.5614 4
 -3 0 -40 721.216 135.897 4
 -3 0 -41 64.8872 73.6713 4
 -3 0 -42 66.8402 76.7877 4
 3 1 -44 754.422 160.485 3
 3 -1 -44 785.547 158.568 3
 3 1 -43 1333.86 196.484 3
 3 -1 -43 1736.13 229.65 3
 3 1 -42 703.243 149.963 3
 3 -1 -42 699.751 156.346 3
 3 -1 -41 1953.88 234.473 3
 3 1 -41 2132.53 241.951 3
 3 1 -40 390.226 124.772 3
 3 -1 -40 333.847 118.265 3
 3 1 -39 614.054 130.459 3
 3 -1 -39 666.357 147.748 3
 3 1 -38 2676.79 252.542 3
 3 -1 -38 2909.43 273.229 3
 3 -1 -37 1627.75 204.765 3
 3 1 -37 1333.38 183.694 3
 3 1 -36 47.3689 82.2469 3
 3 -1 -36 90.2238 88.2121 3
 3 -1 -35 2281.16 233.504 3
 3 1 -35 2183.63 223.21 3
 3 1 -34 4321.33 306.729 3
 3 -1 -34 4475.01 309.548 3
 3 1 -33 1422.94 179.987 3
 3 -1 -33 1536.11 186.51 3
 3 -1 -32 6815.71 367.581 3
 3 1 -32 6197.35 354.405 3
 3 1 -31 104.997 76.2918 3
 3 -1 -31 150.321 77.0104 3
 3 1 -30 8231.17 394.303 3
 3 -1 -30 8703.22 398.684 3
 3 1 -29 119.157 68.332 3
 3 -1 -29 194.687 89.6013 3
 3 -1 -28 3406.78 243.344 3
 3 -1 -27 1605.52 170.493 3
 3 -1 -26 151.476 65.7896 3
 3 -1 -25 303.562 83.9615 3
 3 -1 -24 9.90863 62.6494 3
 3 1 -24 -49.1662 58.2392 1
 3 1 -23 7228.52 264.291 1
 3 -1 -23 7451.96 324.338 3
 3 -1 -22 1578.64 150.251 3
 3 1 -22 1528.39 124.333 1
 3 1 -21 339.239 73.1913 1
 3 -1 -21 406.672 78.1012 3
 3 1 -20 3615.24 179.787 1
 3 -1 -20 3630.11 210.476 3
 3 1 -19 7226.97 248.295 1
 3 -1 -19 7715.38 298.704 3
 3 1 -18 1915.7 130.388 1
 3 -1 -18 2097.82 155.153 3
 3 1 -17 3327.6 165.902 1
 3 -1 -17 3589.55 194.448 3
 3 1 -16 11951.9 307.016 1
 3 -1 -16 12145.4 350.857 3
 3 1 -15 27.6418 47.618 1
 3 -1 -15 25.8342 43.1562 3
 3 1 -14 8562.05 261.557 1
 3 -1 -14 8510.2 276.426 3
 3 1 -13 856.096 87.9878 1
 3 -1 -13 1092.5 98.6864 3
 3 1 -12 601.224 76.9284 1
 -3 -1 12 522.716 67.0112 2
 3 -1 -12 503.078 68.7795 3
 3 -1 -11 1498.96 109.226 3
 3 1 -11 1574.23 113.58 1
 3 -1 -11 1314.36 134.872 1
 -3 -1 11 1514.71 104.442 2
 3 -1 -10 8.34938 32.0301 3
 -3 -1 10 24.0339 34.9997 2
 3 -1 -10 108.689 66.1191 1
 3 -1 -9 1480.87 100.6 3
 -3 -1 9 1527.73 106.92 2
 3 -1 -9 1267.29 127.295 1
 3 -1 -8 6157.98 194.7 3
 -3 -1 8 6074.86 206.199 2
 3 -1 -8 5924.27 257.421 1
 3 -1 -7 52246 544.503 3
 -3 -1 7 52649.4 604.999 2
 3 -1 -7 52212.1 741.404 1
 3 -1 -6 76734.1 892.305 1
 -3 -1 6 76520.3 737.918 2
 3 -1 -6 75632.6 634.193 3
 3 -1 -5 31724 393.742 3
 3 -1 -5 31325.5 573.763 1
 -3 -1 5 32684.1 486.527 2
 3 -1 -4 48241.5 466.393 3
 3 -1 -4 48966.9 701.847 1
 -3 -1 4 49662.6 609.022 2
 3 -1 -3 34965.1 377.402 3
 3 -1 -3 34719.1 585.366 1
 3 -1 -2 10712.2 202.83 3
 3 -1 -2 10733.2 326.902 1
 3 -1 -1 58314.3 452.522 3
 -3 -1 1 58367.4 607.06 3
 3 -1 -1 59774 756.345 1
 3 -1 0 7753.09 161.403 3
 3 -1 0 7291.05 263.863 1
 -3 1 0 7640.47 238.176 4
 -3 -1 0 7540.05 223.91 3
 3 -1 1 8126.81 158.718 3
 -3 -1 -1 8102.53 227.695 3
 3 -1 1 8224.04 282.495 1
 -3 1 -1 8337.38 252.325 4
 3 -1 2 14173.6 200.608 3
 -3 -1 -2 14094.6 294.709 3
 3 -1 2 13968.1 360.87 1
 -3 1 -2 14904.3 340.627 4
 -3 -1 -3 19803.4 350.618 3
 3 -1 3 19589.1 426.008 1
 3 -1 3 18751.8 233.458 3
 -3 1 -3 19491.1 459.155 2
 -3 1 -3 20026.5 402.353 4
 3 -1 4 36747.6 583.935 1
 -3 -1 -4 35573.5 473.766 3
 -3 1 -4 36530.4 630.87 2
 -3 1 -4 36512.4 553.495 4
 3 -1 5 43280 638.395 1
 -3 -1 -5 43848.4 527.263 3
 -3 1 -5 43991.6 692.876 2
 -3 1 -5 44227.6 620.178 4
 -3 1 -6 78140.4 923.587 2
 -3 1 -6 78153.9 836.801 4
 -3 -1 -6 76566.9 703.951 3
 -3 -1 -7 16437.4 333.449 3
 -3 1 -7 16271.6 424.042 2
 -3 1 -7 16272 390.17 4
 -3 -1 -8 54319.9 608.585 3
 -3 1 -8 54396.1 777.099 2
 -3 1 -8 55755.7 732.286 4
 -3 -1 -9 81648.8 751.13 3
 -3 1 -9 82121.8 954.281 2
 -3 1 -9 82780.6 909.713 4
 -3 -1 -10 70484.3 704.542 3
 -3 1 -10 70211.9 888.86 2
 -3 1 -10 70679.5 856.285 4
 -3 -1 -11 20153.6 389.897 3
 -3 1 -11 20061.3 465.768 4
 -3 1 -11 20547.8 485.641 2
 -3 1 -12 1048.49 119.896 2
 -3 1 -12 990.511 109.587 4
 -3 -1 -12 828.096 83.0886 3
 -3 -1 -13 2619.73 147.369 3
 -3 1 -13 2779.48 185.144 4
 -3 -1 -14 3571.65 174.896 3
 -3 1 -14 4044.74 223.559 4
 -3 -1 -15 354.552 64.8 3
 -3 1 -15 300.27 75.5528 4
 -3 1 -16 652.004 101.899 4
 -3 1 -16 706.073 75.6366 3
 -3 -1 -16 596.642 80.0087 3
 -3 1 -17 17.8784 44.6022 4
 -3 1 -17 -26.8958 30.0301 3
 -3 -1 -17 144.182 47.3564 3
 -3 -1 -18 76.3389 49.1796 3
 -3 1 -18 69.521 53.6964 4
 -3 1 -19 68.5732 39.3836 3
 -3 1 -19 111.298 60.3029 4
 -3 -1 -19 12.6283 43.3781 3
 -3 -1 -20 1418.79 128.863 3
 -3 1 -20 1597.31 153.439 4
 -3 1 -20 1418.39 117.12 3
 -3 -1 -21 3226.48 192.493 3
 -3 1 -21 2858.19 208.446 4
 -3 1 -21 2885.24 163.148 3
 -3 -1 -22 1754.4 145.884 3
 -3 1 -22 1953.28 173.109 4
 -3 1 -22 1856.25 132.197 3
 -3 -1 -23 11221.6 368.276 3
 -3 1 -23 10703.8 403.388 4
 -3 1 -23 10952.9 326.369 3
 -3 -1 -24 12891.3 403.88 3
 -3 1 -24 13078.7 366.629 3
 -3 1 -24 12246.2 438.862 4
 -3 -1 -25 10482.4 370.468 3
 -3 1 -25 10083.2 402.14 4
 -3 1 -25 10594.3 336.822 3
 -3 -1 -26 41614 748.77 3
 -3 1 -26 42284.1 688.3 3
 -3 1 -26 42218.2 824.188 4
 -3 -1 -27 2593.88 196.87 3
 -3 1 -27 2242.67 194.939 4
 -3 1 -27 3019.78 198.164 3
 -3 -1 -28 2221.29 183.561 3
 -3 1 -28 1962.84 184.924 4
 -3 1 -28 1869.63 155.538 3
 -3 1 -29 634.704 102.288 3
 -3 -1 -29 505.178 101.2 3
 -3 1 -29 561.756 111.388 4
 -3 1 -30 980.748 126.289 3
 -3 1 -30 1082.28 146.338 4
 -3 -1 -30 1016.27 132.431 3
 -3 -1 -31 198.527 76.9368 3
 -3 1 -31 265.42 81.9411 4
 -3 -1 -32 -33.2505 61.3643 3
 -3 1 -32 43.1341 61.3643 4
 -3 -1 -33 70.8693 58.5841 3
 -3 1 -33 95.3404 73.0895 4
 -3 -1 -34 227.837 83.2591 3
 -3 1 -34 231.542 92.052 4
 -3 1 -35 92.0173 70.1543 4
 -3 -1 -35 190.76 87.3002 3
 -3 -1 -36 120.455 75.9732 3
 -3 1 -36 130.775 86.9795 4
 -3 1 -37 425.498 107.062 4
 -3 -1 -37 466.532 111.369 3
 -3 -1 -38 237.018 88.3769 3
 -3 1 -38 251.377 96.7835 4
 -3 -1 -39 -46.2025 81.7816 3
 -3 1 -39 236.226 105.135 4
 -3 1 -40 1437.95 195.722 4
 -3 1 -41 3601.89 289.422 4
 -3 1 -42 146.233 107.911 4
 3 2 -42 43.3218 89.7559 3
 3 -2 -42 52.7058 99.0681 3
 3 2 -41 355.712 126.84 3
 3 -2 -41 254.522 119.833 3
 3 2 -40 15.61 91.3504 3
 3 -2 -40 236.248 117.645 3
 3 -2 -39 1174.54 195.101 3
 3 -2 -38 7438.75 440.821 3
 3 -2 -37 8135.35 453.324 3
 3 -2 -36 1397.07 198.565 3
 3 -2 -35 702.691 138.701 3
 3 -2 -34 181.624 100.485 3
 3 -2 -33 834.048 144.628 3
 3 -2 -32 269.713 116.977 3
 3 -2 -31 15.4965 67.389 3
 3 -2 -30 561.631 121.192 3
 3 -2 -29 936.364 149.116 3
 3 -2 -28 280.291 108.433 3
 3 -2 -27 488.742 108.754 3
 3 -2 -26 678.757 118.089 3
 3 -2 -25 168.735 75.4013 3
 3 -2 -24 140.562 67.5204 3
 3 -2 -23 1117.07 141.838 3
 3 -2 -22 12246 438.189 3
 3 -2 -21 23552.1 597.179 3
 3 -2 -20 2224.18 186.869 3
 3 -2 -19 981.554 127.863 3
 3 -2 -18 1952.51 165.408 3
 3 -2 -17 910.821 113.441 3
 3 -2 -16 432.909 83.2283 3
 3 -2 -15 324.931 76.2123 3
 3 -2 -14 6965.88 289.091 3
 3 -2 -13 719.997 99.8827 3
 3 -2 -12 7727.66 294.113 3
 3 -2 -11 302.758 71.7706 3
 3 -2 -10 116.164 52.972 3
 3 -2 -9 2793.76 170.151 3
 3 -2 -8 8611.16 289.863 3
 3 -2 -7 5597.13 233.258 3
 3 -2 -6 12555.2 338.564 3
 3 -2 -6 12417.8 417.737 1
 3 -2 -5 35907.1 563.214 3
 3 -2 -5 36153.4 675.2 1
 3 -2 -4 17320.7 390.527 3
 -3 -2 4 16863.9 430.656 3
 3 -2 -4 16381.9 449.276 1
 -3 -2 3 149.167 55.8657 3
 3 -2 -3 67.0232 58.5088 1
 3 -2 -3 137.338 52.7383 3
 -3 -2 2 181.358 63.6151 3
 3 -2 -2 220.192 79.0241 1
 3 -2 -2 154.97 55.5768 3
 3 -2 -1 6176.68 235.759 3
 -3 -2 1 6740.89 279.206 3
 3 -2 -1 6591.73 279.868 1
 3 -2 0 744.085 89.5449 3
 3 -2 0 833.724 109.942 1
 -3 -2 0 862.068 103.518 3
 -3 -2 -1 17904.6 436.412 3
 3 -2 1 17239.3 379.246 3
 3 -2 1 17676.7 448.327 1
 3 -2 2 11911.9 316.189 3
 -3 -2 -2 12112.1 362.376 3
 3 -2 2 12210.8 369.881 1
 -3 -2 -3 34997.2 618.292 3
 3 -2 3 33656.1 521.958 3
 3 -2 3 34169.2 612.093 1
 -3 -2 -4 24543.5 520.888 3
 3 -2 4 22857.1 438.116 3
 3 -2 4 23081.1 498.219 1
 -3 -2 -5 31433.9 590.411 3
 3 -2 5 28987.1 497.645 3
 3 -2 5 30866.7 569.854 1
 -3 -2 -6 4460.81 223.673 3
 3 -2 6 3876.87 186.896 3
 3 -2 6 4423.41 220.959 1
 -3 -2 -7 3910.78 210.466 3
 3 -2 7 3720.56 198.407 1
 -3 2 -7 3993.3 231.854 2
 -3 -2 -8 8769.24 317.396 3
 3 -2 8 7827.03 285.499 1
 -3 2 -8 8369.43 331.775 2
 -3 -2 -9 12396 377.369 3
 3 -2 9 11908.7 355.239 1
 -3 2 -9 12008 398.397 2
 -3 -2 -10 731.358 101.423 3
 -3 2 -10 776.547 111.646 2
 -3 -2 -11 24032.7 536.304 3
 -3 2 -11 23784.6 558.12 2
 -3 -2 -12 3592.28 210.829 3
 -3 2 -12 3185.37 209.118 2
 -3 -2 -13 1231.16 129.601 3
 -3 2 -13 1128.99 132.056 2
 -3 -2 -14 1197.2 129.045 3
 -3 2 -14 1316.77 143.227 2
 -3 2 -15 680.488 106.303 2
 -3 2 -15 444.887 96.9239 4
 -3 -2 -15 585.255 94.5469 3
 -3 2 -16 126.006 70.9827 2
 -3 2 -16 85.3217 51.6849 4
 -3 -2 -16 194.374 67.2541 3
 -3 -2 -17 1198.43 138.795 3
 -3 2 -17 1009.57 129.108 2
 -3 2 -17 1265.88 151.031 4
 -3 -2 -18 591.684 104.771 3
 -3 2 -18 538.833 104.411 4
 -3 -2 -19 1613.03 157.682 3
 -3 2 -19 1795.66 178.119 4
 -3 -2 -20 2039.92 179.68 3
 -3 2 -20 1945.82 183.088 4
 -3 -2 -21 4608.58 265.505 3
 -3 2 -21 5026.11 290.328 4
 -3 2 -22 771.635 124.46 4
 -3 -2 -22 887.969 127.973 3
 -3 -2 -23 4349.87 262.783 3
 -3 2 -23 4421.2 280.411 4
 -3 -2 -24 676.059 113.84 3
 -3 2 -24 763.186 127.892 4
 -3 2 -25 -46.1985 56.978 4
 -3 -2 -25 42.3033 54.8537 3
 -3 -2 -26 751.552 119.98 3
 -3 2 -26 747.819 128.484 4
 -3 -2 -27 2227.65 206.52 3
 -3 2 -27 1760.54 190.917 4
 -3 -2 -28 2191.69 199.235 3
 -3 2 -28 2122.74 213.743 4
 -3 2 -29 -7.82604 71.2503 4
 -3 -2 -29 88.8811 67.8981 3
 -3 -2 -30 505.702 113.771 3
 -3 2 -30 339.797 92.978 4
 -3 -2 -31 1639.2 184.419 3
 -3 2 -31 1451.18 182.757 4
 -3 2 -32 -2.46782 60.1852 4
 -3 -2 -32 148.461 85.3393 3
 -3 2 -33 1381.27 180.888 4
 -3 -2 -33 1239.53 174.027 3
 -3 2 -34 611.367 135.032 4
 -3 -2 -34 596.104 129.505 3
 -3 -2 -35 244.261 90.4356 3
 -3 2 -35 229.648 82.7966 4
 -3 -2 -36 472.633 111.696 3
 -3 2 -36 498.575 132.706 4
 -3 2 -37 181.804 86.4386 4
 -3 -2 -37 104.704 79.763 3
 -3 -2 -38 22.0955 79.7184 3
 -3 2 -38 189.511 96.5874 4
 -3 -2 -39 88.4214 79.3935 3
 -3 2 -39 70.9015 86.5533 4
 -3 -2 -40 883.925 164.013 3
 -3 2 -40 1073.41 167.113 4
 -3 2 -41 1679.76 214.071 4
 -3 -2 -41 1485.12 215.044 3
 -3 2 -42 -132.032 103.398 4
 -3 -2 -42 -21.8049 89.5989 3
 3 -3 -38 282.949 119.937 3
 3 -3 -37 71.8788 94.659 3
 3 -3 -36 199.798 129.511 3
 3 -3 -35 90.5366 112.571 3
 3 -3 -34 1261.7 196.45 3
 3 -3 -33 1631.79 220.136 3
 3 -3 -32 358.362 120.247 3
 3 -3 -31 134.352 83.7934 3
 3 -3 -30 244.186 99.7355 3
 3 -3 -29 929.307 154.813 3
 3 -3 -28 2056.68 227.474 3
 3 -3 -27 6698.55 384.387 3
 3 -3 -26 4172.92 299.866 3
 3 -3 -25 20769.3 655.133 3
 3 -3 -24 2837.18 249.867 3
 3 -3 -23 18532.3 605.423 3
 3 -3 -22 28348.6 735.75 3
 3 -3 -21 6298.5 345.681 3
 3 -3 -20 836.919 134.475 3
 3 -3 -19 340.647 102.337 3
 3 -3 -18 1113.59 149.984 3
 3 -3 -17 226.046 84.5478 3
 3 -3 -16 31.5825 67.7961 3
 3 -3 -15 1548.86 167.643 3
 3 -3 -14 2926.64 227.25 3
 3 -3 -13 7808.18 359.211 3
 3 -3 -12 7864.36 352.83 3
 3 -3 -11 8422.1 361.005 3
 3 -3 -10 18945.7 534.908 3
 3 -3 -9 4580.84 266.354 3
 3 -3 -8 18174.4 518.057 3
 3 -3 -7 5154.65 281.724 3
 -3 -3 6 1852.69 185.892 3
 3 -3 -6 1845.7 171.215 3
 -3 -3 5 3345.67 241.479 3
 3 -3 -5 3099.89 213.54 3
 3 -3 -4 31.8963 53.6336 3
 -3 -3 4 96.1836 67.4189 3
 3 -3 -3 3325.45 221.388 3
 -3 -3 3 3710.61 256.034 3
 3 -3 -3 3395.36 233.052 1
 3 -3 -2 137.175 65.7708 3
 3 -3 -2 126.877 77.8626 1
 -3 -3 2 100.202 66.9438 3
 3 -3 -1 1556.44 154.622 3
 -3 -3 1 1752.71 182.846 3
 3 -3 -1 1743.93 164.651 1
 3 -3 0 197.59 77.8116 3
 -3 -3 0 140.331 77.6411 3
 3 -3 0 64.7104 56.6006 1
 -3 -3 -1 1010.85 137.369 3
 3 -3 1 1198.15 141.47 3
 3 -3 1 1406.05 146.766 1
 -3 -3 -2 589.714 114.528 3
 3 -3 2 528.086 99.1516 1
 3 -3 2 482.476 101.008 3
 -3 -3 -3 337.966 95.5801 3
 3 -3 3 311.285 85.3639 3
 3 -3 3 199.299 75.9026 1
 -3 -3 -4 1786.32 180.18 3
 3 -3 4 1766.7 168.962 3
 3 -3 4 1984.05 167.992 1
 3 -3 5 89.4674 65.2818 1
 -3 -3 -5 -0.55019 54.6309 3
 3 -3 5 42.9394 54.083 3
 -3 -3 -6 1906.45 182.962 3
 3 -3 6 1802.97 171.93 3
 3 -3 6 2026.41 173.596 1
 -3 -3 -7 116.025 64.66 3
 3 -3 7 44.4567 48.1437 3
 3 -3 7 30.278 66.5563 1
 -3 -3 -8 6503.55 335.256 3
 3 -3 8 5195.73 280.04 3
 3 -3 8 5946.04 270.103 1
 -3 -3 -9 475.25 110.264 3
 3 -3 9 587.573 101.643 1
 -3 -3 -10 21517.3 609.133 3
 3 -3 10 22295.1 516.948 1
 -3 3 -10 21664.1 581.498 2
 -3 -3 -11 37.846 54.9544 3
 3 -3 11 110.959 64.4627 1
 -3 3 -11 28.1692 66.787 2
 3 -3 12 15420.4 425.105 1
 -3 -3 -12 15936.9 530.001 3
 -3 3 -12 15048 481.873 2
 -3 -3 -13 15901.8 531.397 3
 -3 3 -13 16566.6 503.771 2
 3 -3 13 16309.5 436.372 1
 -3 -3 -14 17180.9 558.237 3
 -3 3 -14 17086.1 509.954 2
 -3 -3 -15 33468.9 781.345 3
 -3 3 -15 34823.4 727.201 2
 -3 -3 -16 17959.7 575.613 3
 -3 3 -16 17237.5 511.07 2
 -3 -3 -17 26379.7 700.246 3
 -3 3 -17 26865.5 636.602 2
 -3 -3 -18 11935.3 475.079 3
 -3 3 -18 12167 430.381 2
 -3 -3 -19 6423.68 354.036 3
 -3 -3 -20 3665.07 270.415 3
 -3 -3 -21 77.9057 80.0267 3
 -3 -3 -22 262.942 83.3721 3
 -3 -3 -23 194.829 67.4582 3
 -3 -3 -24 74.7509 87.0056 3
 -3 3 -24 86.5328 88.2749 4
 -3 -3 -25 5406.76 339.527 3
 -3 3 -25 4959.2 333.015 4
 -3 -3 -26 1338.09 186.012 3
 -3 3 -26 1489.51 187.206 4
 -3 -3 -27 5554.68 350.264 3
 -3 3 -27 5294.43 347.998 4
 -3 -3 -28 2966 271.278 3
 -3 3 -28 2566.85 245.039 4
 -3 3 -29 3246.68 281.329 4
 -3 -3 -29 3658.15 297.21 3
 -3 3 -30 2890.19 263.401 4
 -3 -3 -30 2974.61 271.365 3
 -3 -3 -31 1860.54 218.541 3
 -3 3 -31 1981.94 231.891 4
 -3 -3 -32 1919.96 223.837 3
 -3 3 -32 1335.49 188.079 4
 -3 3 -33 476.61 131.118 4
 -3 -3 -33 793.697 165.23 3
 -3 3 -34 577.002 152.112 4
 -3 -3 -34 489.404 136.882 3
 -3 3 -35 -98.0697 81.5555 4
 -3 -3 -35 57.5156 94.9866 3
 -3 3 -36 59.2587 81.7612 4
 -3 -3 -36 -23.8014 87.1672 3
 -3 3 -37 64.3279 95.4999 4
 -3 -3 -37 199.11 108.027 3
 -3 3 -38 100.574 103.439 4
 -3 -3 -38 0.83416 89.1537 3
 -3 3 -39 120.258 112.446 4
 -3 -3 -39 -51.1677 99.3354 3
 -3 3 -40 5306.94 392.317 4
 -3 3 -41 163.391 113.739 4
 3 -4 -33 -45.1927 93.3204 3
 3 -4 -32 1291.01 214.131 3
 3 -4 -31 280.93 124.518 3
 3 -4 -30 2735.36 288.292 3
 3 -4 -29 1330.7 212.737 3
 3 -4 -28 2209.42 249.281 3
 3 -4 -27 1802.03 234.339 3
 3 -4 -26 1423.11 211.756 3
 3 -4 -25 1831.6 228.395 3
 3 -4 -24 285.963 119.191 3
 3 -4 -23 1946.61 228.541 3
 3 -4 -22 46.9164 83.1591 3
 3 -4 -21 -4.30932 86.047 3
 3 -4 -20 59.0713 82.8343 3
 3 -4 -19 187.517 112.799 3
 3 -4 -18 -24.4131 79.0204 3
 3 -4 -17 513.931 118.987 3
 3 -4 -16 -80.0144 93.243 3
 3 -4 -15 1354.49 185.933 3
 3 -4 -14 224.761 104.869 3
 3 -4 -13 83.5993 86.5151 3
 3 -4 -12 62.0406 80.2065 3
 3 -4 -11 1536.87 195.853 3
 3 -4 -10 4607.68 320.343 3
 3 -4 -9 9730.94 456.003 3
 3 -4 -8 8029.66 408.543 3
 3 -4 -7 35656.9 854.106 3
 -3 -4 7 36479.6 889.739 3
 3 -4 -6 41826.4 919.975 3
 -3 -4 6 42349.3 961.199 3
 -3 -4 5 5643.9 360.519 3
 3 -4 -5 5193.25 328.115 3
 3 -4 -4 427.572 113.52 3
 -3 -4 4 259.456 100.184 3
 3 -4 -3 9680.01 444.112 3
 -3 -4 3 9809.93 468.392 3
 3 -4 -2 486.383 121.32 3
 -3 -4 2 576.711 131.933 3
 3 -4 -1 1349.44 171.812 3
 -3 -4 1 1044.06 163.92 3
 3 -4 -1 1319.57 172.931 1
 3 -4 0 73.3803 75.0273 3
 -3 -4 0 -34.6742 79.6249 3
 3 -4 0 -5.45191 72.7833 1
 3 -4 1 183.772 84.0458 3
 -3 -4 -1 205.925 91.8867 3
 3 -4 1 135.681 70.6635 1
 -3 -4 -2 32.8358 75.7367 3
 3 -4 2 97.688 72.8283 3
 3 -4 2 15.7571 76.97 1
 -3 -4 -3 2478.07 242.657 3
 3 -4 3 2827.46 241.769 3
 3 -4 3 2681.39 215.003 1
 -3 -4 -4 90.8181 79.2496 3
 3 -4 4 97.2706 86.1255 3
 3 -4 4 80.645 73.0757 1
 -3 -4 -5 1467.69 193.719 3
 3 -4 5 1367.3 174.473 3
 -3 -4 -6 92.7524 86.5349 3
 3 -4 6 160.854 89.6154 3
 -3 -4 -7 274.304 110.478 3
 3 -4 7 191.618 94.067 3
 -3 -4 -8 276.279 110.106 3
 3 -4 8 244.147 106.311 3
 -3 -4 -9 -10.874 80.7793 3
 3 -4 9 -65.4472 78.4333 3
 -3 -4 -10 5261.12 357.567 3
 -3 -4 -11 2162.52 237.755 3
 -3 -4 -12 8652.44 454.985 3
 -3 -4 -13 9391.08 472.89 3
 -3 -4 -14 3080.52 280.065 3
 -3 -4 -15 2732.89 263.352 3
 -3 -4 -16 46.417 82.7785 3
 -3 -4 -17 79.0071 74.2842 3
 -3 -4 -18 898.871 161.992 3
 -3 -4 -19 57.3399 75.2971 3
 -3 -4 -20 -2.78294 85.1587 3
 -3 -4 -21 -36.2075 85.7794 3
 -3 -4 -22 -105.936 92.3521 3
 -3 -4 -23 -2.25805 81.8994 3
 -3 -4 -24 357.825 122.767 3
 -3 -4 -25 554.528 136.305 3
 -3 -4 -26 326.663 132.776 3
 -3 -4 -27 155.336 91.6913 3
 -3 -4 -28 644.125 142.099 3
 -3 -4 -29 1421.34 218.703 3
 -3 4 -30 1089.44 196.08 4
 -3 -4 -30 1434.88 211.944 3
 -3 4 -31 1625.72 228.434 4
 -3 -4 -31 2545.53 284.446 3
 -3 -4 -32 2345.49 272.26 3
 -3 4 -32 2242.69 265.042 4
 3 -5 -24 80.1302 111.606 3
 3 -5 -23 519.52 164.64 3
 3 -5 -22 476.174 162.62 3
 3 -5 -21 387.57 153.657 3
 3 -5 -20 -0.58597 106.75 3
 3 -5 -19 1558.12 238.132 3
 3 -5 -18 -22.9784 94.1006 3
 3 -5 -17 2069.56 255.635 3
 3 -5 -16 374.001 139.981 3
 3 -5 -15 3019.03 314.128 3
 3 -5 -14 70.5247 100.921 3
 3 -5 -13 1542.09 233.244 3
 3 -5 -12 100.238 94.7316 3
 3 -5 -11 91.4526 113.642 3
 3 -5 -10 312.423 124.814 3
 3 -5 -9 565.833 151.554 3
 3 -5 -8 -151.349 115.95 3
 3 -5 -7 50.9465 88.8291 3
 -3 -5 7 212.836 110.696 3
 3 -5 -6 -0.16508 90.1972 3
 -3 -5 6 146.195 116.082 3
 3 -5 -5 -3.37211 91.7802 3
 -3 -5 5 147.497 116.046 3
 3 -5 -4 1085.88 185.587 3
 -3 -5 4 1175.18 192.006 3
 3 -5 -3 137.265 117.35 3
 -3 -5 3 -55.501 91.7909 3
 3 -5 -2 1549.34 254.728 3
 -3 -5 2 996.673 193.783 3
 3 -5 -1 1490.35 209.069 3
 -3 -5 1 161.736 92.2898 3
 3 -5 0 -59.8369 98.5119 3
 -3 -5 0 47.7215 96.9041 3
 3 -5 1 234.395 126.898 3
 -3 -5 -1 248.727 121.869 3
 3 -5 2 141.455 97.9754 3
 -3 -5 -2 65.4667 100.08 3
 -3 -5 -3 173.046 133.199 3
 3 -5 3 137.691 102.597 3
 -3 -5 -4 252.254 120.516 3
 3 -5 4 60.4913 91.9503 3
 -3 -5 -5 323.351 133.46 3
 3 -5 5 168.775 101.407 3
 -3 -5 -6 133.144 100.526 3
 3 -5 6 342.244 137.312 3
 -3 -5 -7 219.19 112.977 3
 3 -5 7 348.652 137.198 3
 -3 -5 -8 252.575 114.771 3
 3 -5 8 139.134 109.487 3
 -3 -5 -9 6249.52 441.738 3
 3 -5 9 5399.97 398.364 3
 -3 -5 -10 638.916 161.382 3
 -3 -5 -11 311.669 118.488 3
 -3 -5 -12 86.424 104.281 3
 -3 -5 -13 1941.7 271.384 3
 -3 -5 -14 110.957 99.8282 3
 -3 -5 -15 666.392 177.778 3
 -3 -5 -16 179.325 112.234 3
 -3 -5 -17 168.827 112.285 3
 -3 -5 -18 -32.9374 116.645 3
 -3 -5 -19 393.818 164.082 3
 -3 -5 -20 27.0416 97.2429 3
 -3 -5 -21 795.092 191.999 3
 3 -6 -8 167.291 136.252 3
 3 -6 -7 898.592 205.431 3
 3 -6 -6 20.4077 110.566 3
 3 -6 -5 439.768 176.795 3
 3 -6 -4 947.27 215.1 3
 3 -6 -3 134.427 137.579 3
 3 -6 -2 366.542 149.369 3
 3 -6 -1 427.575 158.872 3
 3 -6 0 287.094 155.276 3
 3 -6 1 205.673 132.585 3
 3 -6 2 114.309 118.863 3
 3 -6 3 20.9653 114.078 3
 3 -6 4 -90.7809 132.52 3
 3 -6 5 -21.7174 125.985 3
 3 -6 6 -92.4694 113.641 3
 3 -6 7 -71.0375 124.481 3
 4 0 -43 32.113 98.7531 3
 4 0 -42 445.489 140.592 3
 4 0 -41 19.8949 94.7348 3
 4 0 -40 261.368 105.487 3
 4 0 -39 -38.4824 92.8138 3
 4 0 -38 969.141 160.863 3
 4 0 -37 -73.2624 85.9972 3
 4 0 -36 153.899 90.2286 3
 4 0 -35 -105.969 91.773 3
 4 0 -34 29.4197 71.5101 3
 4 0 -33 -42.1723 72.7786 3
 4 0 -32 26.2336 71.7278 1
 4 0 -32 78.8714 67.8051 3
 4 0 -31 -38.3428 73.8827 3
 4 0 -31 30.0521 81.9081 1
 4 0 -30 370.138 107.174 1
 4 0 -30 405.977 105.838 3
 4 0 -29 75.9222 61.4161 3
 4 0 -29 -61.8175 66.0414 1
 4 0 -28 7265.58 350.086 1
 4 0 -28 7228.43 345.284 3
 4 0 -27 91.5022 75.1572 1
 4 0 -27 -136.036 82.6168 3
 4 0 -26 1749.52 173.13 1
 4 0 -26 1554.21 160.469 3
 4 0 -25 -4.40711 52.6709 3
 4 0 -25 47.3219 57.2303 1
 4 0 -24 1622.07 158.814 1
 4 0 -24 1630.81 155.612 3
 4 0 -23 -65.2713 56.9793 1
 4 0 -23 -63.1119 60.4448 3
 4 0 -22 10102.1 381.724 1
 4 0 -22 9555 351.708 3
 4 0 -21 3.97471 45.3054 3
 4 0 -21 46.9391 63.9729 1
 4 0 -20 24.1671 42.1638 3
 4 0 -20 11.2201 55.7017 1
 4 0 -19 65.0422 56.6694 1
 4 0 -19 -30.8978 46.4106 3
 4 0 -18 6402.51 293.097 1
 4 0 -18 6308.12 261.193 3
 4 0 -17 -14.5627 58.4179 1
 4 0 -17 -77.6426 52.1777 3
 4 0 -16 5595.16 267.553 1
 4 0 -16 5517.19 232.585 3
 4 0 -15 40.3144 48.1397 1
 4 0 -15 -3.15482 38.7293 3
 4 0 -14 1858.2 154.947 1
 4 0 -14 1922.03 134.541 3
 4 0 -13 -42.3913 49.8774 3
 4 0 -13 81.088 57.6786 1
 4 0 -12 22171.2 515.675 1
 4 0 -12 22242.2 421.906 3
 4 0 -11 -59.0118 43.3964 3
 4 0 -11 -23.4525 53.5388 1
 4 0 -10 15782 427.615 1
 4 0 -10 15586.8 332.641 3
 -4 0 10 15664 267.205 4
 4 0 -9 15.1935 67.2506 1
 4 0 -9 -94.3343 46.3038 3
 -4 0 9 -5.46386 28.3249 4
 4 0 -8 236870 1641.57 1
 -4 0 8 237379 1121.62 4
 4 0 -8 236886 1196.38 3
 4 0 -7 -25.7617 35.8557 3
 -4 0 7 -41.2878 33.6668 4
 4 0 -7 16.6163 66.032 1
 4 0 -6 2728.92 116.981 3
 4 0 -6 2708.89 178.269 1
 -4 0 6 2864.57 188.071 2
 -4 0 6 2854.82 133.235 4
 4 0 -5 3.97278 24.4512 3
 -4 0 5 3.81143 54.288 2
 -4 0 5 16.6822 22.5558 4
 4 0 -5 -14.1082 53.4553 1
 -4 0 4 36.4507 57.7475 2
 -4 0 4 14.7992 28.0705 4
 4 0 -4 27.23 58.4685 1
 -4 0 3 49.8012 51.4695 2
 4 0 -3 -34.5885 54.4573 1
 -4 0 3 55.0053 33.568 4
 -4 0 2 1557.13 146.517 2
 -4 0 2 1517.09 107.872 4
 -4 0 1 -35.5422 35.4477 4
 -4 0 1 24.4881 57.7676 2
 -4 0 0 16800.3 451.059 2
 -4 0 0 17705.8 381.909 4
 -4 0 -1 10.7015 34.3121 4
 -4 0 -1 27.6213 53.5075 2
 -4 0 -2 37448.9 682.647 2
 -4 0 -2 38656.9 588.683 4
 -4 0 -3 -52.2539 54.526 2
 -4 0 -3 3.80626 43.2462 4
 -4 0 -4 5965.12 277.044 2
 -4 0 -4 6127.52 243.188 4
 -4 0 -5 -25.3775 63.0456 2
 -4 0 -5 -37.4047 46.237 4
 -4 0 -6 5394.57 236.339 4
 -4 0 -6 5217.4 262.698 2
 -4 0 -7 -12.7273 16.519 3
 -4 0 -7 -57.7117 51.9427 4
 -4 0 -8 298.236 65.4154 4
 -4 0 -8 256.764 31.6734 3
 -4 0 -9 -9.2376 39.0636 4
 -4 0 -9 13.816 20.6642 3
 -4 0 -10 1887.1 85.223 3
 -4 0 -10 2291.62 168.243 4
 -4 0 -11 24.863 21.0809 3
 -4 0 -11 3.0642 41.6802 4
 -4 0 -12 3098.64 120.685 3
 -4 0 -12 3646.18 215.161 4
 -4 0 -13 -7.661 23.4087 3
 -4 0 -13 -17.1951 47.9262 4
 -4 0 -14 280.193 45.0133 3
 -4 0 -14 320.455 73.977 4
 -4 0 -15 -1.8587 25.8711 3
 -4 0 -15 -77.6576 55.4599 4
 -4 0 -16 802.068 76.625 3
 -4 0 -16 818.532 116.096 4
 -4 0 -17 -58.3609 36.3354 3
 -4 0 -17 -14.3103 47.0645 4
 -4 0 -18 322.942 82.9248 4
 -4 0 -19 58.1579 60.3593 4
 -4 0 -20 34.4263 49.0909 4
 -4 0 -21 -216.028 90.8379 4
 -4 0 -22 27865.1 671.264 4
 -4 0 -24 47633.5 897.147 4
 -4 0 -25 -122.66 61.4021 4
 -4 0 -26 2838.03 228.046 4
 -4 0 -27 -28.6581 71.4899 4
 -4 0 -28 3016.54 241.616 4
 -4 0 -29 -105.303 82.9952 4
 -4 0 -30 3557.74 263.266 4
 -4 0 -31 86.0428 91.4167 4
 -4 0 -32 3798.26 280.82 4
 -4 0 -33 -179.677 89.1924 4
 -4 0 -34 1498.41 182.441 4
 -4 0 -35 -88.5958 92.9194 4
 -4 0 -36 71.2408 79.5145 4
 -4 0 -37 94.6127 83.3153 4
 -4 0 -38 127.616 84.16 4
 -4 0 -39 56.1199 70.7259 4
 -4 0 -40 133.351 86.6406 4
 -4 0 -41 -116.438 88.9577 4
 -4 0 -42 -92.3199 81.7805 4
 -4 0 -43 -87.9478 97.2732 4
 -4 0 -44 -4.84372 85.4005 4
 -4 0 -45 20.5443 93.1451 4
 4 1 -43 160.09 101.799 3
 4 -1 -43 458.03 126.615 3
 4 1 -42 178.29 99.0622 3
 4 -1 -42 388.791 141.715 3
 4 1 -41 2.66835 78.9873 3
 4 -1 -41 -54.606 90.0573 3
 4 1 -40 148.69 89.9534 3
 4 -1 -40 -62.5992 103.138 3
 4 1 -39 2679.4 266.717 3
 4 -1 -39 2910.11 268.868 3
 4 1 -38 541.741 131.926 3
 4 -1 -38 671.424 148.312 3
 4 1 -37 -125.535 97.0309 3
 4 -1 -37 -43.9584 78.327 3
 4 1 -36 6.46917 99.0273 3
 4 -1 -36 117.181 81.6177 3
 4 1 -35 -31.5908 83.4666 3
 4 -1 -35 16.0116 67.6503 3
 4 1 -34 170.418 97.4028 3
 4 -1 -34 120.131 88.7819 3
 4 1 -33 63.3444 88.6749 3
 4 -1 -33 29.9988 69.4482 3
 4 1 -32 136.671 81.2268 3
 4 -1 -32 170.125 90.2541 3
 4 1 -31 -129.716 80.5772 3
 4 -1 -31 46.9722 68.0509 3
 4 1 -30 46.6857 68.6477 3
 4 -1 -30 54.67 64.0736 3
 4 1 -29 220.632 91.6934 3
 4 -1 -29 330.754 93.5423 3
 4 1 -28 312.773 82.904 3
 4 -1 -28 387.447 100.64 3
 4 -1 -27 1979.77 184.138 3
 4 -1 -26 1267.7 152.089 3
 4 -1 -25 402.726 92.7867 3
 4 1 -24 21155.6 504.816 1
 4 -1 -24 21431.4 566.448 3
 4 1 -23 10533 350.81 1
 4 -1 -23 11108.2 400.901 3
 4 1 -22 12415.6 376.073 1
 4 -1 -22 12435.6 415.114 3
 4 -1 -21 2931.34 195.352 3
 4 1 -21 2892.33 183.039 1
 4 -1 -20 853.852 138.283 1
 4 1 -20 1034.3 117.857 1
 4 -1 -20 963.168 115.593 3
 4 1 -19 118.156 51.2836 1
 4 -1 -19 93.8419 53.5109 3
 4 -1 -19 109.795 64.1861 1
 4 1 -18 5653.7 248.704 1
 4 -1 -18 4934.61 287.866 1
 4 -1 -18 5284.11 247.629 3
 4 1 -17 1904.77 149.11 1
 4 -1 -17 1724.82 175.218 1
 4 -1 -17 1954.5 147.99 3
 4 1 -16 4781.18 226.847 1
 4 -1 -16 4833.96 273.732 1
 4 -1 -16 5052.35 230.222 3
 4 1 -15 1140.02 119.282 1
 -4 -1 15 1114.86 111.049 2
 4 -1 -15 1023.22 138.242 1
 -4 1 15 1079.82 69.0509 4
 4 -1 -15 1150 111.44 3
 4 1 -14 4252.05 217.385 1
 -4 -1 14 4635.33 214.147 2
 4 -1 -14 4341.78 255.293 1
 -4 1 14 4235.7 142.22 4
 4 -1 -14 4168.5 199.439 3
 4 -1 -13 362.845 83.5147 1
 4 -1 -13 389.429 64.3574 3
 -4 1 13 338.207 44.2226 4
 -4 -1 13 342.323 65.9632 2
 4 1 -13 265.564 69.0303 1
 4 -1 -12 4534.43 194.639 3
 4 1 -12 4580.6 227.003 1
 -4 -1 12 4401.37 209.354 2
 -4 1 12 4179.91 150.508 4
 4 -1 -12 4186.33 250.629 1
 4 -1 -11 1456.51 108.488 3
 -4 -1 11 1311.6 117.763 2
 -4 1 11 1286.84 87.959 4
 4 -1 -11 1409.74 150.444 1
 4 -1 -10 41.4359 36.1416 3
 4 -1 -10 32.6088 62.4021 1
 -4 1 10 89.9121 32.1395 4
 -4 -1 10 51.8451 46.583 2
 4 -1 -9 4419.62 174.96 3
 -4 -1 9 4596.25 215.355 2
 4 -1 -9 4546.98 257.465 1
 -4 1 9 4294.14 164.365 4
 4 -1 -8 47217.5 550.212 3
 4 -1 -8 46418.6 782.976 1
 -4 -1 8 46538.5 684.572 2
 -4 1 8 45894 547.337 4
 4 -1 -7 38720.4 477.208 3
 4 -1 -7 39711.6 724.516 1
 -4 -1 7 39539.7 632.351 2
 -4 1 7 39786.4 521.627 4
 4 -1 -6 16172.6 298.756 3
 4 -1 -6 17107.9 474.649 1
 -4 -1 6 16052.1 406.162 2
 -4 1 6 16111.9 340.013 4
 4 -1 -5 13442.4 258.869 3
 4 -1 -5 13534.1 421.694 1
 -4 1 5 13477.2 316.306 4
 -4 -1 5 13432.9 374.654 2
 4 -1 -4 15577.3 266.918 3
 4 -1 -4 15246.3 443.346 1
 -4 1 4 15335.6 344.334 4
 -4 -1 4 15747.9 410.723 2
 4 -1 -3 19864.5 282.269 3
 4 -1 -3 19721.7 499.113 1
 -4 1 3 20043.4 401.409 4
 -4 -1 3 19520.8 459.153 2
 4 -1 -2 10014 191.808 3
 4 -1 -2 9989.55 358.968 1
 -4 1 2 9908.43 289.013 4
 4 -1 -1 4154.5 117.466 3
 4 -1 -1 4586.81 246.789 1
 -4 1 1 3875.57 184.127 4
 4 -1 0 3612.09 102.716 3
 4 -1 0 3181.35 202.956 1
 -4 1 0 3590.04 229.297 2
 -4 1 0 3797.12 187.147 4
 4 -1 1 6910.45 129.028 3
 4 -1 1 6524.58 284.27 1
 -4 -1 -1 6565.94 209.296 3
 -4 1 -1 6802.99 309.104 2
 -4 1 -1 6777.79 253.77 4
 -4 -1 -2 365.877 56.5831 3
 -4 1 -2 327.883 61.6599 4
 4 -1 2 358.843 93.5345 1
 -4 1 -2 349.26 76.8579 2
 4 -1 3 25588.4 567.712 1
 -4 -1 -3 26163.6 418.007 3
 -4 1 -3 25580.8 602.717 2
 -4 1 -3 25876.5 509.209 4
 -4 -1 -4 233.029 50.5502 3
 -4 1 -4 208.151 50.8547 4
 -4 1 -4 143.41 56.8396 2
 -4 -1 -5 5384.67 191.929 3
 -4 1 -5 5175.41 272.651 2
 -4 1 -5 5902.14 253.358 4
 -4 -1 -6 9720.68 259.195 3
 -4 1 -6 9636.65 374.932 2
 -4 1 -6 9682.33 329.098 4
 -4 -1 -7 5329.19 195.111 3
 -4 1 -7 5581.52 282.933 2
 -4 1 -7 5302.26 245.592 4
 -4 -1 -8 75343.3 736.89 3
 -4 1 -8 75412.5 1044.1 2
 -4 1 -8 74682.5 937.871 4
 -4 1 -8 75768.2 406.927 3
 -4 -1 -9 32473.4 491.964 3
 -4 1 -9 32484 686.88 2
 -4 1 -9 32620.6 629.109 4
 -4 1 -9 33026.5 298.101 3
 -4 -1 -10 6007.16 217.981 3
 -4 1 -10 5993.34 300.839 2
 -4 1 -10 6327.6 282.73 4
 -4 1 -10 6332.55 138.617 3
 -4 1 -11 56.3515 68.5185 2
 -4 1 -11 14.065 18.6614 3
 -4 1 -11 -29.1675 43.8304 4
 -4 -1 -11 -25.9556 36.2591 3
 -4 -1 -12 3814.1 177.651 3
 -4 1 -12 3772.23 242.002 2
 -4 1 -12 4063.03 233.873 4
 -4 -1 -13 5471.55 214.406 3
 -4 1 -13 5565.22 276.832 4
 -4 -1 -14 841.166 96.8954 3
 -4 1 -14 951.675 121.306 4
 -4 -1 -15 3621.71 193.156 3
 -4 1 -15 3794.07 234.177 4
 -4 -1 -16 1835.18 144.101 3
 -4 1 -16 1959.02 173.643 4
 -4 1 -17 244.604 74.6645 4
 -4 -1 -17 216.423 54.523 3
 -4 -1 -18 3288.55 183.315 3
 -4 1 -18 3076.97 224.257 4
 -4 1 -19 113.299 49.8291 4
 -4 -1 -19 69.0634 38.4168 3
 -4 -1 -20 133.308 50.6295 3
 -4 1 -20 171.647 72.6444 4
 -4 1 -21 634.342 110.611 4
 -4 -1 -21 653.274 96.816 3
 -4 -1 -22 1650.23 148.583 3
 -4 1 -22 1606.78 173.816 4
 -4 -1 -23 205.475 77.4023 3
 -4 1 -23 -11.4891 60.0586 4
 -4 1 -24 5848.56 327.05 4
 -4 1 -25 1423.48 162.763 4
 -4 1 -26 723.17 121.685 4
 -4 1 -27 533.313 115.343 4
 -4 1 -28 194.07 87.0459 4
 -4 1 -29 620.761 121.182 4
 -4 1 -30 1435.9 177.841 4
 -4 1 -31 -47.3834 69.5866 4
 -4 1 -32 3204.22 261.897 4
 -4 1 -33 -32.04 82.3715 4
 -4 1 -34 1850.53 211.694 4
 -4 1 -35 551.438 150.718 4
 -4 1 -36 444.313 116.759 4
 -4 1 -37 1202.24 178.96 4
 -4 1 -38 215.568 97.0062 4
 -4 1 -39 398.168 128.469 4
 -4 1 -40 2269.77 240.081 4
 -4 1 -41 837.55 156.368 4
 -4 1 -42 330.92 117.64 4
 -4 1 -43 1159.33 192.901 4
 -4 1 -44 198.249 118.981 4
 4 -2 -41 1032.53 189.668 3
 4 2 -40 827.856 171.558 3
 4 -2 -40 840.871 164.833 3
 4 -2 -39 1465 211.1 3
 4 -2 -38 1562.31 210.38 3
 4 -2 -37 217.763 105.691 3
 4 -2 -36 518.333 138.607 3
 4 -2 -35 -54.5732 89.5242 3
 4 -2 -34 532.099 119.263 3
 4 -2 -33 -47.4752 80.6483 3
 4 -2 -32 77.6082 80.853 3
 4 -2 -31 140.891 76.7546 3
 4 -2 -30 73.0016 75.7647 3
 4 -2 -29 536.951 111.448 3
 4 -2 -28 575.894 120.383 3
 4 -2 -27 103.037 76.9524 3
 4 -2 -26 3068.08 238.264 3
 4 -2 -25 444.94 100.957 3
 4 -2 -24 1048.71 150.322 3
 4 -2 -23 4163.94 263.343 3
 4 -2 -22 267.333 84.1205 3
 4 -2 -21 15942.7 493.565 3
 4 -2 -20 7958.4 347.137 3
 4 -2 -19 15813 476.093 3
 4 -2 -18 10162.4 374.043 3
 4 -2 -17 9886.52 361.569 3
 4 -2 -16 5725.3 271.182 3
 4 -2 -15 4406.25 234.728 3
 4 -2 -14 3286.43 201.564 3
 4 -2 -14 3356.14 248.723 1
 4 -2 -13 1697.12 148.638 3
 4 -2 -13 1586.06 185.964 1
 4 -2 -12 1567.17 139.149 3
 4 -2 -12 1645.92 174.025 1
 4 -2 -11 76.0202 72.4589 1
 4 -2 -11 46.6431 50.8473 3
 4 -2 -10 2192.73 159.592 3
 4 -2 -10 2394.96 204.217 1
 4 -2 -9 7855.67 285.883 3
 4 -2 -9 8264.91 365.701 1
 4 -2 -8 -11.8176 66.3939 1
 4 -2 -8 -22.1564 42.7465 3
 4 -2 -7 5964.82 247.464 3
 4 -2 -7 6020.45 309.351 1
 4 -2 -6 -140.171 83.227 1
 4 -2 -6 22.3472 37.9723 3
 4 -2 -5 3036.36 166.826 3
 4 -2 -5 2820.26 212.146 1
 4 -2 -4 21813.7 433.714 3
 4 -2 -4 21391.6 569.202 1
 4 -2 -3 16187.2 371.323 3
 4 -2 -3 15903.8 488.125 1
 4 -2 -2 34505.2 528.626 3
 -4 -2 2 34105.2 629.106 3
 4 -2 -2 32976 692.539 1
 4 -2 -1 15304.9 347.827 3
 -4 -2 1 15333.3 424.059 3
 4 -2 -1 14556.3 458.206 1
 4 -2 0 20000.1 392.98 3
 -4 -2 0 19502.7 476.006 3
 4 -2 0 19265.2 523.893 1
 4 -2 1 6294.02 219.368 3
 -4 -2 -1 6665.35 280.361 3
 4 -2 1 6083.96 297.558 1
 4 -2 2 3867.65 172.662 3
 -4 -2 -2 3896.44 216.328 3
 4 -2 2 3691.46 228.449 1
 -4 -2 -3 2931.49 185.963 3
 4 -2 3 2896.38 152.319 3
 4 -2 3 2877.5 203.574 1
 -4 -2 -4 89.4768 42.3747 3
 4 -2 4 188.455 72.4816 1
 4 -2 4 88.7753 39.6522 3
 4 -2 5 -11.7705 63.9728 1
 -4 -2 -5 48.7345 50.6279 3
 4 -2 5 46.2844 37.7652 3
 -4 2 -5 -39.7016 76.3656 2
 -4 -2 -6 7290.98 295.878 3
 4 -2 6 6857.23 308.097 1
 -4 2 -6 7561.39 353.255 2
 -4 -2 -7 21283.4 504.075 3
 4 -2 7 21642.1 544.416 1
 -4 2 -7 22066.4 599.464 2
 4 -2 8 7501.22 327.294 1
 -4 -2 -8 7273.96 299.674 3
 -4 2 -8 7736.51 357.71 2
 -4 2 -8 7490.78 328.594 4
 -4 -2 -9 91.0914 56.8148 3
 -4 2 -9 142.829 60.6666 4
 -4 2 -9 108.464 77.6287 2
 -4 -2 -10 2384.3 177.525 3
 -4 2 -10 2444.39 208.769 2
 -4 2 -10 2523.25 198.22 4
 -4 -2 -11 46.7972 50.5731 3
 -4 2 -11 -3.59992 46.2397 4
 -4 2 -11 4.09301 65.9927 2
 -4 -2 -12 1364.01 138.787 3
 -4 2 -12 1237.41 156.536 2
 -4 2 -12 1341.77 153.633 4
 -4 2 -13 253.187 73.4669 4
 -4 -2 -13 314.491 78.3149 3
 -4 2 -13 359.23 103.96 2
 -4 2 -14 8046.35 361.384 4
 -4 -2 -14 8354.75 338.703 3
 -4 2 -14 7406.7 352.332 2
 -4 2 -15 -26.5267 66.6262 2
 -4 2 -15 20.3056 51.5474 4
 -4 -2 -15 31.6614 50.5578 3
 -4 -2 -16 3041.88 211.85 3
 -4 2 -16 3056 230.247 4
 -4 2 -16 3256.69 239.426 2
 -4 -2 -17 1652.84 161.777 3
 -4 2 -17 1753.23 178.029 2
 -4 2 -17 1756.42 179.421 4
 -4 2 -18 500.36 108.36 4
 -4 -2 -18 427.33 85.6293 3
 -4 -2 -19 3066.69 214.06 3
 -4 2 -19 3130.36 241.002 4
 -4 -2 -20 7622.63 339.792 3
 -4 2 -20 7961.36 381.078 4
 -4 -2 -21 1634.95 162.196 3
 -4 2 -21 1609.82 177.639 4
 -4 -2 -22 7723.2 349.211 3
 -4 2 -22 7321.42 378.262 4
 -4 -2 -23 27776.1 668.877 3
 -4 2 -23 27408.1 734.529 4
 -4 -2 -24 10539.7 414.889 3
 -4 2 -24 11183.8 472.705 4
 -4 2 -25 -31.0959 74.1597 4
 -4 -2 -25 40.0273 59.2043 3
 -4 2 -26 73.0536 70.1932 4
 -4 -2 -26 141.972 76.122 3
 -4 2 -27 396.53 110.938 4
 -4 -2 -27 263.312 80.2491 3
 -4 2 -28 309.49 109.498 4
 -4 -2 -28 34.4354 71.4536 3
 -4 2 -29 192.118 88.8156 4
 -4 2 -30 195.539 103.791 4
 -4 2 -31 364.878 115.625 4
 -4 2 -32 267.016 105.981 4
 -4 2 -33 -48.2155 73.9372 4
 -4 2 -34 32.0896 71.6369 4
 -4 2 -35 317.353 104.432 4
 -4 2 -36 1667.16 215.242 4
 -4 2 -37 82.6708 90.6618 4
 -4 2 -38 188.545 116.338 4
 -4 2 -39 6119.35 405.279 4
 -4 2 -40 9498.29 512.603 4
 -4 2 -41 347.379 124.822 4
 4 -3 -38 4720.08 375.903 3
 4 -3 -37 96.3329 112.328 3
 4 -3 -36 51.2783 94.7178 3
 4 -3 -35 263.443 121.529 3
 4 -3 -34 178.984 97.9819 3
 4 -3 -33 65.1745 98.6514 3
 4 -3 -32 368.351 136.097 3
 4 -3 -31 220.036 113.769 3
 4 -3 -30 299.146 118.022 3
 4 -3 -29 551.937 127.691 3
 4 -3 -28 630.374 140.522 3
 4 -3 -27 49.1788 82.9709 3
 4 -3 -26 519.892 125.662 3
 4 -3 -25 228.968 105.17 3
 4 -3 -24 102.953 83.9509 3
 4 -3 -23 10975.7 475.359 3
 4 -3 -22 237.328 103.093 3
 4 -3 -21 347.823 103.997 3
 4 -3 -20 695.087 128.803 3
 4 -3 -19 1675.21 186.741 3
 4 -3 -18 3946.93 269.323 3
 4 -3 -17 13461 484.655 3
 4 -3 -16 11777.6 446.093 3
 4 -3 -15 28840.3 697.332 3
 4 -3 -14 13174.8 468.516 3
 4 -3 -13 26003.6 642.668 3
 4 -3 -12 7745.42 347.327 3
 4 -3 -11 6694.75 318.696 3
 4 -3 -10 7536.39 338.12 3
 4 -3 -10 7179.64 375.847 1
 4 -3 -9 207.627 95.7835 1
 4 -3 -9 408.889 100.99 3
 4 -3 -8 14528.6 464.39 3
 4 -3 -8 13111.4 500.393 1
 4 -3 -7 892.763 142.629 1
 4 -3 -7 721.537 117.408 3
 4 -3 -6 10737.7 394.293 3
 4 -3 -6 9675.29 417.431 1
 4 -3 -5 1071.44 134.569 3
 4 -3 -5 817.491 133.329 1
 4 -3 -4 118.833 65.4067 3
 4 -3 -4 199.078 92.7045 1
 -4 -3 4 140.513 72.8688 3
 4 -3 -3 1444.28 152.598 3
 -4 -3 3 1399.97 172.156 3
 4 -3 -3 1660.51 180.659 1
 4 -3 -2 52.9986 57.3309 3
 -4 -3 2 -42.954 62.9053 3
 4 -3 -2 3.1798 74.5564 1
 4 -3 -1 2245.67 177.081 3
 -4 -3 1 2270.85 208.456 3
 4 -3 -1 2142.98 196.872 1
 4 -3 0 -5.9875 50.208 3
 -4 -3 0 55.5224 57.8896 3
 4 -3 0 45.3657 73.3387 1
 4 -3 1 1309.63 137.309 3
 -4 -3 -1 1637.81 180.736 3
 4 -3 1 1598.07 169.739 1
 4 -3 2 -8.12424 46.7883 3
 -4 -3 -2 55.5083 66.2086 3
 4 -3 2 105.466 80.67 1
 -4 -3 -3 451.242 105.83 3
 4 -3 3 364.061 85.3419 3
 4 -3 3 332.023 96.6443 1
 -4 -3 -4 262.544 92.3683 3
 4 -3 4 357.45 84.5962 3
 4 -3 4 306.48 91.1293 1
 -4 -3 -5 128.848 67.3386 3
 4 -3 5 85.9339 60.0774 3
 4 -3 5 140.682 74.5226 1
 -4 -3 -6 327.833 85.9693 3
 4 -3 6 493.063 93.3093 3
 4 -3 6 471.77 115.242 1
 -4 -3 -7 6773.32 354.058 3
 4 -3 7 6890.44 299.912 3
 4 -3 7 6941.39 332.562 1
 4 -3 8 1303.69 142.405 1
 -4 -3 -8 1438.42 171.349 3
 -4 -3 -9 1633.3 188.968 3
 4 -3 9 1503.02 162.66 1
 -4 3 -9 1461.35 175.305 2
 -4 -3 -10 5300 315.419 3
 4 -3 10 5514.88 293.582 1
 -4 3 -10 5169.88 319.867 2
 -4 -3 -11 607.349 123.557 3
 -4 3 -11 1016.36 150.217 2
 4 -3 11 830.5 125.166 1
 4 -3 12 2511.48 201.989 1
 -4 -3 -12 2938.52 243.019 3
 -4 3 -12 2287.82 218.017 2
 -4 -3 -13 278.572 86.4184 3
 -4 3 -13 461.566 130.592 2
 -4 -3 -14 246.289 88.8283 3
 -4 3 -14 305.911 81.6277 2
 -4 -3 -15 135.538 85.0087 3
 -4 3 -15 115.836 93.1072 2
 -4 3 -16 -51.7975 82.4527 2
 -4 -3 -16 79.7446 67.4882 3
 -4 -3 -17 123.946 68.5598 3
 -4 3 -17 97.2365 84.3327 2
 -4 3 -18 97.6047 90.6971 2
 -4 3 -18 166.449 82.4946 4
 -4 -3 -18 294.956 105.388 3
 -4 3 -19 273.62 105.849 2
 -4 3 -19 277.154 97.2053 4
 -4 -3 -19 272.238 100.745 3
 -4 -3 -20 1416.36 177.731 3
 -4 3 -20 1282.93 175.745 4
 -4 3 -21 216.152 85.3174 4
 -4 -3 -21 94.073 73.615 3
 -4 3 -22 698.367 136.738 4
 -4 -3 -22 484.356 113.306 3
 -4 -3 -23 10557.6 471.862 3
 -4 3 -23 11114.2 500.932 4
 -4 -3 -24 17722.7 609.934 3
 -4 3 -24 18520.5 651.252 4
 -4 -3 -25 14664.9 562.769 3
 -4 3 -25 15579.8 603.756 4
 -4 3 -26 681.19 143.838 4
 -4 -3 -26 664.347 136.689 3
 -4 -3 -27 10804.2 491.036 3
 -4 3 -27 11064.7 518.177 4
 -4 3 -28 918.833 158.613 4
 -4 -3 -28 1242.81 189.141 3
 -4 -3 -29 2379.33 237.506 3
 -4 3 -29 2364.96 255.053 4
 -4 3 -30 706.563 153.972 4
 -4 -3 -30 843.722 157.946 3
 -4 3 -31 104.62 89.3707 4
 -4 -3 -31 116.427 101.405 3
 -4 3 -32 416.842 139.054 4
 -4 3 -33 855.416 173.772 4
 -4 3 -34 -78.3631 81.01 4
 -4 3 -35 1351.68 209.09 4
 4 -4 -32 3206.79 322.595 3
 4 -4 -31 1705.47 236.818 3
 4 -4 -30 1727.34 240.424 3
 4 -4 -29 632.081 158.02 3
 4 -4 -28 1108.66 196.64 3
 4 -4 -27 80.7214 95.4696 3
 4 -4 -26 1534.73 214.664 3
 4 -4 -25 4.56798 97.8746 3
 4 -4 -24 89.1425 98.6105 3
 4 -4 -23 1356.62 206.504 3
 4 -4 -22 881.682 162.19 3
 4 -4 -21 -46.9111 95.8016 3
 4 -4 -20 12.9498 90.0569 3
 4 -4 -19 167.304 101.293 3
 4 -4 -18 332.766 107.279 3
 4 -4 -17 11.1135 84.1188 3
 4 -4 -16 1318.42 190.569 3
 4 -4 -15 -13.2412 85.4483 3
 4 -4 -14 618.899 140.551 3
 4 -4 -13 389.99 120.476 3
 4 -4 -12 640.613 138.308 3
 4 -4 -11 565.406 129.759 3
 4 -4 -10 2054.7 229.431 3
 4 -4 -9 67.461 82.1841 3
 4 -4 -8 190.054 106.98 3
 4 -4 -8 43.2997 93.0468 1
 4 -4 -7 634.639 139.182 3
 4 -4 -7 615.133 143.589 1
 4 -4 -6 394.328 109.758 3
 4 -4 -6 158.218 90.4748 1
 4 -4 -5 60.8908 87.6778 1
 4 -4 -5 231.616 112.011 3
 -4 -4 5 192.172 107.449 3
 4 -4 -4 167.553 95.6705 3
 -4 -4 4 70.1069 84.2164 3
 4 -4 -4 56.8586 83.9746 1
 4 -4 -3 1811.8 197.864 3
 -4 -4 3 2140.02 236.838 3
 4 -4 -3 1910.09 205.69 1
 4 -4 -2 88.3138 78.8404 3
 4 -4 -2 356.395 126.32 1
 -4 -4 2 250.62 99.3438 3
 4 -4 -1 1197.72 172.819 3
 -4 -4 1 847.702 156.33 3
 4 -4 -1 877.257 149.866 1
 4 -4 0 740.153 141.451 3
 -4 -4 0 845.407 155.907 3
 4 -4 0 745.352 146.385 1
 4 -4 1 66.4199 74.7683 3
 -4 -4 -1 284.784 105.179 3
 4 -4 1 53.9321 83.238 1
 4 -4 2 159.977 90.289 3
 -4 -4 -2 108.627 87.3321 3
 4 -4 2 157.654 94.5214 1
 -4 -4 -3 2619.7 249.966 3
 4 -4 3 2656.61 238.438 3
 4 -4 3 2935.71 247.602 1
 4 -4 4 516.815 109.497 1
 -4 -4 -4 474.238 119.549 3
 -4 -4 -5 11857.9 517.147 3
 4 -4 5 11771.4 465.525 1
 -4 -4 -6 487.955 124.801 3
 -4 -4 -7 5908.14 375.088 3
 -4 -4 -8 31576.9 851.685 3
 -4 -4 -9 22432.6 718.407 3
 -4 -4 -10 4702.38 339.136 3
 -4 -4 -11 1351.31 195.8 3
 -4 4 -11 1235.27 186.918 2
 -4 -4 -12 2805.19 266.047 3
 -4 -4 -13 54.2128 78.4033 3
 -4 -4 -14 372.292 107.296 3
 -4 -4 -15 950.534 161.962 3
 -4 -4 -16 142.239 91.2154 3
 -4 -4 -17 809.85 161.526 3
 -4 -4 -18 440.172 132.208 3
 -4 -4 -19 255.077 100.8 3
 -4 -4 -20 -78.2088 96.9014 3
 -4 -4 -21 86.4297 81.3471 3
 -4 -4 -22 177.981 98.0794 3
 -4 -4 -23 49.2439 104.795 3
 -4 -4 -24 52.6625 82.9278 3
 -4 4 -25 518.137 143.091 4
 -4 -4 -25 665.475 150.244 3
 -4 4 -26 104.65 102.08 4
 -4 -4 -26 370.116 136.83 3
 -4 4 -27 -121.375 107.196 4
 -4 -4 -27 99.2841 102.374 3
 -4 -4 -28 52.6175 95.3339 3
 -4 -4 -29 127.94 104.417 3
 -4 -4 -30 245.24 130.755 3
 -4 -4 -31 -61.5251 98.0878 3
 -4 -4 -32 311.866 145.82 3
 4 -5 -24 135.91 129.857 3
 4 -5 -23 578.337 167.069 3
 4 -5 -22 868.513 182.888 3
 4 -5 -21 1255.92 228.474 3
 4 -5 -20 334.448 140.946 3
 4 -5 -19 424.563 146.099 3
 4 -5 -18 312.211 148.209 3
 4 -5 -17 142.943 109.465 3
 4 -5 -16 17.9618 106.661 3
 4 -5 -15 210.112 132.439 3
 4 -5 -14 30.414 104.317 3
 4 -5 -13 442.101 143.111 3
 4 -5 -12 115.905 92.9736 3
 4 -5 -11 1271.66 215.333 3
 4 -5 -10 887.84 180.117 3
 4 -5 -9 64.837 110.668 3
 4 -5 -8 -37.929 113.257 3
 4 -5 -8 65.0287 110.536 1
 4 -5 -7 4492.48 367.487 3
 4 -5 -7 5724.78 393.891 1
 4 -5 -6 1165.09 201.228 3
 4 -5 -6 922.554 184.245 1
 4 -5 -5 158.344 106.399 3
 4 -5 -5 488.577 155.781 1
 -4 -5 5 24.6719 88.7041 3
 4 -5 -4 310.389 114.9 3
 -4 -5 4 455.914 146.989 3
 4 -5 -4 394.73 140.298 1
 -4 -5 3 274.142 126.359 3
 -4 -5 2 39.5096 101.489 3
 -4 -5 1 68.4612 88.1853 3
 -4 -5 0 251.762 128.108 3
 -4 -5 -1 1316 217.931 3
 -4 -5 -2 1542.18 236.78 3
 -4 -5 -3 1731.33 245.894 3
 -4 -5 -4 3047.63 319.486 3
 -4 -5 -5 585.682 170.015 3
 -4 -5 -6 2265.12 280.797 3
 -4 -5 -7 1044.85 201.196 3
 -4 -5 -8 -228.92 137.616 3
 -4 -5 -9 599.626 171.82 3
 -4 -5 -10 -67.469 106.598 3
 -4 -5 -11 -182.899 120.723 3
 -4 -5 -12 520.204 161.646 3
 -4 -5 -13 467.33 157.345 3
 -4 -5 -14 730.253 198.788 3
 -4 -5 -15 2139.04 274.849 3
 -4 -5 -16 1004.74 190.831 3
 -4 -5 -17 1800.67 243.584 3
 -4 -5 -18 438.845 147.51 3
 -4 -5 -19 497.107 154.815 3
 5 0 -42 243.656 115.232 3
 5 0 -41 -98.3901 91.72 3
 5 0 -40 -22.0817 91.2341 3
 5 0 -39 -35.5969 79.7479 3
 5 0 -38 108.207 88.1578 3
 5 0 -37 175.264 105.571 3
 5 0 -36 385.212 114.837 3
 5 0 -35 46.2291 75.0775 3
 5 0 -34 857.086 149.793 3
 5 0 -33 72.8286 80.1806 3
 5 0 -32 1071.85 154.375 3
 5 0 -32 872.664 152.464 1
 5 0 -31 -17.1713 69.6392 3
 5 0 -31 -46.6585 71.4367 1
 5 0 -30 43.0626 79.6612 3
 5 0 -30 208.114 96.3641 1
 5 0 -29 81.4536 87.935 3
 5 0 -29 -50.6691 83.5093 1
 5 0 -28 1167.54 152.228 3
 5 0 -28 1267.72 171.002 1
 5 0 -27 -154.686 84.6197 3
 5 0 -27 12060.5 562.801 1
 5 0 -26 20020.8 604.604 1
 5 0 -26 19554.5 558.973 3
 5 0 -25 -39.6843 82.337 1
 5 0 -25 -211.409 88.4908 3
 5 0 -24 33164.8 757.945 1
 5 0 -24 32671.8 689.379 3
 5 0 -23 -42.2834 80.8218 1
 5 0 -23 -101.637 68.0365 3
 5 0 -22 1186.44 151.025 1
 5 0 -22 1177.37 134.653 3
 5 0 -21 -55.338 59.382 3
 5 0 -21 -41.431 62.1331 1
 5 0 -20 81.2039 53.8171 3
 5 0 -20 71.6876 66.5118 1
 5 0 -19 -85.8439 54.8302 3
 5 0 -19 -65.8155 68.0518 1
 5 0 -18 150.214 62.8646 3
 5 0 -18 45.2822 61.3661 1
 5 0 -17 14.137 47.614 3
 5 0 -17 95.5603 67.1056 1
 5 0 -16 7860.87 349.511 1
 5 0 -16 7882.37 286.932 3
 5 0 -15 -88.2908 57.7114 3
 5 0 -15 -18.9054 71.1948 1
 5 0 -14 42471.5 792.033 1
 5 0 -14 41776.1 625.877 3
 5 0 -13 47.1712 76.4797 1
 5 0 -13 -51.3196 56.1004 3
 5 0 -12 43512.2 797.112 1
 5 0 -12 42634.1 597.146 3
 5 0 -11 74.1746 76.8331 1
 5 0 -11 -35.6638 41.3326 3
 5 0 -10 10843.4 400.544 1
 -5 0 10 10540.2 265.615 4
 5 0 -10 10678.3 280.546 3
 5 0 -9 108.151 67.2614 1
 5 0 -9 38.8917 34.6674 3
 -5 0 9 22.0425 56.7396 2
 -5 0 9 30.2834 27.7074 4
 5 0 -8 54.9376 57.8318 1
 5 0 -8 29.7012 29.9606 3
 -5 0 8 110.833 69.2523 2
 -5 0 8 -9.82236 31.2277 4
 5 0 -7 11.8392 36.9167 3
 -5 0 7 88.5542 76.4385 2
 -5 0 7 9.73723 27.0858 4
 5 0 -7 4.17012 71.8197 1
 5 0 -6 3522.42 234.92 1
 -5 0 6 3430.08 233.652 2
 -5 0 6 3464.67 170.461 4
 5 0 -6 3468.88 137.424 3
 5 0 -5 -17.2948 30.3512 3
 -5 0 5 -52.9498 61.0678 2
 5 0 -5 -41.4386 68.676 1
 -5 0 5 -19.2048 29.2533 4
 -5 0 4 7244.27 330.84 2
 -5 0 4 7301.79 257.071 4
 5 0 -4 6615 172.653 3
 5 0 -3 -12.8533 21.1313 3
 -5 0 3 -94.7027 84.2293 2
 -5 0 3 -6.92823 31.1674 4
 -5 0 2 2346.13 196.275 2
 -5 0 2 2304.83 152.039 4
 5 0 -2 2377 91.2654 3
 -5 0 1 -14.5801 36.6894 4
 5 0 -1 5.01496 20.0057 3
 -5 0 1 73.452 66.7275 2
 5 0 0 170.304 23.4008 3
 -5 0 0 114.934 50.7191 4
 -5 0 0 104.925 64.6021 2
 -5 0 -1 -27.7852 45.1966 4
 -5 0 -1 -56.5989 60.6493 2
 -5 0 -2 5.07863 73.3072 2
 -5 0 -2 111.661 50.7706 4
 -5 0 -3 16.6641 70.1318 2
 -5 0 -3 -45.3484 54.1957 4
 -5 0 -4 17517.8 453.184 4
 -5 0 -4 16672.1 514.49 2
 -5 0 -5 142.453 71.632 2
 -5 0 -5 23.3531 53.9038 4
 -5 0 -6 55166.7 828.963 4
 -5 0 -6 54279.2 940.413 2
 -5 0 -7 41.3924 52.6525 4
 -5 0 -8 26064.7 583.691 4
 -5 0 -9 -28.8506 52.6547 4
 -5 0 -10 492.225 95.3816 4
 -5 0 -11 -22.7083 46.1623 4
 -5 0 -12 8698.04 357.91 4
 -5 0 -13 -45.157 64.2359 4
 -5 0 -14 7039.16 329.164 4
 -5 0 -15 -51.1456 49.5849 4
 -5 0 -16 459.623 96.3432 4
 -5 0 -17 1.19303 59.8515 4
 -5 0 -18 191.14 70.7652 4
 -5 0 -19 20.3421 60.6445 4
 -5 0 -20 776.83 123.078 4
 -5 0 -21 108.519 74.4048 4
 -5 0 -22 3441.83 255.693 4
 -5 0 -23 -130.62 88.3271 4
 -5 0 -24 4622 302.098 4
 -5 0 -25 -4.23685 65.699 4
 -5 0 -26 4425.07 300.859 4
 -5 0 -27 -98.5043 84.1959 4
 -5 0 -28 3656.5 278.79 4
 -5 0 -29 -186.291 100.92 4
 -5 0 -30 1593.74 195.132 4
 -5 0 -31 -222.725 106.564 4
 -5 0 -32 272.761 101.051 4
 -5 0 -33 -6.60946 68.7542 4
 -5 0 -34 97.4162 79.7641 4
 -5 0 -35 -83.8957 87.3079 4
 -5 0 -36 719.039 144.464 4
 -5 0 -37 -77.4592 96.5894 4
 -5 0 -38 6099.91 398.242 4
 -5 0 -39 -256.569 124.579 4
 -5 0 -40 347.174 119.218 4
 5 -1 -42 164.031 106.302 3
 5 1 -41 151.569 100.011 3
 5 -1 -41 326.236 131.599 3
 5 1 -40 484.252 143.615 3
 5 -1 -40 363.181 138.459 3
 5 1 -39 245.347 112.358 3
 5 -1 -39 470.814 138.832 3
 5 1 -38 59.4897 93.314 3
 5 -1 -38 -4.49451 99.8215 3
 5 1 -37 477.336 125.842 3
 5 -1 -37 474.035 118.865 3
 5 -1 -37 452.477 146.927 1
 5 1 -36 110.643 98.1626 3
 5 -1 -36 12.5468 82.9542 3
 5 -1 -36 63.4518 114.982 1
 5 1 -35 248.704 104.184 3
 5 -1 -35 194.423 96.9842 3
 5 -1 -35 211.153 111.929 1
 5 -1 -34 263.748 124.54 1
 5 1 -34 44.4282 84.9796 3
 5 -1 -34 94.3041 78.0078 3
 5 1 -33 -138.118 87.3735 3
 5 -1 -33 47.4775 76.7715 3
 5 -1 -33 45.0192 110.745 1
 5 -1 -32 395.682 133.788 1
 5 1 -32 344.826 117.141 3
 5 -1 -32 496.168 120.522 3
 5 -1 -31 556.417 145.335 1
 5 1 -31 519.645 119.596 3
 5 -1 -31 619.846 131.622 3
 5 1 -30 622.127 129.83 3
 5 -1 -30 440.577 108.382 3
 5 -1 -30 799.119 159.482 1
 5 -1 -29 5745.73 369.938 1
 5 1 -29 5131.45 316.604 3
 5 -1 -29 5387.85 320.137 3
 5 -1 -28 7294.08 399.811 1
 5 1 -28 6901.54 361.908 3
 5 -1 -28 7363.62 360.653 3
 5 -1 -27 10596.2 477.539 1
 5 1 -27 9932.65 425.596 3
 5 -1 -27 10478 425.729 3
 5 -1 -26 11505.3 490.59 1
 5 -1 -26 12112.1 448.887 3
 5 -1 -25 3115.38 257.296 1
 5 -1 -25 3354.07 236.8 3
 5 -1 -24 12128.6 494.987 1
 5 1 -24 12383.3 423.068 1
 5 -1 -24 12638 442.105 3
 5 1 -23 1169.09 135.033 1
 5 -1 -23 1370.65 178.147 1
 5 -1 -23 1412.7 156.95 3
 5 1 -22 125.592 62.1317 1
 5 -1 -22 234.229 91.3834 1
 5 -1 -22 254.559 78.9556 3
 5 1 -21 4745.84 261.247 1
 5 -1 -21 4395.61 295.299 1
 5 -1 -21 4866.47 260.33 3
 5 1 -20 1755.56 167.053 1
 5 -1 -20 1716.26 186.302 1
 5 -1 -20 1697.5 149.588 3
 5 1 -19 9628.28 369.958 1
 -5 -1 19 9467.29 348.992 2
 5 -1 -19 9254.97 414.824 1
 5 -1 -19 9750.68 350.694 3
 5 1 -18 3179.76 212.463 1
 -5 -1 18 3385.88 213.944 2
 5 -1 -18 3435.31 262.218 1
 5 -1 -18 3437.93 206.658 3
 5 1 -17 7793.61 331.221 1
 -5 -1 17 8003.81 320.965 2
 5 -1 -17 7377.24 374.335 1
 5 -1 -17 8138.85 303.629 3
 5 1 -16 1907.95 168.063 1
 -5 -1 16 2116.8 170.133 2
 5 -1 -16 1968.37 190.289 1
 5 -1 -16 2137.55 156.162 3
 5 -1 -15 720.412 132.585 1
 -5 -1 15 852.454 116.102 2
 5 1 -15 831.648 115.989 1
 5 -1 -15 823.735 100.259 3
 5 -1 -14 1035.35 148.696 1
 -5 -1 14 1025.53 122.091 2
 5 -1 -14 1022.65 106.529 3
 5 -1 -13 197.32 88.2718 1
 5 -1 -13 59.3619 46.3733 3
 -5 -1 13 102.52 55.1601 2
 5 -1 -12 3773.14 183.339 3
 -5 1 12 3812.29 164.185 4
 5 -1 -12 3531.16 251.924 1
 -5 -1 12 3938.66 226.397 2
 5 -1 -11 2283.94 136.205 3
 5 -1 -11 1950.01 187.587 1
 -5 -1 11 2174.22 175.083 2
 -5 1 11 2246.35 129.693 4
 5 -1 -10 1912.29 123.865 3
 5 -1 -10 1679.73 174.615 1
 -5 -1 10 1821.19 161.929 2
 -5 1 10 1838.68 121.34 4
 5 -1 -9 829.578 81.5832 3
 5 -1 -9 897.553 135.731 1
 -5 1 9 874.736 86.7311 4
 -5 -1 9 992.527 125.912 2
 5 -1 -8 12494.2 284.647 3
 5 -1 -8 12462.2 449.9 1
 -5 -1 8 12672 408.692 2
 -5 1 8 12907 328.23 4
 5 -1 -7 1336.73 90.9182 3
 5 -1 -7 1200.65 149.134 1
 -5 -1 7 1234.94 137.059 2
 -5 1 7 1353.75 111.421 4
 5 -1 -6 2019.17 108.289 3
 5 -1 -6 2124.8 191.299 1
 -5 -1 6 2057.04 174.905 2
 -5 1 6 1994.28 137.162 4
 -5 -1 5 516.445 101.245 2
 5 -1 -5 446.805 106.452 1
 5 -1 -5 333.388 48.4266 3
 -5 1 5 384.09 61.6387 4
 5 -1 -4 1748.17 89.8129 3
 -5 -1 4 1768.68 162.418 2
 5 -1 -4 1934.81 178.737 1
 -5 1 4 1828.93 133.762 4
 -5 -1 3 17.5423 59.8594 2
 5 -1 -3 20.6822 71.0994 1
 -5 1 3 122.144 45.0596 4
 5 -1 -3 46.2977 23.0503 3
 5 -1 -2 881.74 130.331 1
 5 -1 -2 888.458 58.102 3
 -5 1 2 960.042 102.707 4
 -5 1 2 1177.65 152.879 2
 5 -1 -1 1283.93 152.194 1
 -5 1 1 1413.27 124.708 4
 -5 1 1 1087.95 142.405 2
 -5 1 0 177.5 83.2685 2
 -5 1 0 143.656 50.3676 4
 5 -1 0 140.772 77.6069 1
 5 -1 1 2635.82 217.069 1
 -5 1 -1 2750.02 224.78 2
 -5 1 -1 2704.39 178.403 4
 -5 1 -2 885.785 109.859 4
 -5 1 -2 1049.86 149.9 2
 5 -1 2 737.306 125.402 1
 -5 -1 -3 -7.68039 33.2927 3
 -5 1 -3 -0.79601 37.3762 4
 -5 1 -3 -48.1012 64.6188 2
 -5 -1 -4 45.2188 31.6108 3
 -5 1 -4 20.8797 42.8404 4
 -5 1 -4 -7.6098 68.0271 2
 -5 -1 -5 28864.1 454.9 3
 -5 1 -5 29781.8 723.079 2
 -5 1 -5 29302.9 615.191 4
 -5 1 -6 309.571 72.1819 4
 -5 1 -6 306.901 89.4249 2
 -5 1 -7 454.945 87.4473 4
 -5 1 -7 604.072 116.706 2
 -5 1 -8 4296.23 280.875 2
 -5 1 -8 4610.26 257.694 4
 -5 1 -9 1488.47 172.954 2
 -5 1 -9 1392.55 148 4
 -5 1 -10 918.1 146.932 2
 -5 1 -10 671.558 104.019 4
 -5 1 -11 12408.7 431.814 4
 -5 1 -11 12124.7 466.16 2
 -5 1 -12 12937 446.635 4
 -5 1 -12 12511.2 482.202 2
 -5 1 -13 15465.3 538.064 2
 -5 1 -13 15521.7 492.75 4
 -5 1 -14 18363.7 545.227 4
 -5 1 -15 6313.71 322.71 4
 -5 1 -16 6738.57 338.382 4
 -5 1 -17 2172.59 196.07 4
 -5 1 -18 278.722 86.0918 4
 -5 1 -19 2598.98 220.881 4
 -5 1 -20 1851.36 185.804 4
 -5 1 -21 1397.45 162.599 4
 -5 1 -22 14970.7 531.215 4
 -5 1 -23 5007.45 316.992 4
 -5 1 -24 -43.5316 66.3896 4
 -5 1 -25 1133.26 161.387 4
 -5 1 -26 48.9088 63.0609 4
 -5 1 -27 385.02 109.378 4
 -5 1 -28 196.209 84.5805 4
 -5 1 -29 97.6394 80.8973 4
 -5 1 -30 463.102 129.502 4
 -5 1 -31 147.799 88.4615 4
 -5 1 -32 216.645 95.4059 4
 -5 1 -33 -53.8802 86.3745 4
 -5 1 -34 176.641 97.2025 4
 -5 1 -35 1660.06 207.934 4
 -5 1 -36 118.576 97.763 4
 -5 1 -37 955.398 160.214 4
 -5 1 -38 497.61 131.036 4
 -5 1 -39 131.615 99.7305 4
 5 -2 -40 2026.46 259.866 3
 5 2 -39 256.611 127.225 3
 5 -2 -39 -46.3635 113.553 3
 5 -2 -38 125.724 82.0197 3
 5 -2 -37 83.8286 94.6358 3
 5 -2 -36 85.5133 91.1484 3
 5 -2 -35 63.9506 91.9054 3
 5 -2 -34 99.4116 102.5 3
 5 -2 -33 668.209 140.133 3
 5 -2 -32 670.423 132.174 3
 5 -2 -31 615.444 119.537 3
 5 -2 -30 267.369 104.079 3
 5 -2 -29 -15.3229 80.6538 3
 5 -2 -28 611.916 126.861 3
 5 -2 -27 638.773 120.548 3
 5 -2 -26 1739.14 187.951 3
 5 -2 -25 22536 634.006 3
 5 -2 -25 22313.8 740.388 1
 5 -2 -24 30180.7 723.662 3
 5 -2 -24 30727.3 856.003 1
 5 -2 -23 2095.13 191.464 3
 5 -2 -23 2049.97 238.478 1
 5 -2 -22 19562 559.641 3
 5 -2 -22 19776.9 674.068 1
 5 -2 -21 5858.87 302.9 3
 5 -2 -21 5695.81 366.147 1
 5 -2 -20 7880.89 345.228 3
 5 -2 -20 6967.85 397.172 1
 5 -2 -19 4439.94 254.422 3
 5 -2 -19 4468.57 316.99 1
 5 -2 -18 480.263 88.1779 3
 5 -2 -18 517.917 127.379 1
 5 -2 -17 896.688 156.539 1
 5 -2 -17 718.999 106.454 3
 5 -2 -16 -79.4488 100.06 1
 5 -2 -16 61.6772 55.8208 3
 5 -2 -15 152.643 87.7171 1
 5 -2 -15 96.3016 52.8346 3
 5 -2 -14 209.334 90.1278 1
 5 -2 -14 266.714 68.4187 3
 5 -2 -13 212.512 62.6655 3
 5 -2 -13 204.216 107.535 1
 5 -2 -12 1528.61 133.516 3
 5 -2 -12 1854.15 206.898 1
 5 -2 -11 1769.08 142.442 3
 5 -2 -11 1963.3 209.349 1
 5 -2 -10 10543.7 335.467 3
 5 -2 -10 10150 443.714 1
 5 -2 -9 2955.57 174.74 3
 5 -2 -9 2933.36 244.61 1
 5 -2 -8 18286 421.074 3
 5 -2 -8 17534 575.408 1
 5 -2 -7 483.756 122.514 1
 5 -2 -7 476.781 76.2465 3
 5 -2 -6 6063.19 231.663 3
 5 -2 -6 5760.03 325.833 1
 5 -2 -5 249.678 98.0642 1
 5 -2 -5 -0.49768 39.6875 3
 5 -2 -4 883.172 140.319 1
 5 -2 -3 515.871 107.662 1
 -5 2 3 536.493 91.2675 4
 5 -2 -2 401.804 110.608 1
 -5 2 2 479.642 85.705 4
 5 -2 -1 10.043 69.5033 1
 -5 2 1 116.353 56.3647 4
 -5 -2 0 1747.29 155.149 3
 5 -2 0 2090.93 199.795 1
 -5 2 0 1907.91 166.715 4
 5 -2 1 84.4643 64.4859 1
 -5 -2 -1 57.2672 49.4801 3
 -5 2 -1 53.5371 57.7508 4
 5 -2 2 2488.16 214.332 1
 -5 -2 -2 2191.61 173.881 3
 -5 2 -2 2310.6 188.938 4
 5 -2 3 1398.83 167.34 1
 -5 -2 -3 1129.72 128.518 3
 -5 2 -3 1265 142.327 4
 -5 2 -3 1303.56 172.275 2
 5 -2 4 1564.51 175.528 1
 -5 -2 -4 1357.67 141.208 3
 -5 2 -4 1637.95 195.951 2
 -5 2 -4 1582.13 156.096 4
 5 -2 5 2090.49 196.72 1
 -5 -2 -5 1928.6 165.751 3
 -5 2 -5 2048.99 208.753 2
 -5 2 -5 1908.28 171.839 4
 5 -2 6 9838.88 411.387 1
 -5 -2 -6 10281 362.852 3
 -5 2 -6 10701.7 462.51 2
 -5 2 -6 10140 396.055 4
 5 -2 7 22898.2 631.417 1
 -5 -2 -7 22237.3 538.039 3
 -5 2 -7 23497.9 683.754 2
 -5 2 -7 22278.5 592.955 4
 -5 2 -8 93.8079 67.3673 4
 -5 -2 -8 57.6567 55.7238 3
 -5 2 -8 238.443 107.175 2
 -5 -2 -9 675.704 107.71 3
 -5 2 -9 770.687 117.908 4
 -5 2 -9 962.184 151.415 2
 -5 -2 -10 51.8484 54.3789 3
 -5 2 -10 46.0419 47.6966 4
 -5 -2 -11 346.061 79.888 3
 -5 2 -11 379.478 87.8217 4
 -5 2 -11 644.916 146.84 2
 -5 2 -12 278.4 79.5044 4
 -5 2 -12 452.727 116.743 2
 -5 2 -13 2567.02 238.453 2
 -5 2 -13 2504.51 212.112 4
 -5 2 -14 5502.97 338.233 2
 -5 2 -14 5586.83 320.857 4
 -5 2 -15 6542.51 371.685 2
 -5 2 -15 6811.59 358.288 4
 -5 2 -16 16533.1 558.292 4
 -5 2 -16 15866 571.917 2
 -5 2 -17 12867.5 498.286 4
 -5 2 -17 12016.8 501.075 2
 -5 2 -18 21093.9 643.408 4
 -5 2 -19 9725.71 448.363 4
 -5 2 -20 20518.1 648.861 4
 -5 2 -21 5891.24 357.935 4
 -5 2 -22 3841.36 290.252 4
 -5 2 -23 47.6855 76.927 4
 -5 2 -24 169.857 89.3528 4
 -5 2 -25 -96.7532 88.9261 4
 -5 2 -26 400.755 106.705 4
 -5 2 -27 17.3497 72.1233 4
 -5 2 -28 222.766 92.5753 4
 -5 2 -29 406.476 126.37 4
 -5 2 -30 97.3131 91.2151 4
 -5 2 -31 76.4336 77.0515 4
 -5 2 -32 194.604 98.1959 4
 -5 2 -33 477.716 131.318 4
 -5 2 -34 325.791 119.329 4
 -5 2 -35 683.602 148.949 4
 5 -3 -37 108.68 115.955 3
 5 -3 -36 66.1518 105.308 3
 5 -3 -35 -52.0162 103.434 3
 5 -3 -34 710.131 164.03 3
 5 -3 -33 340.44 129.226 3
 5 -3 -32 1357.8 198.162 3
 5 -3 -31 616.527 156.733 3
 5 -3 -30 838.798 160.394 3
 5 -3 -29 120.095 110.645 3
 5 -3 -28 -28.9775 74.3264 3
 5 -3 -27 841.796 159.331 3
 5 -3 -26 262.613 196.899 3
 5 -3 -25 919.756 160.353 3
 5 -3 -24 265.675 108.012 3
 5 -3 -23 74.2854 77.7408 3
 5 -3 -22 116.323 74.1614 3
 5 -3 -21 256.783 94.668 3
 5 -3 -20 126.565 83.085 3
 5 -3 -19 428.691 134.982 1
 5 -3 -19 422.067 104.181 3
 5 -3 -18 -11.7106 62.5056 3
 5 -3 -18 -52.0973 98.148 1
 5 -3 -17 531.578 156.343 1
 5 -3 -17 444.111 109.115 3
 5 -3 -16 173.342 115.704 1
 5 -3 -16 159.853 80.4021 3
 5 -3 -15 330.195 125.562 1
 5 -3 -15 418.521 102.988 3
 5 -3 -14 271.487 87.997 3
 5 -3 -14 341.31 120.226 1
 5 -3 -13 5742.42 308.199 3
 5 -3 -13 4835.19 337.221 1
 5 -3 -12 16.4446 87.6252 1
 5 -3 -12 -75.1581 73.1695 3
 5 -3 -11 10159.4 396.077 3
 5 -3 -11 9418.62 456.661 1
 5 -3 -10 5001.79 276.635 3
 5 -3 -10 4887.76 330.698 1
 5 -3 -9 2437.11 195.389 3
 5 -3 -9 2534.74 241.099 1
 5 -3 -8 10299.9 474.277 1
 5 -3 -7 2385.54 236.852 1
 5 -3 -6 4399.08 311.423 1
 5 -3 -5 517.952 134.976 1
 5 -3 -4 1573.9 188.102 1
 5 -3 -3 453.226 122.373 1
 -5 -3 2 272.044 92.7246 3
 5 -3 -2 126.226 87.2364 1
 -5 -3 1 83.5118 67.0511 3
 5 -3 -1 122.228 85.5928 1
 -5 -3 0 80.0932 75.6387 3
 5 -3 0 123.052 87.6793 1
 -5 -3 -1 369.629 102.634 3
 5 -3 1 175.107 90.5367 1
 -5 -3 -2 108.622 74.2636 3
 5 -3 2 184.236 92.4781 1
 -5 -3 -3 125.602 81.4263 3
 5 -3 3 85.1699 84.544 1
 -5 -3 -4 7150.1 366.164 3
 5 -3 4 7310.39 375.714 1
 5 -3 5 360.903 105.154 1
 -5 -3 -5 517.703 113.413 3
 5 -3 6 123.323 92.5503 1
 -5 -3 -6 220.851 90.9872 3
 -5 3 -6 286.978 111.088 2
 5 -3 7 461.711 122.884 1
 -5 -3 -7 338.763 103.037 3
 -5 3 -7 266.703 93.169 2
 5 -3 8 5786.16 336.931 1
 -5 -3 -8 5826.39 333.447 3
 -5 3 -8 5100.34 343.651 2
 -5 -3 -9 -15.0674 72.985 3
 -5 3 -9 65.4161 84.3784 2
 5 -3 9 -11.4022 78.2141 1
 5 -3 10 1795.67 196.817 1
 -5 -3 -10 1761.84 186.703 3
 -5 3 -10 1769.33 219.896 2
 -5 -3 -11 -51.0186 82.7557 3
 -5 3 -11 17.3645 60.2566 4
 -5 3 -11 133.788 90.3191 2
 -5 -3 -12 136.047 75.7599 3
 -5 3 -12 142.475 95.0135 2
 -5 -3 -13 -62.1447 65.9519 3
 -5 3 -13 116.217 97.9908 2
 -5 3 -13 -10.8443 60.2161 4
 -5 -3 -14 34.146 68.7499 3
 -5 3 -14 116.022 80.3113 4
 -5 3 -14 148.108 107.882 2
 -5 -3 -15 -68.9052 67.8448 3
 -5 3 -15 138.836 90.8662 4
 -5 3 -15 158.823 106.533 2
 -5 3 -16 349.654 118.255 4
 -5 3 -16 223.746 99.8539 2
 -5 3 -17 112.778 104.489 2
 -5 3 -17 254.389 108.217 4
 -5 3 -18 24.7859 96.427 2
 -5 3 -18 -20.4939 60.986 4
 -5 3 -19 -1.06428 84.6539 2
 -5 3 -19 -28.4362 76.625 4
 -5 3 -20 1367.33 183.968 2
 -5 3 -20 1452.6 198.02 4
 -5 3 -21 2042.29 229.639 4
 -5 3 -21 2169.9 234.444 2
 -5 3 -22 28.2273 78.78 4
 -5 3 -23 32.6355 69.5071 4
 -5 3 -24 311.381 116.844 4
 -5 3 -25 363.608 110.728 4
 -5 3 -26 -127.129 83.7888 4
 -5 3 -27 592.023 133.821 4
 -5 3 -28 924.646 179.882 4
 -5 3 -29 2957.23 291.859 4
 -5 3 -30 2154.63 249.998 4
 5 -4 -32 211.06 112.836 3
 5 -4 -31 1632.24 238.844 3
 5 -4 -30 169.372 97.1256 3
 5 -4 -29 1070.41 194.174 3
 5 -4 -28 334.075 136.341 3
 5 -4 -27 798.07 176.2 3
 5 -4 -26 330.688 145.209 3
 5 -4 -25 -7.17531 94.9883 3
 5 -4 -24 650.713 162.641 3
 5 -4 -23 11.6885 98.7862 3
 5 -4 -22 83.2142 105.468 3
 5 -4 -21 221.035 101.444 3
 5 -4 -20 283.304 106.93 3
 5 -4 -19 391.366 132.002 3
 5 -4 -18 731.53 158.475 3
 5 -4 -17 479.387 131.126 3
 5 -4 -17 435.096 158.125 1
 5 -4 -16 804.42 184.328 1
 5 -4 -16 1169.04 186.391 3
 5 -4 -15 80.8855 109.196 1
 5 -4 -15 -4.95802 82.7665 3
 5 -4 -14 589.738 152.132 1
 5 -4 -13 221.899 122.459 1
 5 -4 -12 181.702 129.78 1
 5 -4 -11 502.728 153.068 1
 5 -4 -10 7929.08 452.66 1
 5 -4 -9 4093.64 323.065 1
 5 -4 -8 1422.64 203.259 1
 5 -4 -7 120.148 109.446 1
 5 -4 -6 146.878 109.319 1
 5 -4 -5 -29.2238 90.0089 1
 5 -4 -4 28.7073 89.2034 1
 -5 -4 3 38.8672 70.6632 3
 5 -4 -3 -0.3301 82.7512 1
 5 -4 -2 101.96 89.0708 1
 -5 -4 2 95.1562 84.9485 3
 5 -4 -1 408.494 118.961 1
 -5 -4 1 313.966 127.624 3
 -5 -4 0 -102.819 89.6747 3
 5 -4 0 142.2 88.1586 1
 -5 -4 -1 342.211 123.281 3
 5 -4 1 227.167 126.14 1
 -5 -4 -2 683.233 143.239 3
 5 -4 2 934.782 165.044 1
 -5 -4 -3 -12.322 74.1903 3
 5 -4 3 87.2586 109.1 1
 -5 -4 -4 3643.98 303.568 3
 5 -4 4 3717.7 290.462 1
 -5 -4 -5 -42.4074 106.029 3
 5 -4 5 39.7235 84.6852 1
 -5 -4 -6 4352.39 332.399 3
 -5 -4 -7 2133.93 228.947 3
 -5 -4 -8 1549.52 202.815 3
 -5 4 -8 1546.26 210.208 2
 -5 -4 -9 5315.05 365.561 3
 -5 4 -9 5441.5 382.53 2
 -5 -4 -10 714.125 152.341 3
 -5 4 -10 828.395 175.475 2
 -5 -4 -11 2265.4 246.119 3
 -5 4 -11 2244.85 262.116 2
 -5 -4 -12 380.689 114.107 3
 -5 4 -12 460.437 145.197 2
 -5 -4 -13 188.37 97.2021 3
 -5 -4 -14 56.9648 76.0232 3
 -5 -4 -15 253.069 127.413 3
 -5 -4 -16 65.1468 111.872 3
 -5 -4 -17 1021.24 185.646 3
 -5 -4 -18 32.6814 77.6669 3
 -5 -4 -19 1915.22 241.86 3
 -5 4 -19 2053.76 251.373 4
 -5 4 -20 609.874 149.51 4
 -5 4 -21 140.9 91.8973 4
 -5 4 -22 1347.9 210.212 4
 5 -5 -24 127.482 142.074 3
 5 -5 -16 60.8236 137.211 1
 5 -5 -15 434.468 175.934 1
 5 -5 -14 -2.38894 131.109 1
 5 -5 -13 246.081 138.244 1
 5 -5 -12 136.651 115.755 1
 5 -5 -11 101.645 127.952 1
 5 -5 -10 11.3492 124.305 1
 5 -5 -9 603.129 166.19 1
 5 -5 -8 93.8586 122.168 1
 5 -5 -7 1277.37 222.587 1
 5 -5 -6 474.719 172.976 1
 5 -5 -5 55.7362 110.405 1
 5 -5 -4 2319.81 277.449 1
 -5 -5 3 1399.67 216.711 3
 -5 -5 2 3922.17 362.148 3
 -5 -5 1 3759.63 350.516 3
 -5 -5 0 2958.53 323.602 3
 -5 -5 -1 4490.82 380.392 3
 -5 -5 -2 1425.18 231.796 3
 -5 -5 -3 1226.59 225.042 3
 -5 -5 -4 110.139 100.508 3
 -5 -5 -5 1226.21 214.676 3
 -5 -5 -6 118.001 96.1014 3
 -5 -5 -7 542.611 156.371 3
 -5 -5 -8 -124.544 111.771 3
 -5 -5 -9 386.411 157.175 3
 -5 -5 -10 264.479 117.916 3
 -5 -5 -11 155.899 111.223 3
 -5 -5 -12 128.449 121.605 3
 -5 -5 -13 229.354 120.25 3
 -5 -5 -14 124.778 116.181 3
 -5 -5 -15 110.474 116.008 3
 -5 -5 -16 303.792 147.101 3
 -5 -5 -17 175.223 133.556 3
 6 0 -41 -97.4274 125.706 3
 6 0 -40 1164.56 200.348 3
 6 0 -39 -127.222 117.272 3
 6 0 -38 6584.35 413.399 3
 6 0 -37 -184.901 118.028 3
 6 0 -36 10431 499.899 3
 6 0 -35 -406.6 148.933 3
 6 0 -34 13106.5 543.426 3
 6 0 -33 -180.851 103.804 3
 6 0 -32 15853.4 579.927 3
 6 0 -31 134.792 111.02 1
 6 0 -31 -102.198 86.9585 3
 6 0 -30 5273.65 344.612 1
 6 0 -30 5549.41 334.699 3
 6 0 -29 40.0225 80.6679 3
 6 0 -29 113.197 91.9123 1
 6 0 -28 582.191 117.851 3
 6 0 -28 498.625 126.673 1
 6 0 -27 -35.4309 65.657 3
 6 0 -27 61.9848 84.4916 1
 6 0 -26 77.6754 58.3355 3
 6 0 -26 35.6665 76.0397 1
 6 0 -25 -92.7535 61.9689 3
 6 0 -25 54.715 86.991 1
 6 0 -24 951.814 132.556 3
 6 0 -24 763.458 149.877 1
 6 0 -23 38.2068 75.2538 3
 6 0 -23 -56.1806 86.7179 1
 6 0 -22 33.7522 50.7721 3
 6 0 -22 -12.1556 71.6499 1
 6 0 -21 -35.4621 63.6462 3
 6 0 -21 -45.9412 74.212 1
 6 0 -20 610.755 98.2726 3
 6 0 -20 627.112 128.786 1
 6 0 -19 84.9005 72.724 1
 6 0 -19 -60.6035 57.0366 3
 6 0 -18 1347.91 174.001 1
 6 0 -18 1468.15 135.672 3
 6 0 -17 114.202 75.5374 1
 6 0 -17 52.171 58.5439 3
 6 0 -16 597.467 124.509 1
 6 0 -16 461.538 81.5753 3
 6 0 -15 53.8349 75.4942 1
 6 0 -15 48.7164 44.4846 3
 6 0 -14 51.9256 70.9791 1
 6 0 -14 181.684 57.5969 3
 6 0 -13 12.223 66.5347 1
 6 0 -13 -65.4894 43.2716 3
 -6 0 13 -20.3746 77.322 2
 6 0 -12 5577.3 319.866 1
 -6 0 12 5380.03 318.399 2
 6 0 -12 5822.79 224.637 3
 6 0 -11 46.274 66.4931 1
 -6 0 11 85.7204 94.2769 2
 -6 0 10 1043.36 155.153 2
 6 0 -10 1152.12 161.633 1
 -6 0 9 10.1264 67.8733 2
 6 0 -9 -92.4485 71.8781 1
 -6 0 9 0.76973 30.0448 4
 6 0 -8 2495.05 216.283 1
 -6 0 8 2546.29 227.748 2
 -6 0 8 2694.04 165.048 4
 -6 0 7 5.0429 64.0921 2
 -6 0 7 -47.164 40.8984 4
 -6 0 6 232.73 89.6414 2
 -6 0 6 185.215 58.9906 4
 -6 0 5 -134.058 92.747 2
 -6 0 5 64.2266 38.9148 4
 -6 0 4 5376.64 320.505 2
 -6 0 4 5166.09 242.835 4
 -6 0 3 0.29463 38.2994 4
 -6 0 3 -140.473 76.2137 2
 -6 0 2 4347.25 288.186 2
 -6 0 2 4244.81 227.729 4
 -6 0 1 24.8769 42.8923 4
 -6 0 1 146.229 86.2172 2
 -6 0 0 1514.71 176.417 2
 -6 0 0 1520.07 142.634 4
 -6 0 -1 -147.836 84.4289 2
 -6 0 -1 53.5173 50.9743 4
 -6 0 -2 5079.04 315.566 2
 -6 0 -2 4921.54 257.394 4
 -6 0 -3 201.654 110.154 2
 -6 0 -3 -66.1796 67.4241 4
 -6 0 -4 70235.2 1161.19 2
 -6 0 -4 70519.2 994.894 4
 -6 0 -5 47.6035 96.0931 2
 -6 0 -5 -20.2278 63.3506 4
 -6 0 -6 81993.7 1264.12 2
 -6 0 -6 82069.6 1103.5 4
 -6 0 -7 189.128 97.0105 4
 -6 0 -8 26256.4 639.69 4
 -6 0 -9 163.697 78.7375 4
 -6 0 -10 2140.4 187.523 4
 -6 0 -11 4.77825 60.7841 4
 -6 0 -12 136.491 63.9498 4
 -6 0 -13 -41.0556 55.057 4
 -6 0 -14 638.557 114.401 4
 -6 0 -15 53.0874 64.2546 4
 -6 0 -16 1759.35 185.424 4
 -6 0 -17 -39.3833 76.2502 4
 -6 0 -18 3212.91 252.971 4
 -6 0 -19 -38.9689 67.6102 4
 -6 0 -20 3386.73 263.938 4
 -6 0 -21 25.5773 71.555 4
 -6 0 -22 3857.16 288.203 4
 -6 0 -23 -17.8108 76.6233 4
 -6 0 -24 670.61 135.08 4
 -6 0 -25 44.666 73.3817 4
 -6 0 -26 -43.4458 81.5568 4
 -6 0 -27 81.8354 82.3557 4
 -6 0 -28 176.748 84.9026 4
 -6 0 -29 -38.1546 74.1558 4
 -6 0 -30 206.628 89.534 4
 -6 0 -31 -41.9621 71.9099 4
 -6 0 -32 75.2415 83.718 4
 -6 0 -33 17.5488 73.9181 4
 -6 0 -34 1062.27 175.645 4
 6 -1 -41 -51.4206 103.828 3
 6 1 -40 1103.11 180.322 3
 6 -1 -40 1536.67 225.832 3
 6 1 -39 79.6507 84.6635 3
 6 -1 -39 3.3675 100.202 3
 6 -1 -38 1163.03 208.075 1
 6 1 -38 1076.28 177.861 3
 6 -1 -38 1150.99 191.621 3
 6 -1 -37 -68.4553 133.04 1
 6 1 -37 143.433 109.79 3
 6 -1 -37 28.7781 84.6658 3
 6 -1 -36 137.624 117.52 1
 6 1 -36 7.09539 86.6903 3
 6 -1 -36 -66.7216 87.363 3
 6 -1 -35 977.806 200.136 1
 6 1 -35 847.469 160.971 3
 6 -1 -35 970.806 162.921 3
 6 -1 -34 2024.81 254.01 1
 6 1 -34 2009.32 226.572 3
 6 -1 -34 1987.89 224.136 3
 6 -1 -33 2846.42 291.149 1
 6 1 -33 1998.26 221.503 3
 6 -1 -33 2584.98 241.206 3
 6 -1 -32 5976.96 401.635 1
 6 1 -32 5005.09 336.551 3
 6 -1 -32 5344.32 344.436 3
 6 -1 -31 3504.55 313.461 1
 6 1 -31 3098.61 259.715 3
 6 -1 -31 3660.62 282.214 3
 6 -1 -30 5190.98 370.885 1
 6 1 -30 4570.42 317.255 3
 6 -1 -30 4838.48 313.381 3
 6 -1 -29 7149.22 428.675 1
 6 1 -29 7601.65 395.931 3
 6 -1 -29 7087.54 370.233 3
 6 -1 -28 20566.7 706.57 1
 6 1 -28 20062.2 637.213 3
 6 -1 -28 21435.3 633.347 3
 6 1 -27 251.25 91.9563 3
 6 -1 -27 296.846 98.5389 3
 6 -1 -27 317.189 119.532 1
 6 -1 -26 4153.2 322.166 1
 6 1 -26 3997.48 278.779 3
 6 -1 -26 4087.46 267.815 3
 6 -1 -25 3241.74 280.805 1
 6 1 -25 3469.95 255.923 3
 6 -1 -25 3230.35 236.372 3
 6 -1 -24 262.142 110.815 1
 6 -1 -24 183.656 82.6854 3
 6 1 -23 2103.73 199.048 1
 6 -1 -23 1948.59 220.52 1
 6 -1 -23 1903.34 176.598 3
 6 -1 -22 988.781 159.128 1
 6 -1 -22 1258.99 143.693 3
 6 1 -22 852.769 138.881 1
 6 -1 -21 1392.72 192.599 1
 6 1 -21 1348.74 163.767 1
 6 -1 -21 1670.89 157.101 3
 6 1 -20 1977.06 194.996 1
 6 -1 -20 1920.76 216.605 1
 6 -1 -20 1992.96 166.459 3
 6 -1 -19 1089.8 172.69 1
 6 -1 -19 977.352 119.15 3
 6 1 -19 1078.04 146.945 1
 6 1 -18 1267.62 158.877 1
 6 -1 -18 1160.73 169.902 1
 6 -1 -18 1244.46 127.998 3
 6 -1 -17 42.6063 49.8434 3
 -6 -1 17 -67.5558 70.9079 2
 6 -1 -17 61.6551 82.9247 1
 -6 -1 16 165.454 77.148 2
 6 -1 -16 6.03683 85.2199 1
 -6 -1 15 1827.88 178.922 2
 6 -1 -15 1411.11 183.03 1
 6 -1 -14 128.998 91.3758 1
 -6 -1 14 72.2226 61.9028 2
 6 -1 -13 35.8132 73.1529 1
 -6 -1 13 -22.7681 70.7489 2
 6 -1 -12 870.152 149.968 1
 -6 -1 12 1003.91 137.683 2
 6 -1 -11 5150.22 318.994 1
 -6 -1 11 5401.55 298.863 2
 6 -1 -10 2274.49 224.654 1
 -6 -1 10 2762.61 220.859 2
 6 -1 -9 2209.48 218.585 1
 -6 -1 9 2184.75 194.851 2
 -6 -1 8 1131.59 151.615 2
 6 -1 -8 964.573 148.885 1
 -6 1 8 826.74 96.6322 4
 -6 -1 7 1147.82 153.121 2
 6 -1 -7 1081.67 153.947 1
 -6 1 7 1224.18 117.092 4
 -6 -1 6 238.099 91.2172 2
 6 -1 -6 51.1493 71.2944 1
 -6 1 6 35.3554 39.2038 4
 6 -1 -5 -26.5759 84.3036 1
 -6 -1 5 -13.673 75.0252 2
 -6 1 5 68.3086 79.2078 2
 -6 1 5 10.784 31.5664 4
 6 -1 -4 136.399 85.0326 1
 -6 -1 4 132.222 67.2553 2
 -6 1 4 141.107 95.1983 2
 -6 1 4 139.873 51.3847 4
 -6 -1 3 198.411 75.6209 2
 -6 1 3 135.554 102.021 2
 -6 1 3 94.5404 48.252 4
 6 -1 -3 101.15 82.3697 1
 -6 1 2 1123.35 123.629 4
 -6 1 2 1167.4 171.303 2
 6 -1 -2 1186.76 163.534 1
 -6 1 1 -22.7772 78.6373 2
 -6 1 1 -4.31624 36.9199 4
 6 -1 -1 -89.3954 83.7781 1
 -6 1 0 1574.12 197.239 2
 -6 1 0 1178.87 128.755 4
 -6 1 -1 29.1063 41.067 4
 -6 1 -1 32.0498 86.8327 2
 -6 1 -2 2984.78 261.537 2
 -6 1 -2 3116.92 212.695 4
 -6 1 -3 7424.75 402.695 2
 -6 1 -3 7401.68 326.866 4
 -6 1 -4 14636.7 556.369 2
 -6 1 -4 14825.8 469.649 4
 -6 1 -5 11818.9 502.311 2
 -6 1 -5 11024.4 408.965 4
 -6 1 -6 37558 889.112 2
 -6 1 -6 36806.7 752.76 4
 -6 1 -7 5678.8 355.202 2
 -6 1 -7 5235.43 290.267 4
 -6 1 -8 30936.9 810.914 2
 -6 1 -8 29847.8 693.933 4
 -6 1 -9 12041.8 510.051 2
 -6 1 -9 12546 454.166 4
 -6 1 -10 16593.8 596.359 2
 -6 1 -10 16702.4 530.274 4
 -6 1 -11 14634.4 565.481 2
 -6 1 -11 15137.7 509.728 4
 -6 1 -12 6335.26 335.871 4
 -6 1 -12 6585.92 386.142 2
 -6 1 -13 6247.06 338.576 4
 -6 1 -14 705.109 119.305 4
 -6 1 -15 472.438 110.098 4
 -6 1 -16 1469.9 169.379 4
 -6 1 -17 57.5769 58.4722 4
 -6 1 -18 8179.8 402.816 4
 -6 1 -19 258.658 97.4368 4
 -6 1 -20 12.3222 63.909 4
 -6 1 -21 3714.79 282.445 4
 -6 1 -22 1234.08 168.975 4
 -6 1 -23 261.525 103.294 4
 -6 1 -24 242.283 96.6031 4
 -6 1 -25 124.957 84.2029 4
 -6 1 -26 56.7935 74.7173 4
 -6 1 -27 157.557 82.5419 4
 -6 1 -28 115.098 87.2471 4
 -6 1 -29 -42.6647 85.1589 4
 -6 1 -30 100.212 77.1953 4
 -6 1 -31 53.607 85.7988 4
 -6 1 -32 37.2448 85.8771 4
 -6 1 -33 739.879 155.083 4
 6 -2 -39 310.543 137.285 3
 6 -2 -38 468.458 161.371 3
 6 -2 -38 -22.4953 117.466 1
 6 2 -37 273.575 125.106 3
 6 -2 -37 352.648 151.248 1
 6 -2 -37 287.525 104.848 3
 6 -2 -36 -24.4699 121.223 1
 6 -2 -36 -13.9854 87.3052 3
 6 -2 -35 45.5021 106.764 1
 6 -2 -35 35.5267 88.721 3
 6 -2 -34 277.346 115.452 1
 6 -2 -34 345.708 117.807 3
 6 -2 -33 611.474 167.719 1
 6 -2 -33 433.544 128.949 3
 6 -2 -32 425.706 119.838 3
 6 -2 -32 678.836 170.147 1
 6 -2 -31 215.128 102.66 3
 6 -2 -31 -68.1356 117.993 1
 6 -2 -30 150.652 93.1827 3
 6 -2 -30 220.414 137.851 1
 6 -2 -29 -7.14944 72.0053 3
 6 -2 -29 165.246 116.363 1
 6 -2 -28 1754.16 197.112 3
 6 -2 -28 1865.02 235.95 1
 6 -2 -27 585.068 165.582 1
 6 -2 -27 577.615 127.773 3
 6 -2 -26 1566.87 178.038 3
 6 -2 -26 1609.81 224.712 1
 6 -2 -25 3597.3 266.96 3
 6 -2 -25 3463.08 315.757 1
 6 -2 -24 457.591 154.146 1
 6 -2 -24 461.572 116.033 3
 6 -2 -23 1458.11 208.523 1
 6 -2 -23 1669.36 181.294 3
 6 -2 -22 241.529 90.409 3
 6 -2 -22 262.275 127.757 1
 6 -2 -21 1158.21 185.934 1
 6 -2 -20 550.341 141.552 1
 6 -2 -19 957.271 167.659 1
 6 -2 -18 194.671 97.817 1
 6 -2 -17 800.495 151.096 1
 6 -2 -16 1831.52 216.2 1
 6 -2 -15 199.578 107.844 1
 6 -2 -14 4457.93 329.458 1
 6 -2 -13 1213.76 181.097 1
 6 -2 -12 1130.78 168.748 1
 6 -2 -11 319.25 104.182 1
 6 -2 -10 265.584 108.763 1
 6 -2 -9 143.967 99.218 1
 6 -2 -8 235.261 115.267 1
 -6 2 8 59.9385 47.2568 4
 6 -2 -7 472.37 137.825 1
 -6 2 7 306.001 66.5725 4
 -6 2 6 29.9137 42.9557 4
 6 -2 -6 70.0409 112.894 1
 6 -2 -5 569.792 139.44 1
 -6 2 5 561.324 96.5252 4
 6 -2 -4 30.531 93.3701 1
 -6 2 4 92.3195 52.4125 4
 6 -2 -3 847.236 136.08 1
 -6 2 3 1067.78 128.301 4
 6 -2 -2 158.894 104.955 1
 -6 2 2 155.338 58.6916 4
 6 -2 -1 4089.95 303.331 1
 -6 2 1 4404.58 257.479 4
 6 -2 0 2381.68 237.093 1
 -6 2 0 2698.02 265.28 2
 -6 2 0 2149.91 185.376 4
 6 -2 1 2849.58 253.719 1
 -6 2 -1 2352.09 242.861 2
 -6 2 -1 2539.24 204.323 4
 -6 2 -2 755.415 162.791 2
 -6 2 -2 609.094 104.862 4
 6 -2 2 656.099 139.483 1
 -6 2 -3 929.869 131.945 4
 -6 2 -3 1283.57 190.848 2
 6 -2 3 1112.51 174.92 1
 6 -2 4 1910.85 210.452 1
 -6 2 -4 1833.1 224.774 2
 -6 2 -4 1939.92 184.079 4
 -6 2 -5 77.7122 56.1523 4
 -6 2 -5 44.163 73.8489 2
 6 -2 5 -19.4944 90.6927 1
 -6 2 -6 954.119 137.366 4
 -6 2 -6 978.614 162.314 2
 -6 2 -7 247.495 85.3486 4
 -6 2 -7 315.239 112.004 2
 -6 2 -8 979.736 144.482 4
 -6 2 -8 1134.98 187.834 2
 -6 2 -9 48.8974 50.505 4
 -6 2 -9 62.0863 83.7453 2
 -6 2 -10 51.2556 69.3689 4
 -6 2 -10 110.142 118.25 2
 -6 2 -11 230.783 92.0806 4
 -6 2 -11 325.431 110.577 2
 -6 2 -12 1124.53 157.887 4
 -6 2 -12 916.938 165.802 2
 -6 2 -13 876.757 169.824 2
 -6 2 -13 944.879 150.932 4
 -6 2 -14 3027.54 283.739 2
 -6 2 -14 3086.1 259.962 4
 -6 2 -15 542.819 148.852 2
 -6 2 -15 500.689 120.24 4
 -6 2 -16 1159.37 187.658 2
 -6 2 -16 1424.38 184.176 4
 -6 2 -17 135.226 105.773 2
 -6 2 -17 177.229 88.8859 4
 -6 2 -18 -149.502 101.569 4
 -6 2 -19 4877.23 331.263 4
 -6 2 -20 338.27 113.033 4
 -6 2 -21 44.7352 75.5512 4
 -6 2 -22 169.981 88.1932 4
 -6 2 -23 169.483 81.1621 4
 -6 2 -24 156.669 94.953 4
 -6 2 -25 81.5613 87.6396 4
 -6 2 -26 503.763 121.597 4
 -6 2 -27 170.432 91.9538 4
 -6 2 -28 732.086 140.694 4
 -6 2 -29 139.507 88.1125 4
 -6 2 -30 90.782 87.3123 4
 6 -3 -36 102.019 97.7545 3
 6 -3 -35 495.477 161.696 3
 6 -3 -34 87.2966 97.3648 3
 6 -3 -33 589.685 156.989 3
 6 -3 -32 266.454 133.585 3
 6 -3 -31 295.634 112.178 3
 6 -3 -30 382.862 160.157 1
 6 -3 -30 353.326 115.982 3
 6 -3 -29 399.576 125.635 3
 6 -3 -29 46.9796 113.33 1
 6 -3 -28 251.612 140.256 1
 6 -3 -27 418.331 153.338 1
 6 -3 -26 439.54 148.864 1
 6 -3 -25 1698.83 247.978 1
 6 -3 -24 552.878 174.902 1
 6 -3 -23 386.964 150.628 1
 6 -3 -22 241.628 124.731 1
 6 -3 -21 61.5693 115.522 1
 6 -3 -20 120.878 121.294 1
 6 -3 -19 50.4381 118.261 1
 6 -3 -18 199.776 126.118 1
 6 -3 -17 238.068 132.162 1
 6 -3 -16 77.5112 106.293 1
 6 -3 -15 364.385 132.458 1
 6 -3 -14 284.181 118.503 1
 6 -3 -13 189.792 136.769 1
 6 -3 -12 12254.3 559.129 1
 6 -3 -11 56.5451 114.203 1
 6 -3 -10 3399.48 304.87 1
 6 -3 -9 542.993 141.422 1
 6 -3 -8 34.2331 108.153 1
 6 -3 -7 105.089 90.7138 1
 6 -3 -6 62.9669 83.3329 1
 6 -3 -5 403.881 129.644 1
 6 -3 -4 475.797 144.549 1
 6 -3 -3 3875.06 301.949 1
 6 -3 -2 1678.36 217.228 1
 6 -3 -1 6114.98 378.29 1
 6 -3 0 1685.67 212.037 1
 6 -3 1 3193.54 280.142 1
 6 -3 2 1118.56 183.508 1
 -6 3 -2 1298.99 168.388 4
 6 -3 3 6964.69 396.731 1
 -6 3 -3 7361.98 446.857 2
 -6 3 -3 7329.64 384.05 4
 6 -3 4 897.014 180.945 1
 -6 3 -4 670.92 170.314 2
 -6 3 -4 525.554 117.595 4
 6 -3 5 864.481 167.025 1
 -6 3 -5 970.01 149.526 4
 -6 3 -5 1166.96 192.334 2
 -6 3 -6 -27.2862 88.4102 4
 -6 3 -6 22.9212 96.2649 2
 6 -3 6 79.783 103.307 1
 -6 3 -7 299.589 95.1178 4
 -6 3 -7 27.3683 91.6068 2
 6 -3 7 50.5411 92.0867 1
 -6 3 -8 591.711 127.03 4
 -6 3 -8 541.781 147.954 2
 6 -3 8 743.245 158.551 1
 -6 3 -9 171.312 76.0346 4
 -6 3 -9 386.277 129.281 2
 -6 3 -10 1076.41 163.135 4
 -6 3 -10 1315.68 197.936 2
 -6 3 -11 42.9834 63.876 4
 -6 3 -11 56.2223 98.0944 2
 -6 3 -12 853.636 143.035 4
 -6 3 -12 644.87 153.436 2
 -6 3 -13 835.154 153.528 4
 -6 3 -13 777.79 171.251 2
 -6 3 -14 163.033 89.718 4
 -6 3 -14 199.664 124.536 2
 -6 3 -15 1104.2 174.328 4
 -6 3 -15 1420.5 212.18 2
 -6 3 -16 1093.72 212.789 2
 -6 3 -16 86.0998 87.4757 4
 -6 3 -17 482.305 145.347 2
 -6 3 -17 495.393 126.754 4
 -6 3 -18 1293.45 202.068 2
 -6 3 -18 1179.42 191.665 4
 -6 3 -19 390.265 139.055 2
 -6 3 -19 465.394 133.747 4
 -6 3 -20 7721.77 455.843 4
 -6 3 -20 7415.7 454.712 2
 -6 3 -21 204.769 94.8994 4
 -6 3 -22 1155.67 190.03 4
 -6 3 -23 17.0612 75.6586 4
 -6 3 -24 455.22 129.782 4
 6 -4 -21 234.33 146.485 1
 6 -4 -20 363.639 152.714 1
 6 -4 -19 1492.19 231.38 1
 6 -4 -18 117.343 108.308 1
 6 -4 -17 1301.15 228.254 1
 6 -4 -16 317.725 149.954 1
 6 -4 -15 1883.73 263.79 1
 6 -4 -14 -9.76579 117.881 1
 6 -4 -13 3439.37 332.482 1
 6 -4 -12 197.291 137.504 1
 6 -4 -11 256.145 126.241 1
 6 -4 -10 329.08 152.615 1
 6 -4 -9 344.344 134.589 1
 6 -4 -8 167.21 115.591 1
 6 -4 -7 47.6799 100.707 1
 6 -4 -6 103.304 97.876 1
 6 -4 -5 -260.107 126.509 1
 6 -4 -4 239.996 133.574 1
 6 -4 -3 139.46 107.276 1
 6 -4 -2 118.836 114.59 1
 -6 -4 1 213.563 116.616 3
 6 -4 -1 22.3423 96.6184 1
 -6 -4 0 158.147 100.707 3
 6 -4 0 19.6285 92.3981 1
 -6 -4 -1 428.486 121.629 3
 6 -4 1 281.384 130.218 1
 -6 -4 -2 401.717 133.559 3
 6 -4 2 539.205 161.189 1
 6 -4 3 41.4613 104.293 1
 6 -4 4 200.971 97.6843 1
 6 -4 5 750.472 169.661 1
 -6 4 -6 198.999 143.157 2
 -6 4 -7 41.858 121.249 2
 -6 4 -8 -19.4393 113.091 2
 -6 4 -9 24.3538 116.284 2
 -6 4 -10 -119.87 145.474 2
 -6 4 -11 177.221 133.933 2
 -6 4 -12 -4.84679 78.9941 4
 -6 4 -12 75.967 115.236 2
 -6 4 -13 28.2559 84.2446 4
 -6 4 -13 174.974 122.13 2
 -6 4 -14 182.309 107.248 4
 -6 4 -15 -86.5213 87.428 4
 -6 4 -16 573.037 153.287 4
 6 -5 -10 699.509 203.583 1
 6 -5 -9 -88.1302 135.318 1
 6 -5 -8 1067.43 222.909 1
 6 -5 -7 115.133 157.969 1
 6 -5 -6 883.266 214.426 1
 6 -5 -5 28.8455 144.426 1
 6 -5 -4 184.201 155.383 1
 -6 -5 1 -13.6058 119.716 3
 -6 -5 0 42.762 98.0784 3
 -6 -5 -1 159.762 136.127 3
 -6 -5 -2 26.9895 110.174 3
 -6 -5 -3 225.894 126.971 3
 -6 -5 -4 325.061 143.393 3
 -6 -5 -5 477.396 167.425 3
 7 0 -40 5393.41 398.987 3
 7 0 -39 -148.047 138.864 3
 7 0 -38 6065.93 407.708 3
 7 0 -37 55.4168 96.3924 3
 7 0 -36 2826.87 276.252 3
 7 0 -35 -44.818 91.9005 3
 7 0 -34 1154.29 184.992 3
 7 0 -33 24.6873 83.9433 3
 7 0 -32 678.399 135.137 3
 7 0 -31 -57.1151 88.8671 3
 7 0 -30 3854.21 311.256 1
 7 0 -29 200.014 117.949 1
 7 0 -28 5032.55 350.603 1
 7 0 -27 -117.089 96.5163 1
 7 0 -26 544.111 136.425 1
 7 0 -25 62.5089 88.8979 1
 7 0 -24 1168.37 172.071 1
 7 0 -23 16.9387 85.5205 1
 7 0 -22 592.977 130.051 1
 7 0 -21 153.612 107.802 1
 7 0 -20 77.1131 84.4696 1
 7 0 -19 64.2952 96.6727 1
 7 0 -18 258.898 100.978 1
 7 0 -17 22.8226 84.6348 1
 -7 0 17 -13.9193 96.2932 2
 7 0 -16 831.264 149.989 1
 -7 0 16 645.858 128.291 2
 -7 0 15 96.0077 104.224 2
 7 0 -15 82.5521 80.7002 1
 -7 0 14 32.6746 76.2942 2
 7 0 -14 332.067 112.857 1
 -7 0 13 -67.2991 83.3562 2
 7 0 -13 39.2654 76.3817 1
 -7 0 12 49.4326 77.0211 2
 7 0 -12 127.226 97.1048 1
 -7 0 11 23.438 85.9211 2
 7 0 -11 37.8945 78.9553 1
 -7 0 10 147.152 81.7552 2
 -7 0 9 49.7183 96.6609 2
 -7 0 8 2582.37 251.639 2
 -7 0 7 2.58053 87.0757 2
 -7 0 6 2248.24 236.538 2
 -7 0 5 -12.4494 44.6554 4
 -7 0 5 -71.2262 89.8328 2
 -7 0 4 1080.08 124.169 4
 -7 0 4 1222.67 181.969 2
 -7 0 3 -59.8376 50.9187 4
 -7 0 3 37.1788 96.8835 2
 -7 0 2 21090 679.102 2
 -7 0 2 20289.3 530.205 4
 -7 0 1 -47.1542 89.4993 2
 -7 0 1 -102.775 70.5892 4
 -7 0 0 23495 725.491 2
 -7 0 0 23377.2 587.671 4
 -7 0 -1 75.9955 124.653 2
 -7 0 -1 -159.962 104.473 4
 -7 0 -2 164177 1916.16 2
 -7 0 -2 162914 1597.11 4
 -7 0 -3 47.6874 125.362 2
 -7 0 -3 34.3027 86.2552 4
 -7 0 -4 2746.04 262.453 2
 -7 0 -4 2776.38 217.44 4
 -7 0 -5 152.946 107.537 2
 -7 0 -5 -83.9504 67.0333 4
 -7 0 -6 782.43 126.613 4
 -7 0 -7 73.03 62.2543 4
 -7 0 -8 -5.93513 51.4833 4
 -7 0 -9 43.1006 65.2878 4
 -7 0 -10 731.625 128.962 4
 -7 0 -11 51.1646 57.3591 4
 -7 0 -12 372.92 97.0948 4
 -7 0 -13 -34.5615 55.3848 4
 -7 0 -14 8.03309 61.5081 4
 -7 0 -15 -35.0132 58.7309 4
 -7 0 -16 -41.2172 73.7505 4
 -7 0 -17 -32.0872 73.4096 4
 -7 0 -18 529.437 121.988 4
 -7 0 -19 77.7621 89.4917 4
 -7 0 -20 50.5824 66.7539 4
 -7 0 -21 -191.76 99.6584 4
 -7 0 -22 341.869 104.899 4
 -7 0 -23 218.568 109.693 4
 -7 0 -24 759.62 150.812 4
 -7 0 -25 -89.581 88.3153 4
 -7 0 -26 530.452 132.675 4
 -7 0 -27 -63.6053 71.6807 4
 -7 0 -28 108.057 89.7142 4
 7 -1 -40 996.523 193.274 3
 7 -1 -39 227.443 142.487 3
 7 1 -38 651.601 166.244 3
 7 -1 -38 546.45 149.119 3
 7 1 -37 311.657 132.836 3
 7 -1 -37 362.068 123.862 1
 7 -1 -36 -137.907 160.922 1
 7 1 -36 169.586 110.051 3
 7 -1 -35 370.637 146.36 1
 7 1 -35 348.871 116.666 3
 7 -1 -34 104.611 104.835 1
 7 1 -34 -33.6688 83.1347 3
 7 -1 -33 -106.613 127.218 1
 7 1 -33 62.5898 84.6492 3
 7 -1 -32 258.614 141.725 1
 7 1 -32 158.844 106.816 3
 7 -1 -31 402.967 150.023 1
 7 1 -31 379.324 120.685 3
 7 -1 -30 1047.14 202.796 1
 7 1 -30 1007.22 155.249 3
 7 -1 -29 1100.01 196.229 1
 7 1 -29 1128.72 167.507 3
 7 -1 -28 476.614 145.776 1
 7 1 -28 578.938 128.408 3
 7 1 -27 -31.0208 88.3176 3
 7 -1 -27 -189.079 126.704 1
 7 1 -26 -118.083 94.0577 3
 7 -1 -26 16.7347 92.9259 1
 7 1 -25 192.813 102.578 3
 7 -1 -25 318.354 132.102 1
 7 -1 -24 545.297 147.731 1
 7 -1 -23 -9.18276 96.5309 1
 7 -1 -22 548.371 149.56 1
 7 1 -22 764.726 147.797 1
 7 -1 -21 -3.41508 99.7774 1
 7 -1 -20 561.501 145.788 1
 7 -1 -19 -55.4294 111.953 1
 7 -1 -18 212.423 101.853 1
 7 -1 -17 88.3175 92.297 1
 7 -1 -16 -23.9569 93.1715 1
 7 -1 -15 270.875 115.236 1
 -7 -1 15 384.448 120.905 2
 7 -1 -14 -150.556 92.8575 1
 -7 -1 14 137.967 84.8012 2
 7 -1 -13 467.254 141.1 1
 -7 -1 13 111.844 96.6593 2
 7 -1 -12 3464.84 288.274 1
 -7 -1 12 3828.79 280.963 2
 7 -1 -11 190.594 113.759 1
 -7 -1 11 250.571 109.43 2
 7 -1 -10 4301.87 319.059 1
 -7 -1 10 4311.4 299.897 2
 -7 -1 9 273.319 97.1575 2
 7 -1 -9 154.206 94.4668 1
 -7 1 9 314.836 123.986 2
 7 -1 -8 591.755 138.602 1
 -7 -1 8 582.473 120.298 2
 -7 1 8 683.754 146.4 2
 7 -1 -7 5654.51 360.008 1
 -7 1 7 5213.52 359.679 2
 -7 -1 7 5168.96 327.076 2
 -7 -1 6 553.289 132.512 2
 -7 1 6 496.345 138.528 2
 7 -1 -6 187.952 89.5315 1
 7 -1 -5 11888.3 525.848 1
 -7 1 5 11852.1 539.618 2
 -7 -1 5 11893.3 497.056 2
 -7 1 5 11175.9 387.655 4
 7 -1 -4 3520.55 291.919 1
 -7 1 4 4340.63 330.395 2
 -7 1 4 3496.4 221.332 4
 -7 -1 4 3808.75 284.671 2
 7 -1 -3 7134.43 413.116 1
 -7 1 3 6992.25 418.039 2
 -7 1 3 7327.82 324.144 4
 -7 1 2 15770.7 624.207 2
 -7 1 2 14780.5 464.66 4
 -7 1 1 2931.48 280.774 2
 -7 1 1 2934.65 211.128 4
 -7 1 0 12866.8 560.84 2
 -7 1 0 12864.5 443.81 4
 -7 1 -1 4963.14 356.809 2
 -7 1 -1 4749.04 277.005 4
 -7 1 -2 576.05 100.423 4
 -7 1 -2 701.001 155.228 2
 -7 1 -3 226.335 76.7416 4
 -7 1 -3 246.861 104.205 2
 -7 1 -4 176.749 75.1622 4
 -7 1 -4 163.438 109.564 2
 -7 1 -5 62.5475 64.412 4
 -7 1 -5 94.4398 103.692 2
 -7 1 -6 232.598 117.369 2
 -7 1 -6 110.588 62.8595 4
 -7 1 -7 109.67 100.594 2
 -7 1 -7 -26.3393 60.9559 4
 -7 1 -8 603.413 136.16 2
 -7 1 -8 653.666 119.791 4
 -7 1 -9 190.011 107.684 2
 -7 1 -9 26.9633 55.2396 4
 -7 1 -10 585.417 141.575 2
 -7 1 -10 701.534 123.222 4
 -7 1 -11 297.039 109.646 2
 -7 1 -11 375.502 106.212 4
 -7 1 -12 172.783 79.1528 4
 -7 1 -13 1585.57 186.964 4
 -7 1 -14 224.772 96.5307 4
 -7 1 -15 1228.44 169.074 4
 -7 1 -16 -89.8098 69.6394 4
 -7 1 -17 1529.41 192.234 4
 -7 1 -18 2123.02 219.802 4
 -7 1 -19 593.382 133.428 4
 -7 1 -20 86.1069 79.8585 4
 -7 1 -21 887.424 171.996 4
 -7 1 -22 514.668 139.938 4
 -7 1 -23 10.3316 70.7966 4
 -7 1 -24 96.6686 108.413 4
 -7 1 -25 258.314 107.317 4
 -7 1 -26 520.32 140.023 4
 -7 1 -27 -6.44174 97.8011 4
 7 2 -35 -29.3498 99.4523 3
 7 -2 -32 39.6715 122.518 1
 7 -2 -31 231.585 153.08 1
 7 -2 -30 821.892 203.829 1
 7 -2 -29 4047.12 371.48 1
 7 -2 -28 8.55635 117.275 1
 7 -2 -27 183.217 122.639 1
 7 -2 -26 22.7542 103.779 1
 7 -2 -25 174.551 142.928 1
 7 -2 -24 25.4436 109.225 1
 7 -2 -23 59.34 99.8479 1
 7 -2 -22 -35.3735 107.662 1
 7 -2 -21 -0.48314 113.893 1
 7 -2 -20 -117.774 91.8242 1
 7 -2 -19 163.795 128.387 1
 7 -2 -18 47.645 98.0535 1
 7 -2 -17 -71.6852 97.6853 1
 7 -2 -16 874.003 179.031 1
 7 -2 -15 658.962 155.516 1
 7 -2 -14 4626.09 356.438 1
 7 -2 -13 2319.25 249.754 1
 7 -2 -12 72.4054 100.758 1
 7 -2 -11 548.977 152.482 1
 7 -2 -10 4356.02 337.481 1
 7 -2 -9 1443.41 217.571 1
 7 -2 -8 6436.54 403.033 1
 7 -2 -7 1836.95 224.924 1
 7 -2 -6 3607.89 309.095 1
 7 -2 -5 976.442 172.578 1
 7 -2 -4 295.026 107.193 1
 -7 2 4 280.928 98.3055 2
 -7 2 4 329.163 83.2406 4
 7 -2 -3 407.774 135.705 1
 -7 2 3 624.546 159.333 2
 -7 2 3 453 98.0979 4
 7 -2 -2 -39.4841 90.2974 1
 -7 2 2 -139.171 113.613 2
 -7 2 2 25.4047 46.8862 4
 -7 2 1 736.768 149.312 2
 -7 2 1 749.675 122.116 4
 7 -2 -1 928.117 171.341 1
 -7 2 0 158.676 106.785 2
 -7 2 0 48.9664 58.3863 4
 7 -2 0 185.812 113.991 1
 7 -2 1 4454.35 342.969 1
 -7 2 -1 4434.05 353.095 2
 -7 2 -1 4045.71 274.143 4
 7 -2 2 4666.99 344.483 1
 -7 2 -2 4161.62 345.004 2
 -7 2 -2 4220.89 283.092 4
 -7 2 -3 3740 328.246 2
 -7 2 -3 3951.96 274.321 4
 -7 2 -4 8.04058 58.08 4
 -7 2 -4 -86.3696 84.1783 2
 -7 2 -5 2105.75 252.899 2
 -7 2 -5 2047.31 208.419 4
 -7 2 -6 132.288 71.0753 4
 -7 2 -6 408.025 147.794 2
 -7 2 -7 2788.23 283.202 2
 -7 2 -7 3211.68 255.943 4
 -7 2 -8 -5.87944 66.5797 4
 -7 2 -8 168.295 106.612 2
 -7 2 -9 1932.62 244.159 2
 -7 2 -9 1724.05 197.659 4
 -7 2 -10 23.2735 61.039 4
 -7 2 -10 69.5764 98.3631 2
 -7 2 -11 956.714 195.119 2
 -7 2 -11 867.484 147.291 4
 -7 2 -12 662.207 164.145 2
 -7 2 -12 588.691 123.589 4
 -7 2 -13 235.277 98.9483 2
 -7 2 -13 398.395 113.481 4
 -7 2 -14 769.623 175.193 2
 -7 2 -14 980.476 178.061 4
 -7 2 -15 -101.225 115.096 2
 -7 2 -15 65.9838 85.8414 4
 -7 2 -16 726.526 157.439 2
 -7 2 -16 1033.68 165.833 4
 -7 2 -17 221.13 96.9671 4
 -7 2 -18 3565.47 301.524 4
 -7 2 -19 1109.71 184.44 4
 -7 2 -20 1465.28 197.337 4
 -7 2 -21 -9.39179 80.5066 4
 -7 2 -22 321.649 113.251 4
 -7 2 -23 37.3715 91.9422 4
 -7 2 -24 141.577 107.88 4
 7 -3 -24 450.956 168.177 1
 7 -3 -23 1696.77 250.112 1
 7 -3 -22 222.579 155.434 1
 7 -3 -21 861.935 206.735 1
 7 -3 -20 25.1206 106.5 1
 7 -3 -19 200.672 114.021 1
 7 -3 -18 341.681 149.807 1
 7 -3 -17 -18.189 122.259 1
 7 -3 -16 -143.366 132.32 1
 7 -3 -15 169.807 104.16 1
 7 -3 -14 687.969 164.325 1
 7 -3 -13 284.395 148.138 1
 7 -3 -12 1018.37 190.334 1
 7 -3 -11 128.442 111.119 1
 7 -3 -10 156.924 128.136 1
 7 -3 -9 -209.112 128.247 1
 7 -3 -8 116.841 95.1395 1
 7 -3 -7 17.6475 102.394 1
 7 -3 -6 49.0796 108.837 1
 7 -3 -5 236.977 128.363 1
 7 -3 -4 123.09 113.066 1
 -7 3 4 254.731 90.168 4
 7 -3 -3 135.01 118.196 1
 -7 3 3 171.446 75.9417 4
 7 -3 -2 31.5948 111.802 1
 -7 3 2 127.369 85.0991 4
 7 -3 -1 0.58038 101.657 1
 -7 3 1 106.035 75.0759 4
 7 -3 0 247.14 131.806 1
 -7 3 0 669.031 175.96 2
 -7 3 0 400.979 102.302 4
 7 -3 1 940.546 184.232 1
 -7 3 -1 788.439 163.238 2
 -7 3 -1 1032.28 155.926 4
 7 -3 2 159.122 97.0372 1
 -7 3 -2 402.001 162.331 2
 -7 3 -2 303.346 99.3552 4
 -7 3 -3 -72.1482 84.8654 4
 -7 3 -3 6.32217 115.001 2
 7 -3 3 13.5767 111.935 1
 -7 3 -4 356.849 100.069 4
 -7 3 -4 773.708 185.789 2
 7 -3 4 404.602 143.107 1
 -7 3 -5 1897.97 221.21 4
 -7 3 -5 2119.89 266.176 2
 7 -3 5 1716.77 243.73 1
 -7 3 -6 451.092 116.921 4
 -7 3 -6 628.205 169.137 2
 7 -3 6 164.295 117.198 1
 -7 3 -7 2626.87 298.475 2
 -7 3 -7 2741.09 255.824 4
 -7 3 -8 -57.63 73.5661 4
 -7 3 -8 -140.388 119.349 2
 -7 3 -9 1344.35 189.667 4
 -7 3 -9 1697.18 242.855 2
 -7 3 -10 -98.9133 84.8498 4
 -7 3 -10 12.2187 106.78 2
 -7 3 -11 407.181 119.627 4
 -7 3 -11 609.885 176.934 2
 -7 3 -12 152.842 83.9143 4
 -7 3 -12 308.069 137.506 2
 -7 3 -13 249.703 115.106 4
 -7 3 -13 108.684 113.792 2
 -7 3 -14 -93.2181 100.13 4
 -7 3 -14 11.5884 125.14 2
 -7 3 -15 196.203 136.5 2
 -7 3 -15 39.6597 76.0773 4
 -7 3 -16 859.165 211.48 2
 -7 3 -16 654.18 145.63 4
 -7 3 -17 353.037 137.342 2
 -7 3 -17 362.94 115.408 4
 -7 3 -18 35.5232 115.884 2
 -7 3 -18 108.625 82.6993 4
 -7 3 -19 1002.52 212.224 2
 -7 3 -20 664.859 186.243 2
 7 -4 -13 122.495 141.936 1
 7 -4 -12 541.512 185.487 1
 7 -4 -11 566.094 187.517 1
 7 -4 -10 -219.313 135.489 1
 7 -4 -9 455.224 171.883 1
 7 -4 -8 41.8632 120.706 1
 7 -4 -7 68.2121 122.156 1
 7 -4 -6 53.3785 103.084 1
 7 -4 -5 217.376 136.53 1
 7 -4 -4 222.63 145.173 1
 7 -4 -3 192.958 125.171 1
 7 -4 -2 91.7544 138.863 1
 7 -4 -1 375.263 162.495 1
 7 -4 0 19.5846 121.988 1
 7 -4 1 199.956 134.405 1
 -7 4 -1 -23.2604 71.3473 4
 7 -4 2 88.6476 106.683 1
 -7 4 -2 53.2888 116.08 2
 -7 4 -2 97.3979 106.68 4
 7 -4 3 197.005 129.772 1
 -7 4 -3 672.13 198.911 2
 -7 4 -3 234.796 102.909 4
 7 -4 4 215.598 141.095 1
 -7 4 -4 286.934 167.887 2
 -7 4 -4 -1.70882 82.8998 4
 7 -4 5 -67.5547 117.407 1
 -7 4 -5 -26.5568 98.4578 4
 -7 4 -5 224.222 136.355 2
 -7 4 -6 -123.34 90.5682 4
 -7 4 -6 -283.247 175.082 2
 -7 4 -7 54.5341 73.81 4
 -7 4 -7 153.921 129.941 2
 -7 4 -8 -69.7757 80.6336 4
 -7 4 -8 409.283 174.907 2
 -7 4 -9 -0.70134 95.122 4
 -7 4 -9 2.30779 116.578 2
 -7 4 -10 -132.483 137.596 2
 -7 4 -11 319.296 161.122 2
 -7 4 -12 179.317 145.84 2
 -7 4 -13 -68.3979 123.756 2
 -7 4 -14 74.1425 126.941 2
 -7 4 -15 198.2 155.693 2
 8 0 -29 115.833 118.976 1
 8 0 -28 9.26335 110.973 1
 8 0 -27 50.6582 96.1612 1
 8 0 -26 -0.58565 93.467 1
 8 0 -25 -215.471 106.537 1
 8 0 -24 -35.2893 100.18 1
 8 0 -23 28.2168 97.7798 1
 8 0 -22 315.675 124.345 1
 -8 0 22 335.733 123.801 2
 8 0 -21 -113.187 123.251 1
 -8 0 21 -48.1801 96.216 2
 8 0 -20 2095.44 244.368 1
 -8 0 20 1633.16 222.215 2
 -8 0 19 -64.9878 111.014 2
 8 0 -19 11.8404 96.0806 1
 8 0 -18 3101.65 290.233 1
 -8 0 18 2916.31 290.287 2
 -8 0 17 115.845 109.376 2
 8 0 -17 4.02926 95.4206 1
 8 0 -16 9517.88 497.488 1
 -8 0 16 10151.3 523.497 2
 -8 0 15 57.3312 94.2042 2
 8 0 -15 156.555 131.942 1
 -8 0 14 179.688 115.9 2
 -8 0 13 -10.6972 89.6836 2
 -8 0 12 106.271 109.024 2
 -8 0 11 89.7439 103.177 2
 -8 0 10 -26.4381 115.25 2
 -8 0 9 208.366 129.19 2
 -8 0 8 812.063 167.812 2
 -8 0 7 -53.7171 102.91 2
 -8 0 6 1118.19 185.731 2
 -8 0 5 -91.1525 112.945 2
 -8 0 4 357.183 127.379 2
 -8 0 3 -38.3891 97.162 2
 -8 0 2 652.552 163.957 2
 -8 0 1 107.838 114.006 2
 -8 0 1 -67.7579 66.065 4
 -8 0 0 2221.73 256.396 2
 -8 0 0 2112.54 194.126 4
 -8 0 -1 -41.2492 100.577 2
 -8 0 -1 -12.559 63.9245 4
 -8 0 -2 4936.58 365.265 2
 -8 0 -2 4401.49 286.404 4
 -8 0 -3 105.751 102.256 2
 -8 0 -3 -40.3848 63.8936 4
 -8 0 -4 1140.53 189.27 2
 -8 0 -4 1321.69 164.674 4
 -8 0 -5 -6.29589 58.7914 4
 -8 0 -6 101.062 68.247 4
 -8 0 -7 153.355 84.1311 4
 -8 0 -8 669.692 127.825 4
 -8 0 -9 -13.3317 60.412 4
 -8 0 -10 2165.23 219.605 4
 -8 0 -11 -46.6716 82.8196 4
 -8 0 -12 2080.31 219.56 4
 -8 0 -13 -96.5386 81.5386 4
 -8 0 -14 1804.19 209.99 4
 -8 0 -15 -55.4403 81.0638 4
 -8 0 -16 -84.8152 87.5743 4
 -8 0 -17 -75.9116 83.2676 4
 -8 0 -18 1438.44 196.898 4
 -8 0 -19 -114.358 97.9082 4
 -8 0 -20 3597.02 303.882 4
 -8 0 -21 9.84193 79.1491 4
 -8 0 -22 2812.27 276.595 4
 8 -1 -33 372.511 142.255 1
 8 -1 -32 661.475 189.322 1
 8 -1 -31 403.189 153.383 1
 8 -1 -30 1301.34 214.312 1
 8 -1 -29 277.717 137.659 1
 8 -1 -28 -73.0912 117.048 1
 8 -1 -27 142.062 98.3281 1
 8 -1 -26 45.3785 97.4091 1
 8 -1 -25 129.138 103.512 1
 8 -1 -24 19.0664 101.013 1
 8 -1 -23 -175.214 123.317 1
 8 -1 -22 0.8431 98.7974 1
 8 -1 -21 232.658 130.76 1
 8 -1 -20 82.3281 98.9194 1
 8 -1 -19 435.004 135.407 1
 8 -1 -18 2494.45 278.28 1
 8 -1 -17 2502.95 278.256 1
 8 -1 -16 3128.13 308.743 1
 8 -1 -15 -195.016 133.044 1
 8 -1 -14 5242.86 384.021 1
 -8 1 14 5209.18 392.986 2
 -8 -1 13 1044.2 175.958 2
 8 -1 -13 1036.45 178.702 1
 -8 1 13 1010.86 198.703 2
 8 -1 -12 347.434 139.721 1
 -8 -1 12 43.9237 102.195 2
 -8 1 12 235.819 122.626 2
 -8 1 11 2224.97 266.821 2
 -8 -1 11 2346.24 245.699 2
 8 -1 -11 2090.96 243.2 1
 8 -1 -10 2135.28 255.524 1
 -8 1 10 2272.65 273.396 2
 -8 -1 10 2452.6 257.239 2
 8 -1 -9 4581.6 362.45 1
 -8 1 9 3744.25 339.553 2
 -8 -1 9 4532.83 334.349 2
 8 -1 -8 6270.41 416.954 1
 -8 1 8 7093.19 458.089 2
 -8 -1 8 6364.89 392.295 2
 8 -1 -7 6021.46 410.055 1
 -8 1 7 5727.07 415.98 2
 -8 -1 7 5263.7 359.027 2
 -8 1 6 6577.2 432.242 2
 -8 -1 6 6805.36 407.605 2
 -8 1 5 2982.5 307.118 2
 -8 1 4 3654.73 336.16 2
 -8 1 3 172.237 144.922 2
 -8 1 2 6327.49 427.19 2
 -8 1 1 564.442 107.385 4
 -8 1 1 461.755 143.877 2
 -8 1 0 6026.05 419.613 2
 -8 1 0 5202.21 311.169 4
 -8 1 -1 5413.22 401.035 2
 -8 1 -1 5201.5 315.728 4
 -8 1 -2 3755.98 331.784 2
 -8 1 -2 3727.57 271.439 4
 -8 1 -3 -9.03011 65.8429 4
 -8 1 -3 89.3864 116.83 2
 -8 1 -4 148.509 117.584 2
 -8 1 -4 255.67 92.917 4
 -8 1 -5 265.823 136.235 2
 -8 1 -5 143.716 76.6776 4
 -8 1 -6 207.808 128.887 2
 -8 1 -6 397.147 115.903 4
 -8 1 -7 209.694 138.678 2
 -8 1 -7 74.9062 69.386 4
 -8 1 -8 212.564 113.573 2
 -8 1 -8 -6.74231 73.5366 4
 -8 1 -9 42.6785 102.496 2
 -8 1 -9 -31.6154 77.1316 4
 -8 1 -10 29.6557 99.3686 2
 -8 1 -10 -3.62841 76.9559 4
 -8 1 -11 144.845 82.9515 4
 -8 1 -12 -34.8791 70.6531 4
 -8 1 -13 16.969 66.6524 4
 -8 1 -14 99.2121 78.6961 4
 -8 1 -15 1493.94 198.137 4
 -8 1 -16 776.674 155.158 4
 -8 1 -17 191.808 90.4282 4
 -8 1 -18 60.6345 74.5418 4
 -8 1 -19 47.5511 80.7975 4
 -8 1 -20 269.341 112.955 4
 -8 1 -21 335.78 112.198 4
 8 -2 -24 57.2767 108.854 1
 8 -2 -23 238.214 141.755 1
 8 -2 -22 -120.773 110.534 1
 8 -2 -21 75.1207 110.756 1
 8 -2 -20 77.3659 138.024 1
 8 -2 -19 335.692 141.06 1
 8 -2 -18 131.013 135.866 1
 8 -2 -17 247.362 138.215 1
 8 -2 -16 92.0612 108.9 1
 8 -2 -15 67.0105 121.565 1
 8 -2 -14 1986.95 255.964 1
 8 -2 -13 3112.91 318.313 1
 8 -2 -12 5550.9 407.392 1
 8 -2 -11 5169.22 389.493 1
 8 -2 -10 3715.77 339.27 1
 8 -2 -9 3763.89 327.522 1
 8 -2 -8 1114.53 196.084 1
 -8 2 8 1062.4 205.181 2
 8 -2 -7 2289.07 275.545 1
 -8 2 7 2309.07 296.504 2
 8 -2 -6 347.942 143.387 1
 -8 2 6 393.263 147.36 2
 -8 2 5 1865.49 269.703 2
 8 -2 -5 2023.11 257.792 1
 -8 2 4 -85.6249 120.629 2
 8 -2 -4 -45.7196 117.159 1
 -8 2 3 113.426 110.835 2
 8 -2 -3 187.537 141.822 1
 -8 2 2 262.344 115.712 2
 8 -2 -2 351.579 142.186 1
 -8 2 1 1018.01 148.171 4
 -8 2 1 965.105 193.967 2
 8 -2 -1 999.923 205.447 1
 -8 2 0 1617.43 189.165 4
 -8 2 0 1730.32 257.07 2
 -8 2 -1 706.925 135.141 4
 -8 2 -1 648.879 168.154 2
 -8 2 -2 220.213 99.1577 4
 -8 2 -2 303.645 128.687 2
 -8 2 -3 -85.5141 69.2397 4
 -8 2 -3 -36.6272 110.291 2
 -8 2 -4 30.3793 65.125 4
 -8 2 -4 -92.9697 105.961 2
 -8 2 -5 145.253 75.8783 4
 -8 2 -5 270.958 144.593 2
 -8 2 -6 -69.389 88.4143 4
 -8 2 -6 44.1798 112.635 2
 -8 2 -7 642.036 132.662 4
 -8 2 -7 841.912 190.899 2
 -8 2 -8 100.206 86.4102 4
 -8 2 -8 387.853 162.23 2
 -8 2 -9 778.135 152.506 4
 -8 2 -9 797.535 188.024 2
 -8 2 -10 290.647 137.1 2
 -8 2 -10 188.503 93.1583 4
 -8 2 -11 247.512 135.276 2
 -8 2 -11 256.32 101.722 4
 -8 2 -12 734.169 188.363 2
 -8 2 -12 447.018 119.096 4
 -8 2 -13 247.964 146.494 2
 -8 2 -13 0.67372 68.2446 4
 -8 2 -14 307.38 142.806 2
 -8 2 -14 412.698 116.712 4
 -8 2 -15 103.557 101.552 2
 -8 2 -15 -45.2937 82.5364 4
 -8 2 -16 357.138 130.063 4
 -8 2 -17 40.3794 94.4217 4
 -8 2 -18 414.796 137.081 4
 8 -3 -14 3605.63 351.431 1
 8 -3 -13 22.0728 118.964 1
 8 -3 -12 347.473 163.804 1
 8 -3 -11 2.58897 113.421 1
 8 -3 -10 77.7926 114.675 1
 8 -3 -9 492.855 184.886 1
 8 -3 -8 -84.3705 106.596 1
 8 -3 -7 243.956 137.358 1
 8 -3 -6 -41.9294 112.813 1
 8 -3 -5 132.671 147.148 1
 8 -3 -4 -233.646 134.466 1
 -8 3 4 277.174 133.017 2
 8 -3 -3 87.7304 148.861 1
 -8 3 3 -109.956 125.592 2
 8 -3 -2 275.591 135.115 1
 -8 3 2 404.327 145.767 2
 -8 3 1 293.808 149.745 2
 8 -3 -1 335.342 164.725 1
 -8 3 0 -127.083 155.342 2
 -8 3 0 68.9652 68.7898 4
 -8 3 -1 2428.55 301.334 2
 -8 3 -1 2256.73 241.693 4
 8 -3 1 1829.75 261.11 1
 -8 3 -2 147.345 91.0033 4
 -8 3 -2 -85.609 122.775 2
 8 -3 2 -23.8837 126.724 1
 -8 3 -3 186.015 106.986 4
 -8 3 -3 336.675 143.989 2
 8 -3 3 33.557 117.401 1
 -8 3 -4 130.267 99.8097 4
 -8 3 -4 357.922 162.354 2
 -8 3 -5 34.3122 88.5789 4
 -8 3 -5 175.297 118.847 2
 -8 3 -6 172.195 102.102 4
 -8 3 -6 -98.4722 127.221 2
 -8 3 -7 -91.6033 89.4672 4
 -8 3 -7 178.947 143.707 2
 -8 3 -8 -20.2688 83.823 4
 -8 3 -8 250.643 161.103 2
 -8 3 -9 10.2207 73.6928 4
 -8 3 -9 194.697 152.118 2
 -8 3 -10 96.6659 96.9393 4
 -8 3 -10 135.839 153.899 2
 -8 3 -11 -68.6529 92.3126 4
 -8 3 -11 -33.3103 114.477 2
 -8 3 -12 401.409 135.393 4
 -8 3 -12 567.183 188.065 2
 -8 3 -13 5.79901 131.005 2
 -8 3 -14 98.2616 122.21 2
 -8 3 -15 563.675 183.03 2
 8 -4 1 -517.787 173.923 1
 -8 4 -1 8.58543 86.2158 4
 -8 4 -2 850.346 171.534 4
 8 -4 2 752.283 227.104 1
 8 -4 3 10.3376 125.509 1
 8 -4 4 197.155 163.333 1
 9 0 -28 902.379 213.064 1
 9 0 -27 66.6685 126.865 1
 9 0 -26 2053.9 264.637 1
 9 0 -25 234.51 160.381 1
 9 0 -24 2780.69 307.835 1
 9 0 -23 -55.7773 133.264 1
 9 0 -22 4188.81 368.962 1
 9 0 -21 -141.242 120.287 1
 9 0 -20 2138.78 269.026 1
 -9 0 19 -0.37278 121.771 2
 -9 0 18 156.834 109.318 2
 -9 0 17 -172.078 120.85 2
 -9 0 16 -28.9619 119.269 2
 -9 0 15 33.4323 102.427 2
 -9 0 14 188.244 127.977 2
 -9 0 13 -83.1052 110.123 2
 -9 0 12 10.772 100.671 2
 -9 0 11 -62.2109 111.7 2
 -9 0 10 546.14 154.851 2
 -9 0 9 150.453 113.468 2
 -9 0 8 720.727 178.397 2
 -9 0 7 66.3799 100.641 2
 -9 0 6 445.25 150.268 2
 -9 0 5 134.251 130.001 2
 -9 0 4 1305.52 228.119 2
 -9 0 3 96.9586 127.195 2
 -9 0 2 4261.36 365.266 2
 -9 0 1 198.205 124.428 2
 -9 0 0 3372.85 335.348 2
 -9 0 -1 -60.2953 128.371 2
 -9 0 -2 -0.72814 104.422 2
 -9 0 -3 -37.5659 73.1861 4
 -9 0 -4 139.934 74.6324 4
 -9 0 -5 114.123 85.7653 4
 -9 0 -6 124.223 92.2108 4
 -9 0 -7 37.2659 72.0686 4
 -9 0 -8 -6.89556 63.0559 4
 -9 0 -9 -51.3918 75.471 4
 -9 0 -10 72.4888 82.6794 4
 -9 0 -11 -85.5474 83.2406 4
 -9 0 -12 815.272 149.845 4
 -9 0 -13 110.11 90.9957 4
 -9 0 -14 5143.12 368.656 4
 -9 0 -15 -61.1912 88.6596 4
 9 -1 -20 414.517 166.213 1
 -9 1 20 381.948 168.972 2
 9 -1 -19 -144.937 108.661 1
 -9 1 19 55.8006 139.205 2
 9 -1 -18 985.859 199.352 1
 -9 1 18 955.963 198.868 2
 9 -1 -17 1050.9 198.048 1
 -9 1 17 1542.02 248.052 2
 -9 1 16 1183.24 219.874 2
 9 -1 -16 1116.15 200.754 1
 -9 1 15 -156.996 143.979 2
 9 -1 -15 128.791 102.693 1
 -9 1 14 -8.5456 107.858 2
 9 -1 -14 191.144 104.58 1
 -9 1 13 -285.463 153.75 2
 9 -1 -13 -69.3123 127.395 1
 -9 1 12 41.0826 124.512 2
 9 -1 -12 -147.202 129.509 1
 -9 -1 11 147.822 114.009 2
 -9 1 11 103.236 128.347 2
 9 -1 -11 -143.992 136.081 1
 -9 -1 10 337.586 135.109 2
 -9 1 10 96.8106 109.844 2
 -9 -1 9 -149.238 100.075 2
 -9 1 9 70.1495 113.243 2
 -9 -1 8 515.382 160.5 2
 -9 1 8 426.221 147.212 2
 -9 1 7 -36.9191 115.088 2
 -9 1 6 2124.09 283.591 2
 -9 1 5 183.308 134.81 2
 -9 1 4 1789.01 255.012 2
 -9 1 3 78.5861 126.13 2
 -9 1 2 50.9325 114.997 2
 -9 1 1 -68.9557 135.228 2
 -9 1 0 -92.6969 119.419 2
 -9 1 -1 2626.88 316.648 2
 -9 1 -2 113.714 141.04 2
 -9 1 -3 2237.13 292.024 2
 -9 1 -3 1775.62 205.52 4
 -9 1 -4 -40.682 127.529 2
 -9 1 -4 32.4988 68.0025 4
 -9 1 -5 542.321 163.703 2
 -9 1 -5 591.561 132.927 4
 -9 1 -6 -26.6836 120.861 2
 -9 1 -6 151.233 78.2787 4
 -9 1 -7 10.3849 126.654 2
 -9 1 -7 57.0644 83.2613 4
 -9 1 -8 -168.966 129.898 2
 -9 1 -8 -120.647 91.065 4
 -9 1 -9 368.358 153.712 2
 -9 1 -9 507.834 129.933 4
 -9 1 -10 36.6123 74.4226 4
 -9 1 -11 736.151 158.295 4
 -9 1 -12 85.6198 79.7536 4
 -9 1 -13 438.695 117.595 4
 -9 1 -14 2340.6 257.096 4
 -9 2 9 170.447 132.536 2
 -9 2 8 71.7651 118.609 2
 9 -2 -8 -49.6947 121.239 1
 -9 2 7 -41.4292 130.463 2
 9 -2 -7 -0.82936 123.567 1
 -9 2 6 132.035 145.19 2
 9 -2 -6 21.0429 132.925 1
 -9 2 5 -92.4294 121.036 2
 9 -2 -5 -91.2986 143.325 1
 -9 2 4 -68.3385 107.06 2
 -9 2 3 1216.38 239.552 2
 -9 2 2 174.123 139.163 2
 -9 2 1 1789.47 273.466 2
 -9 2 0 750.142 182.765 2
 -9 2 -4 92.2737 85.8875 4
 -9 2 -5 245.173 110.08 4
 -9 2 -6 383.89 120.736 4
 -9 2 -7 441.473 119.406 4
 -9 2 -8 769.754 153.851 4
 -9 2 -9 315.412 110.492 4
 -9 2 -10 366.142 112.083 4
 -9 2 -11 -34.6473 93.1463 4
 -9 3 -4 144.78 117.258 4
 -9 3 -5 70.5898 105.008 4
 -10 0 17 114.132 135.371 2
 -10 0 16 44.7849 151.796 2
 -10 0 15 -3.85679 124.042 2
 -10 0 14 -76.2716 134.749 2
 -10 0 13 217.17 154.159 2
 -10 0 12 276.751 160.069 2
 -10 0 11 -32.1954 121.778 2
 -10 0 10 830.86 198.131 2
 -10 0 9 6.7488 130.489 2
 -10 0 8 769.451 192.549 2
 -10 1 -7 311.029 121.229 4

_iucr_refine_instructions_details
;
TITL ndi_c9_a.res in P2(1)/c
    ndi_c9.res
    created by SHELXL-2018/3 at 10:07:19 on 13-Feb-2020
REM Old TITL NDI_C9 in P2(1)/c
REM SHELXT solution in P2(1)/c
REM R1 0.169, Rweak 0.133, Alpha 0.023, Orientation as input
REM Formula found by SHELXT: C16 N O2
CELL 0.56087 7.848573 4.838316 37.740923 90 95.0265 90
ZERR 2 0.000546 0.00045 0.002275 0 0.0063 0
LATT 1
SYMM -X,0.5+Y,0.5-Z
SFAC C H N O
UNIT 64 84 4 8

L.S. 4 0 0
PLAN  20
BOND $H
list 4
fmap 2 53
acta
REM <olex2.extras>
REM <HklSrc "%.\\NDI_C9.hkl">
REM </olex2.extras>

WGHT    0.053100    0.131200
FVAR       6.73375
O2    4    0.501899    0.309417    0.538650    11.00000    0.04161    0.05396 =
         0.05514   -0.00113   -0.00125    0.00877
O1    4    0.197410    1.000732    0.583554    11.00000    0.06067    0.05814 =
         0.04909   -0.01996   -0.00402    0.00325
N1    3    0.349670    0.653631    0.561496    11.00000    0.04071    0.04272 =
         0.03421   -0.00192   -0.00131   -0.00080
C12   1    0.223828    0.382357    0.511147    11.00000    0.03821    0.03413 =
         0.03295    0.00181    0.00489    0.00111
C14   1    0.069816    0.529939    0.512446    11.00000    0.03822    0.03143 =
         0.03064    0.00157    0.00480   -0.00003
C11   1    0.369678    0.439907    0.537692    11.00000    0.04039    0.03905 =
         0.03625    0.00409    0.00416   -0.00014
C15   1    0.052973    0.737526    0.537847    11.00000    0.04162    0.03565 =
         0.03172   -0.00052    0.00383    0.00003
C16   1   -0.098975    0.876950    0.538728    11.00000    0.04767    0.03949 =
         0.03658   -0.00757    0.00794    0.00241
AFIX  43
H16   2   -0.109827    1.012455    0.555862    11.00000   -1.20000
AFIX   0
C13   1    0.237206    0.182964    0.485861    11.00000    0.03862    0.03968 =
         0.04153   -0.00069    0.00630    0.00643
AFIX  43
H13   2    0.339292    0.086530    0.485050    11.00000   -1.20000
AFIX   0
C1    1    0.492472    0.720768    0.587880    11.00000    0.04375    0.05091 =
         0.04029   -0.00124   -0.00514   -0.00430
AFIX  23
H1A   2    0.503047    0.920059    0.589816    11.00000   -1.20000
H1B   2    0.597739    0.649911    0.579674    11.00000   -1.20000
AFIX   0
C10   1    0.201344    0.810461    0.562853    11.00000    0.04659    0.04112 =
         0.03356   -0.00162    0.00227   -0.00166
C2    1    0.469871    0.601881    0.624207    11.00000    0.05473    0.04998 =
         0.03848    0.00059   -0.00460   -0.00343
AFIX  23
H2A   2    0.357198    0.649579    0.631006    11.00000   -1.20000
H2B   2    0.477579    0.401982    0.623210    11.00000   -1.20000
AFIX   0
C3    1    0.603960    0.710355    0.651808    11.00000    0.05503    0.05390 =
         0.04245    0.00152   -0.00650   -0.00019
AFIX  23
H3A   2    0.594433    0.910073    0.652700    11.00000   -1.20000
H3B   2    0.716027    0.666625    0.644354    11.00000   -1.20000
AFIX   0
C7    1    0.847827    0.724627    0.780397    11.00000    0.05656    0.05816 =
         0.03835    0.00271   -0.00173    0.00008
AFIX  23
H7A   2    0.960346    0.691185    0.772505    11.00000   -1.20000
H7B   2    0.831102    0.923147    0.781025    11.00000   -1.20000
AFIX   0
C4    1    0.592111    0.596499    0.688871    11.00000    0.05655    0.05192 =
         0.04190    0.00053   -0.00387    0.00063
AFIX  23
H4A   2    0.478640    0.633593    0.696044    11.00000   -1.20000
H4B   2    0.606798    0.397539    0.688279    11.00000   -1.20000
AFIX   0
C5    1    0.722752    0.716484    0.716303    11.00000    0.05849    0.05539 =
         0.03890    0.00129   -0.00513    0.00124
AFIX  23
H5A   2    0.706581    0.915087    0.717059    11.00000   -1.20000
H5B   2    0.835922    0.682587    0.708770    11.00000   -1.20000
AFIX   0
C6    1    0.715742    0.602402    0.753470    11.00000    0.05650    0.05401 =
         0.04259    0.00121   -0.00200    0.00037
AFIX  23
H6A   2    0.602949    0.637083    0.761153    11.00000   -1.20000
H6B   2    0.731874    0.403760    0.752812    11.00000   -1.20000
AFIX   0
C8    1    0.844212    0.613027    0.817610    11.00000    0.06280    0.07182 =
         0.04347    0.00707    0.00020   -0.00307
AFIX  23
H8A   2    0.860591    0.414395    0.817119    11.00000   -1.20000
H8B   2    0.732366    0.648089    0.825747    11.00000   -1.20000
AFIX   0
C9    1    0.978841    0.738187    0.843789    11.00000    0.07457    0.10396 =
         0.04161    0.00769   -0.00440   -0.01077
AFIX 137
H9A   2    1.089949    0.706906    0.835756    11.00000   -1.50000
H9B   2    0.973044    0.653968    0.866683    11.00000   -1.50000
H9C   2    0.959192    0.933325    0.845584    11.00000   -1.50000
AFIX   0
HKLF 4


REM  ndi_c9_a.res in P2(1)/c
REM wR2 = 0.1189, GooF = S = 1.044, Restrained GooF = 1.044 for all data
REM R1 = 0.0439 for 2168 Fo > 4sig(Fo) and 0.0659 for all 3040 data
REM 173 parameters refined using 0 restraints

END  
     
WGHT      0.0531      0.1312 

REM Highest difference peak  0.161,  deepest hole -0.117,  1-sigma level  0.032
Q1    1   0.0000  0.5000  0.5000  10.50000  0.05    0.16
Q2    1   0.1252  0.7830  0.5427  11.00000  0.05    0.15
Q3    1   0.1340  0.3975  0.5218  11.00000  0.05    0.14
Q4    1   0.2831  0.4188  0.5208  11.00000  0.05    0.14
Q5    1   0.0659  0.6633  0.5254  11.00000  0.05    0.12
Q6    1   0.0020  0.7949  0.5374  11.00000  0.05    0.12
Q7    1   0.8521  0.6523  0.7989  11.00000  0.05    0.12
Q8    1   0.6160  0.4423  0.7606  11.00000  0.05    0.11
Q9    1   0.2848  0.7242  0.5584  11.00000  0.05    0.11
Q10   1   0.2897  1.0156  0.6005  11.00000  0.05    0.11
Q11   1   0.0980  0.7271  0.5541  11.00000  0.05    0.11
Q12   1   0.1798  0.8626  0.6008  11.00000  0.05    0.10
Q13   1  -0.1339  0.8735  0.5211  11.00000  0.05    0.10
Q14   1   0.7181  0.4670  0.8205  11.00000  0.05    0.10
Q15   1   0.6350  0.9135  0.7212  11.00000  0.05    0.10
Q16   1   0.7350  0.8024  0.6410  11.00000  0.05    0.10
Q17   1   0.9609  0.8397  0.7770  11.00000  0.05    0.09
Q18   1   0.6819  0.9182  0.6381  11.00000  0.05    0.09
Q19   1   0.5255  0.9422  0.6605  11.00000  0.05    0.09
Q20   1   0.7424  0.9459  0.7829  11.00000  0.05    0.09

  REM The information below was added by Olex2.
  REM
  REM R1 = 0.0439 for 2168 Fo > 4sig(Fo) and 0.0659 for all 5542 data
  REM n/a parameters refined using n/a restraints
  REM Highest difference peak 0.16, deepest hole -0.12
  REM Mean Shift 0, Max Shift -0.001.

  REM +++ Tabular Listing of Refinement Information +++
  REM R1_all = 0.0659
  REM R1_gt = 0.0439
  REM wR_ref = 0.1189
  REM GOOF = 1.044
  REM Shift_max = -0.001
  REM Shift_mean = 0
  REM Reflections_all = 5542
  REM Reflections_gt = 2168
  REM Parameters = n/a
  REM Hole = -0.12
  REM Peak = 0.16
  REM Flack = n/a

  
;
_olex2_date_sample_data_collection  2020-02-11
_olex2_submission_special_instructions  'No special instructions were received'
_oxdiff_exptl_absorpt_empirical_details
;
Empirical correction (ABSPACK) includes:
- Absorption correction using spherical harmonics
- Frame scaling
;
_oxdiff_exptl_absorpt_empirical_full_max  1.210
_oxdiff_exptl_absorpt_empirical_full_min  0.850
